# Supplementary material for: Activating p53 abolishes self-renewal of quiescent leukaemic stem cells in residual CML disease
Source: Nat Commun. 2024 Jan 22;15:651. doi: 10.1038/s41467-024-44771-9 (PMC10800356; doi:10.1038/s41467-024-44771-9)
Supplement: Supplementary file 5 — Supplementary Data 1 [file 41467_2024_44771_MOESM5_ESM.xlsx]

## Sheet: WORKSHEET 1
HGNC SYMBOL
A2M
AA536749
AAAS
AASS
AATF
ABCA1
ABCB1
ABCB1B
ABCB6
ABCB7
ABCC1
ABCE1
ABCF2
ABCG1
ABCG2
ABHD8
ABHD9
ABL1
ABRAXAS1
AC027559.1
AC245407.2
ACACA
ACACB
ACAD8
ACADM
ACAT1
ACAT2
ACLY
ACOT1
ACOT9
ACOX1
ACSF2
ACSL6
ACSS1
ACTC1
ACTL6A
ACTN1
ACTN3
ACTR3B
ACVR2B
ADAM12
ADAM19
ADAM28
ADAMTS1
ADARB1
ADAT2
ADCY2
ADCY6
ADCY9
ADFP
ADGRA3
ADGRG6
ADH5
ADM
ADNP2
ADRB2
ADSL
AFF4
AGPAT5
AGPAT7
AGTR2
AHCY
AHRR
AIM1
AK1
AK2
AK3L1
AK3L2
AKAP12
AKP2
AKR1A1
AKR1B1
AKR1C3
AKT3
AKTIP
ALCAM
ALDH18A1
ALDH1A1
ALDH1B1
ALDH7A1
ALDOA
ALDOC
ALG10B
ALG5
ALKBH7
AMD1
AMOT
AMOTL2
AMPD3
ANAPC1
ANAPC10
ANAPC2
ANAPC4
ANAPC7
ANGPT1
ANK
ANK2
ANK3
ANKRD28
ANKRD32
ANKRD49
ANKRD57
ANKRD6
ANKS6
ANLN
ANP32B
ANP32E
ANTXR2
ANXA3
AOC3
AP1M2
AP2B1
AP3S1
AP3S2
APAF1
APEH
APEX1
API5
APOB48R
APOC1
APOE
APOH
APOO
APP
APPBP1
APRT
ARD1
AREG
ARF4
ARHGAP22
ARHGAP4
ARHGAP6
ARHGEF10
ARHGEF16
ARHGEF5
ARHGEF9
ARID3B
ARL1
ARL3
ARL6
ARL6IP2
ARMC1
ARMC10
ARMCX1
ARMCX2
ARMCX4
ARPC1B
ASAH2
ASAM
ASCC3L1
ASF1B
ASH1L
ASH2L
ASNA1
ASPH
ASPM
ASS1
ASTN1
ASXL1
ATF1
ATF3
ATM
ATP1B3
ATP2A2
ATP2C1
ATP5B
ATP5C1
ATP5E
ATP5G1
ATP5G2
ATP5G3
ATP5H
ATP5I
ATP5J
ATP5J2
ATP5O
ATP6V0A2
ATP6V1C1
ATP7B
ATP8B4
ATP9A
ATPBD1C
ATPBD4
ATXN10
AU021838
AURKA
AURKAIP1
AURKB
AURKC
AXIN2
AYTL2
AZIN1
B2M
B3GNT2
B4GALT6
BAALC
BAG3
BAK1
BANF1
BARD1
BARX2
BASP1
BAT1A
BAX
BCAP29
BCAT1
BCKDHA
BCKDHB
BCKDK
BCL11A
BCL7C
BCOR
BDH1
BDNF
BEND4
BEX1
BEX2
BEX4
BGN
BHLHB2
BIK
BIRC5
BIRC6
BIVM
BLM
BLMH
BLZF1
BMP4
BMP7
BMPR1A
BNIP3
BPNT1
BRCA1
BRCA2
BSPRY
BST2
BTBD11
BTBD14A
BTBD3
BTC
BTF3
BTF3L4
BTG2
BTG3
BUB1
BUB1B
BUB3
BXDC1
BXDC2
BXDC5
BYSL
BZW1
BZW2
C10orf35
C11orf48
C11orf54
C11orf95
C12orf11
C12orf24
C12orf45
C14orf115
C14orf122
C14orf156
C16orf33
C16orf75
C17orf75
C19orf50
C1GALT1
C1orf106
C1orf108
C1orf121
C1orf172
C1orf77
C1QBP
C1QDC2
C1QTNF4
C1R
C20orf27
C21orf105
C21orf33
C21orf45
C2orf31
C2orf47
C2orf69
C330027C09RIK
C6orf108
C6orf115
C6orf148
C6orf211
C6orf85
C79407
C7orf43
C7orf44
C7orf48
C80913
C9orf123
C9orf140
CA14
CAB39
CACHD1
CACNA2D1
CACNA2D2
CACNB2
CACYBP
CAD
CADM1
CALB1
CALD1
CALN1
CALR
CALU
CAMK2B
CAND2
CAPG
CAPN2
CAPRIN1
CAPRIN2
CAPZA2
CAR8
CARHSP1
CARM1
CARS
CASP12
CASP3
CASP4
CASP8AP2
CASQ2
CAV1
CBFA2T3H
CBFB
CBR1
CBR3
CBS
CBX1
CBX2
CBX3
CBX4
CBX5
CCAR1
CCBL1
CCBL2
CCDC101
CCDC115
CCDC171
CCDC5
CCDC58
CCDC6
CCDC86
CCDC99
CCL11
CCL27
CCL3
CCL5
CCL7
CCNA2
CCNB1
CCNB1IP1
CCNB1-RS1
CCNB2
CCNC
CCND1
CCND2
CCNE1
CCNF
CCNG1
CCNJ
CCS
CCT3
CCT4
CCT5
CCT6A
CCT8
CD109
CD1D2
CD200
CD209E
CD24
CD244
CD27
CD276
CD2AP
CD34
CD40
CD59A
CD79B
CD8A
CD9
CD97
CDC123
CDC16
CDC2
CDC20
CDC23
CDC25A
CDC25B
CDC25C
CDC2A
CDC2L5
CDC34
CDC37
CDC40
CDC45L
CDC6
CDC7
CDCA3
CDCA5
CDCA7
CDCA7L
CDCA8
CDH1
CDH2
CDH3
CDH4
CDK2
CDK2AP1
CDK4
CDK5
CDK6
CDK7
CDK8
CDKN1A
CDKN1C
CDKN2B
CDKN2C
CDKN3
CDR2
CDT1
CDV3
CEBPB
CEBPD
CEBPZ
CELSR3
CENPA
CENPC1
CENPE
CENPF
CENPH
CENPK
CENPN
CENTD3
CEP170
CETN3
CFDP1
CFH
CFL1
CGN
CGRRF1
CHAF1A
CHAF1B
CHCHD1
CHCHD2
CHD1
CHD6
CHEK1
CHEK2
CHERP
CHORDC1
CHRDL1
CHRNB1
CHST13
CHST4
CIBAR1
CIDEA
CIRH1A
CISH
CIT
CITED2
CKAP2
CKB
CKMT1B
CKS1B
CKS2
CLCA1
CLDN4
CLDN6
CLEC7A
CLIC1
CLIC3
CLIC4
CLIP2
CLK1
CLNS1A
CLPP
CLSPN
CMAHP
CMAS
CMKLR1
CMTM8
CNBP
CNIH
CNIH4
CNKSR1
CNKSR3
CNN2
CNN3
CNOT7
CNTN1
CNTNAP2
COBL
COL11A1
COL18A1
COL1A1
COL24A1
COL4A1
COL4A2
COL4A5
COL5A1
COL6A1
COL9A3
COMMD5
COMT
COPB1
COPS2
COPS3
COPS5
COPZ1
COQ3
COQ7
COX15
COX4NB
COX5B
COX6B1
COX7A2
COX7A2L
COX7B
COX7C
CPA3
CPHX
CPSF1
CPSF3
CPSF4
CPT1A
CPXM1
CR2
CRABP1
CRABP2
CRB3
CREBZF
CRHBP
CRIM1
CRIP1
CRISPLD1
CRLF1
CRLZ1
CRMP1
CRNKL1
CRSP2
CRTAP
CRY1
CS
CSDA
CSE1L
CSF2
CSF2RA
CSNK2A1
CSRP2
CSTF2
CSTF3
CTBP2
CTCF
CTGF
CTHRC1
CTLA2B
CTNNA1
CTNNBIP1
CTPS
CTSC
CTSF
CTSZ
CTTN
CUGBP1
CUL2
CUL3
CXADR
CXCL12
CXCL14
CXCL2
CXCL6
CXXC5
CYB5B
CYC1
CYCS
CYFIP1
CYLD
CYP19A1
CYP1B1
CYP26A1
CYP2J9
CYP2S1
CYP4V3
CYP51
CYP7B1
CYR61
CYTL1
CYYR1
D0H4S114
D10WSU102E
D14ERTD231E
D14ERTD500E
D17WSU104E
D19BWG1357E
D19WSU12E
D9ERTD280E
DAB2
DAB2IP
DACH1
DAP3
DAPK1
DAPK2
DAPP1
DARS
DARS2
DAZAP1
DBC1
DBF4
DBI
DBNDD1
DBNDD2
DBP
DBT
DCC1
DCK
DCP2
DCUN1D1
DCUN1D5
DDAH1
DDIT3
DDIT4
DDOST
DDR1
DDX11
DDX18
DDX19B
DDX20
DDX21
DDX25
DDX28
DDX5
DDX56
DEK
DENR
DEPDC1A
DEPTOR
DGKA
DGKG
DHCR7
DHFR
DHRS13
DHX16
DHX29
DHX33
DHX9
DICER1
DIP2C
DIPK1B
DKC1
DKFZp762E1312
DKK1
DKK3
DLAT
DLC1
DLG3
DLG7
DLK1
DMD
DMKN
DNA2L
DNAJA1
DNAJA2
DNAJB10
DNAJB4
DNAJB6
DNAJB9
DNAJC9
DNM1L
DNMT1
DNMT3A
DNMT3B
DNTT
DNTTIP2
DOCK7
DOHH
DPEP3
DPH5
DPP3
DPPA2
DPPA4
DPT
DPY19L2
DPY19L3
DPY19L4
DPYSL2
DPYSL3
DR1
DRAM1
DRG1
DSCR1L1
DSCR1L2
DSCR2
DSG2
DSP
DST
DTD1
DTL
DTX2
DTYMK
DUS1L
DUSP1
DUSP16
DUSP2
DUSP4
DUSP5
DUSP6
DUSP8
DUSP9
DUT
DYNC1H1
DYNLL2
DYRK3
E130303B06RIK
E130306D19RIK
E2F1
E2F2
E2F3
E2F4
E2F5
EBI3
EBNA1BP2
EBP
EBPL
ECH1
ECHS1
ECPAS
ECT2
EDG7
EED
EEF1D
EEF1E1
EEF2
EFNB2
EFTUD2
EG266459
EGR2
EHF
EHMT2
EIF1
EIF1A
EIF1AY
EIF1B
EIF2A
EIF2AK1
EIF2AK3
EIF2B1
EIF2B5
EIF2C1
EIF2C2
EIF2S1
EIF2S2
EIF2S3
EIF2S3X
EIF3D
EIF3M
EIF3S10
EIF3S12
EIF3S2
EIF3S4
EIF3S5
EIF3S6
EIF3S6IP
EIF3S8
EIF3S9
EIF4A1
EIF4A3
EIF4B
EIF4E
EIF4E2
EIF4EBP1
EIF4H
EIF5
EIF5A
EIF5B
ELAVL1
ELF3
ELK3
ELL2
ELOVL2
ELOVL5
ELOVL6
ELP3
ELTD1
EMB
EMG1
EML4
EMP1
EMR1
ENAH
ENG
ENO1
ENO2
ENOPH1
ENSA
ENTPD1
EOGT
EPB4.1
EPB4.1L4B
EPC1
EPHA1
EPHA2
EPHA5
EPHA7
EPHB3
EPHB4
EPHX1
EPL2
EPPB9
EPRS
EPS8
ERBB2
ERBB3
ERCC3
ERCC6L
ERG
ERH
ERLIN2
ERMP1
ERP29
ERRFI1
ESAM1
ETFA
ETHE1
ETNK1
ETS2
ETV1
ETV4
ETV5
ETV6
EVL
EXO1
EXOSC1
EXOSC3
EXOSC4
EXOSC5
EXOSC7
EXOSC8
EXOSC9
EXPI
EXT1
EXTL3
EYA2
EZH2
F2R
F2RL1
F2RL3
F3
F830021D11RIK
FABP5
FABP7
FADD
FADS1
FADS2
FAIM
FAM106A
FAM108B1
FAM117A
FAM136A
FAM169A
FAM171B
FAM216A
FAM30A
FAM33A
FAM3C
FAM46B
FAM60A
FAM83D
FAM83H
FAM96A
FAM98B
FANCL
FANCM
FARSA
FARSB
FASN
FASTKD5
FAU
FBL
FBLN2
FBXL10
FDPS
FDXR
FECH
FEN1
FGD1
FGD5
FGF1
FGF13
FGF17
FGF2
FGF3
FGFR1
FGFR2
FGFR4
FH
FH1
FHL1
FIGF
FIGNL1
FJX1
FKBP10
FKBP3
FKBP4
FKBP5
FKBP7
FKBP9
FLAD1
FLJ11184
FLJ20674
FLJ22662
FLNB
FLOT1
FLT3
FLVCR1
FN1
FNBP1
FNBP1L
FNTB
FOS
FOSB
FOXA1
FOXA3
FOXC1
FOXD4
FOXG1
FOXH1
FOXM1
FOXN1
FOXO1
FOXP1
FOXQ1
FRAT2
FRMD4B
FRMD6
FSCN1
FSD1
FSTL1
FTSJ1
FUBP1
FUS
FUSIP1
FVT1
FXC1
FYN
FZD2
FZD5
FZD7
FZD8
G3BP1
G3BP2
GAB1
GABARAPL1
GABBR1
GABRA1
GABRA3
GABRB1
GABRB3
GABRG1
GABRR1
GADD45A
GADD45G
GALK1
GALNT12
GALNT7
GANAB
GARNL4
GARS
GART
GAS2
GATA2
GATA3
GATAD2A
GATM
GBE1
GBP2
GBX2
GCAT
GCH1
GCHFR
GCLM
GCNT2
GCSH
GDF3
GEM
GEMIN4
GEMIN6
GEMIN7
GFPT1
GFPT2
GGA2
GGTLA1
GIHCG
GINS2
GINS4
GJA1
GJA7
GJE1
GKAP1
GLA
GLB1
GLDC
GLI1
GLIDR
GLIS2
GLO1
GLRA3
GLT1D1
GLUL
GMNN
GMPR2
GNA14
GNA15
GNAI1
GNAI3
GNAQ
GNB5
GNG12
GNGT2
GNL1
GNL2
GNL3
GNPDA1
GNPNAT1
GNRHR
GOLIM4
GOT2
GPC4
GPI
GPM6B
GPR109A
GPR125
GPR133
GPR160
GPR176
GPR19
GPR56
GPR65
GPRC5B
GPT2
GPX1
GPX7
GRAMD1A
GRASP
GRB7
GREM1
GRHPR
GRIA2
GRIA3
GRID1
GRIK1
GRIT
GRLF1
GRPR
GRSF1
GRTP1
GSG2
GSH1
GSPT1
GSPT2
GSR
GSTA4
GSTK1
GSTO1
GSTP1
GTF2E1
GTF2E2
GTF2H2
GTF3C2
GTPBP3
GTPBP4
GTPBP9
GTSE1
GUCA1A
GUCY1A1
GYG2
GYS3
H19
H1F0
H1FX
H2AC18
H2AFX
H2AFZ
H2BC10
H2BC5
H2BC6
H2BC8
H2-DMA
H2-Q7
H47
HACD1
HADH
HADHB
HARS
HAS2
HAT1
HBEGF
HBS1L
HCK
HDAC1
HDAC11
HDAC2
HDGFL3
HDPY-30
HELB
HELLS
HERC5
HES1
HEY2
HHEX
HIAT1
HIBCH
HIC2
HINT1
HIP1
HIP2
HIST1H1B
HIST1H2AD
HIST1H3F
HIST1H4J
HK1
HLA-DRB4
HLF
HLTF
HLX1
HMG20A
HMG20B
HMG4L
HMGA1
HMGA2
HMGB1
HMGB2
HMGB3
HMGCR
HMGCS1
HMGN1
HMGN4
HMMR
HN1
HN1L
HNF4A
HNRNPA1
HNRNPC
HNRPA2B1
HNRPAB
HNRPD
HNRPH2
HNRPK
HNRPL
HNRPLL
HNRPR
HNRPUL2
HOMER2
HOOK2
HOPX
HOXA10
HOXA2
HOXA3
HOXA5
HOXA9
HOXB2
HOXB3
HOXC4
HPGD
HPGDS
HPS3
HRASLS3
HRSP12
HSBP1
HSD11B2
HSD17B10
HSD17B12
HSD17B4
HSH2D
HSP90AB1
HSPA14
HSPA1A
HSPA1B
HSPA2
HSPA4
HSPA9
HSPB1
HSPB8
HSPC111
HSPD1
HSPE1
HTR1F
HTR2C
HTRA1
HUS1
IARS
IARS2
ICAM1
ICK
ICMT
ID1
ID2
ID3
ID4
IDH1
IDH3G
IDI1
IER2
IER3
IFI203
IFI30
IFI44
IFIH1
IFIT1
IFITM1
IFITM3
IFNG
IFNGR1
IFRD2
IGF2BP1
IGF2R
IGFBP2
IGFBP3
IGFBP5
IGFBP7
IGLL1
IGSF10
IGSF3
IGTP
IIGP1
IL10RB
IL11RA2
IL15
IL18
IL18R1
IL1B
IL1R1
IL2RA
IL6
ILF2
ILF3
IMP3
IMP4
IMPA2
IMPACT
IMPAD1
IMPDH2
INADL
INCENP
INHBB
INPP4B
INPPL1
INSIG1
INTS5
INTS8
INVS
IPO11
IPO7
IPO9
IQGAP2
IREB2
IRF6
IRF7
ISG15
ISG20L1
ISX
ISYNA1
ITGA3
ITGA6
ITGA9
ITGAE
ITGB1BP3
ITGB4BP
ITGB5
ITM2A
ITM2C
ITPRIPL2
ITSN1
ITSN2
IVNS1ABP
JADE3
JAGN1
JAK1
JARID1B
JARID2
JMJD2A
JMJD2B
JOSD3
JUN
JUNB
JUND1
JUP
KAT6A
KATNB1
KAZALD1
KBTBD8
KCNA1
KCNA2
KCNAB3
KCND2
KCNK1
KCNK2
KCNMA1
KCNN2
KCNS3
KCTD15
KCTD20
KCTD3
KDELR3
KDM2A
KDM5B
KDR
KEAP1
KHDRBS1
KHDRBS3
KIAA0020
KIAA0528
KIAA1147
KIAA1166
KIAA1522
KIF11
KIF14
KIF18A
KIF20A
KIF22
KIF23
KIF2A
KIF2C
KIF4
KIF4A
KIF5C
KIFC1
KIFC5A
KIN
KIT
KITL
KLF10
KLF12
KLF2
KLF4
KLF6
KLF9
KLK8
KLRA19
KLRB1A
KLRG1
KMT2A
KNTC1
KPNA1
KPNA2
KPNA3
KPNA6
KPNB1
KRAS
KRBA1
KRR1
KRT18
KRT19
KRT5
KRT6A
KRT8
KRTCAP3
KSR1
KTN1
L1CAM
L1TD1
L7RN6
LAGE3
LAMA2
LAMA5
LAMB1-1
LAMC1
LAP3
LAPTM4A
LAPTM4B
LARGE
LARP4
LARS
LASS4
LATS2
LBH
LBR
LCK
LCMT1
LDHA
LDHB
LDLR
LEFTY1
LEFTY2
LEPREL2
LGALS1
LGALS3BP
LGR5
LHFP
LIG1
LIG3
LILRB3
LIMA1
LIMCH1
LIMD1
LIN28
LINC00888
LITAF
LMAN1
LMNB1
LMNB2
LMO2
LONP1
LONP2
LOXL2
LPHN2
LPIN1
LPP
LRCH2
LRIG1
LRP2
LRP4
LRP6
LRP8
LRPPRC
LRRC58
LRRC59
LRRC8A
LRRFIP1
LRRN1
LSM10
LSM14B
LSM2
LSM3
LSM4
LSM5
LSM6
LSM7
LSM8
LSP1
LSS
LST1
LTA4H
LTB
LTB4DH
LTBP1
LTBP2
LTBP3
LTV1
LY6A
LY75
LY9
LYAR
LYPLA1
LYPLA2
LYRM4
M6PR
MACF1
MACROH2A1
MAD2L1
MAFK
MAGED1
MAGED2
MAGED4B
MAGEH1
MAGI2
MAGOH
MAL2
MAN1A
MAOA
MAP2K1
MAP4K3
MAP4K4
MAP7
MAP9
MAPK1
MAPK13
MAPK14
MAPK6
MAPK7
MAPKAPK2
MAPRE1
MARCKS
MARCKSL1
MARS
MAST4
MASTL
MATN2
MAZ
MBL2
MBLAC2
MBOAT5
MCM10
MCM2
MCM3
MCM4
MCM5
MCM6
MCM7
MCOLN2
MCTP1
MCTS1
MDFIC
MDH1
MDH2
MDM1
ME2
ME3
MECOM
MED23
MEF2A
MEG3
MEGF6
MEIS1
MELK
MEST
METTL5
METTL9
MFAP2
MFGE8
MFN1
MFNG
MFSD1
MGC4172
MGC5370
MGST1
MICU3
MID1
MID1IP1
MIR155HG
MIR221
MITF
MKI67
MKI67IP
MKRN3
MLF1IP
MLF2
MLL1
MLL5
MLLT1
MLLT3
MMP15
MMP17
MMP28
MNAT1
MND1
MNS1
MOD1
MON1B
MORF4L2
MOS
MOSC1
MOSC2
MOXD1
MPDZ
MPHOSPH1
MPHOSPH10
MPL
MPP6
MPZL1
MRE11A
MREG
MRG2
MRPL11
MRPL12
MRPL13
MRPL14
MRPL15
MRPL16
MRPL17
MRPL18
MRPL2
MRPL20
MRPL22
MRPL23
MRPL27
MRPL3
MRPL34
MRPL36
MRPL37
MRPL39
MRPL4
MRPL40
MRPL45
MRPL50
MRPL51
MRPL52
MRPL54
MRPS10
MRPS12
MRPS14
MRPS15
MRPS16
MRPS17
MRPS18B
MRPS18C
MRPS2
MRPS21
MRPS22
MRPS23
MRPS24
MRPS25
MRPS26
MRPS27
MRPS28
MRPS30
MRPS34
MRPS35
MRPS36
MRPS6
MRPS7
MRPS9
MRS2L
MRTO4
MS4A4D
MSH2
MSH5
MSI2
MSMO1
MSN
MSRB3
MT1F
MT1H
MT1X
MTA2
MTAP7
MTCH2
MTF2
MTHFD1
MTHFD1L
MTHFD2
MTIF2
MTL5
MTX2
MUC13
MUC4
MUTYH
MVD
MVP
MYADM
MYB
MYBL2
MYC
MYCL1
MYCN
MYCT1
MYD116
MYEF2
MYH10
MYH3
MYL9
MYLK
MYO10
MYO1B
MYO5C
MYOC
MYST2
MZB1
N4BP2
NAB2
NANOG
NANS
NAP1L1
NAP1L2
NAP1L3
NARS
NASP
NAT11
NAT12
NAV1
NBEA
NBEAL2
NBN
NBPF15
NCAM1
NCAM2
NCAPD2
NCAPG
NCAPG2
NCAPH
NCBP2
NCKAP1
NCL
NCR1
NCSTN
NDC80
NDE1
NDN
NDRG2
NDRL
NDUFA11
NDUFA13
NDUFA2
NDUFA3
NDUFA4
NDUFA7
NDUFA9
NDUFAB1
NDUFAF1
NDUFB1
NDUFB10
NDUFB11
NDUFB2
NDUFB6
NDUFB7
NDUFB8
NDUFC1
NDUFS1
NDUFS2
NDUFS4
NDUFS8
NDUFV1
NDUFV2
NEBL
NEDD4
NEDD9
NEGR1
NEIL3
NEK2
NEK3
NEK4
NEK6
NES
NET1
NFE2L3
NFIB
NFIX
NFKBIA
NFKBIZ
NFYB
NGDN
NGFRAP1
NHEDC2
NHP2L1
NICN1
NID1
NID2
NIF3L1
NIP7
NIPSNAP1
NIT2
NKAIN2
NKX2-3
NKX3-1
NLE1
NLGN4X
NLN
NLRP2
NMB
NMD3
NME1
NME2
NME4
NMT2
NNT
NOL1
NOL11
NOL5
NOLA1
NOLA2
NOLA3
NOLC1
NONO
NOTCH1
NOTCH3
NP
NPEPL1
NPL
NPM1
NPM3
NPR3
NPTXR
NPY2R
NPY5R
NQO1
NQO2
NR0B1
NR2F1
NR2F6
NR3C1
NR4A1
NR4A2
NR5A1
NR5A2
NRAS
NRCAM
NRD1
NREP
NRIP1
NRK
NSBP1
NSDHL
NSG2
NSUN2
NT5DC2
NT5M
NTHL1
NTS
NUCKS1
NUDCD2
NUDT1
NUDT15
NUDT21
NUDT4
NUFIP1
NUP107
NUP155
NUP188
NUP210
NUP35
NUP54
NUP62
NUP93
NUPR1
NUS1
NUSAP1
NUTF2
NXF1
NXN
NXT1
OBFC2A
OBSL1
OCIAD2
ODC1
ODZ2
ODZ3
OGDH
OGDHL
OGT
OLFM1
OPA1
OPRS1
ORC1L
ORC3L
ORC6L
OSBPL1A
OSER1
OTUB1
OTX2
OXA1L
P15RS
P2RX4
P2RY14
P4HB
PA2G4
PABPC1
PABPC4
PABPN1
PACSIN1
PADI4
PAICS
PAIP1
PAIP2B
PAK1
PALM2
PAM
PAN3-AS1
PAPSS2
PAQR1
PARD6G
PARG
PARP1
PARP2
PAWR
PBX1
PBX3
PBXIP1
PCBP1
PCDH1
PCDHB2
PCDHB22
PCK2
PCLO
PCNA
PCNX1
PCP4L1
PCTK1
PDAP1
PDCD2
PDE10A
PDE1A
PDE2A
PDE8A
PDE9A
PDGFA
PDGFC
PDHA1
PDHB
PDIA3
PDIA4
PDIA5
PDIA6
PDK1
PDLIM2
PDLIM3
PDPN
PDRG1
PDZD2
PDZD4
PECR
PEG3
PELI1
PER1
PES1
PEX11A
PEX13
PFDN2
PFKL
PFN1
PFN2
PGAM1
PGBD1
PGCP
PGD
PGLYRP2
PHACTR1
PHB
PHB2
PHC1
PHF13
PHF17
PHF20
PHF5A
PHLDA1
PHLDA2
PHLDA3
PHLDB2
PHLPP
PHPT1
PHTF2
PIGA
PIGR
PIH1D1
PIK3C2G
PIK3CB
PIM1
PIM2
PIN1
PIN4
PIPOX
PIR
PKD2
PKIA
PKIB
PKM2
PLA2G12A
PLA2G4A
PLA2G6
PLAGL1
PLCB1
PLCB4
PLCXD1
PLD2
PLEK
PLEKHA5
PLEKHC1
PLK1
PLK2
PLK4
PLP1
PLS3
PLSCR4
PLXDC2
PLXNA2
PLXNB2
PM20D2
PMAIP1
PMF1
PMM1
PMP22
PMPCA
PMS1
PMS2
PNISR
PNN
PNO1
PNP
PNPT1
PNRC1
PNRC2
PODXL
POGLUT2
POGZ
POLA1
POLD1
POLD2
POLD3
POLDIP2
POLE2
POLG2
POLQ
POLR1E
POLR2D
POLR2E
POLR2F
POLR2G
POLR2H
POLR2I
POLR2K
POLR3A
POLR3E
POLR3G
POLR3H
[truncated: 1,033 more rows]

## Sheet: WORKSHEET 2
HGNC SYMBOL
A2M
AAAS
AASS
AATF
ABCA1
ABCB1
ABCB6
ABCB7
ABCC1
ABCE1
ABCF2
ABCG1
ABCG2
ABHD8
ABL1
ABRAXAS1
ACACA
ACACB
ACAD8
ACADM
ACAT1
ACAT2
ACLY
ACOT1
ACOT9
ACOX1
ACSF2
ACSL6
ACSS1
ACTL6A
ACTN1
ACTR3B
ACVR2B
ADAM12
ADAM19
ADAM28
ADAMTS1
ADARB1
ADAT2
ADCY2
ADCY6
ADCY9
ADGRA3
ADGRG6
ADH5
ADM
ADNP2
ADRB2
ADSL
AFF4
AGPAT5
AHCY
AHRR
AK1
AK2
AKAP12
AKR1A1
AKR1B1
AKR1C3
AKT3
AKTIP
ALCAM
ALDH18A1
ALDH1A1
ALDH1B1
ALDH7A1
ALDOA
ALDOC
ALG10B
ALG5
ALKBH7
AMD1
AMOT
AMOTL2
AMPD3
ANAPC1
ANAPC10
ANAPC2
ANAPC4
ANAPC7
ANGPT1
ANK3
ANKRD28
ANKRD49
ANKRD6
ANKS6
ANLN
ANP32B
ANP32E
ANTXR2
ANXA3
AOC3
AP2B1
AP3S1
AP3S2
APAF1
APEH
APEX1
API5
APOC1
APOE
APOO
APP
APRT
AREG
ARF4
ARHGAP22
ARHGAP4
ARHGAP6
ARHGEF10
ARHGEF16
ARHGEF5
ARHGEF9
ARID3B
ARL1
ARL3
ARL6
ARMC1
ARMC10
ARMCX1
ARMCX2
ARMCX4
ARPC1B
ASAH2
ASF1B
ASH1L
ASH2L
ASNA1
ASPH
ASPM
ASS1
ASXL1
ATF1
ATF3
ATM
ATP1B3
ATP2A2
ATP2C1
ATP6V0A2
ATP6V1C1
ATP7B
ATP8B4
ATP9A
ATXN10
AURKA
AURKAIP1
AURKB
AURKC
AZIN1
B2M
B3GNT2
B4GALT6
BAALC
BAG3
BAK1
BANF1
BARD1
BARX2
BASP1
BAX
BCAP29
BCAT1
BCKDHA
BCKDHB
BCKDK
BCL11A
BCL7C
BCOR
BDH1
BDNF
BEND4
BEX1
BEX2
BEX4
BIK
BIRC5
BIRC6
BIVM
BLM
BLMH
BLZF1
BMP4
BMP7
BMPR1A
BNIP3
BPNT1
BRCA1
BRCA2
BSPRY
BST2
BTBD11
BTBD3
BTC
BTF3
BTF3L4
BTG2
BTG3
BUB1
BUB1B
BUB3
BYSL
BZW1
BZW2
C11orf54
C11orf95
C12orf45
C17orf75
C1GALT1
C1QBP
C1QTNF4
C1R
C20orf27
C2orf69
C7orf43
CAB39
CACHD1
CACNA2D2
CACNB2
CACYBP
CAD
CALB1
CALD1
CALN1
CALR
CALU
CAMK2B
CAND2
CAPG
CAPN2
CAPRIN1
CAPRIN2
CAPZA2
CARHSP1
CARM1
CARS
CASP3
CASP4
CASP8AP2
CAV1
CBFB
CBR1
CBR3
CBS
CBX1
CBX2
CBX3
CBX4
CBX5
CCAR1
CCDC115
CCDC171
CCDC58
CCDC6
CCDC86
CCL27
CCL3
CCL5
CCNA2
CCNB1
CCNB1IP1
CCNB2
CCNC
CCND1
CCND2
CCNE1
CCNF
CCNG1
CCNJ
CCS
CCT3
CCT4
CCT5
CCT6A
CCT8
CD109
CD200
CD24
CD244
CD27
CD276
CD2AP
CD34
CD40
CD79B
CD8A
CD9
CDC123
CDC16
CDC20
CDC23
CDC25A
CDC25B
CDC25C
CDC34
CDC37
CDC40
CDC6
CDC7
CDCA3
CDCA5
CDCA7
CDCA7L
CDCA8
CDH1
CDH2
CDH3
CDH4
CDK2
CDK2AP1
CDK4
CDK5
CDK6
CDK7
CDK8
CDKN1A
CDKN1C
CDKN2B
CDKN2C
CDKN3
CDR2
CDT1
CDV3
CEBPB
CEBPD
CEBPZ
CELSR3
CENPA
CENPE
CENPF
CENPH
CENPK
CENPN
CEP170
CETN3
CFDP1
CFH
CFL1
CGN
CGRRF1
CHAF1A
CHAF1B
CHCHD1
CHCHD2
CHD1
CHD6
CHEK1
CHEK2
CHERP
CHORDC1
CHRDL1
CHRNB1
CHST13
CISH
CIT
CITED2
CKAP2
CKB
CKS1B
CKS2
CLEC7A
CLIC1
CLIC3
CLIC4
CLIP2
CLK1
CLNS1A
CLPP
CLSPN
CMAS
CMTM8
CNBP
CNIH4
CNKSR1
CNKSR3
CNN2
CNN3
CNOT7
CNTN1
CNTNAP2
COL18A1
COL1A1
COL24A1
COL5A1
COL6A1
COL9A3
COMMD5
COMT
COPB1
COPS2
COPS3
COPS5
COPZ1
COQ3
COQ7
COX15
COX5B
COX6B1
COX7A2
COX7A2L
COX7B
COX7C
CPA3
CPSF1
CPSF3
CPSF4
CPT1A
CPXM1
CR2
CRABP1
CRB3
CREBZF
CRHBP
CRIM1
CRIP1
CRISPLD1
CRLF1
CRNKL1
CRTAP
CRY1
CS
CSE1L
CSF2
CSF2RA
CSNK2A1
CSRP2
CSTF2
CSTF3
CTBP2
CTCF
CTHRC1
CTNNA1
CTNNBIP1
CTSC
CTSF
CTSZ
CTTN
CUL2
CUL3
CXCL12
CXCL14
CXCL2
CXCL6
CXXC5
CYB5B
CYC1
CYCS
CYFIP1
CYLD
CYP1B1
CYP26A1
CYP2S1
CYP7B1
CYR61
CYTL1
CYYR1
DAB2
DAB2IP
DACH1
DAP3
DAPK1
DAPK2
DAPP1
DARS
DARS2
DAZAP1
DBF4
DBI
DBNDD1
DBNDD2
DBP
DBT
DCK
DCP2
DCUN1D1
DCUN1D5
DDAH1
DDIT3
DDIT4
DDOST
DDR1
DDX11
DDX18
DDX19B
DDX20
DDX21
DDX25
DDX28
DDX5
DDX56
DEK
DENR
DEPTOR
DGKA
DGKG
DHCR7
DHFR
DHRS13
DHX16
DHX29
DHX33
DHX9
DICER1
DIP2C
DKC1
DLAT
DLC1
DLG3
DLK1
DMD
DMKN
DNAJA1
DNAJA2
DNAJB4
DNAJB6
DNAJB9
DNAJC9
DNM1L
DNMT1
DNMT3A
DNMT3B
DNTT
DNTTIP2
DOCK7
DOHH
DPEP3
DPH5
DPP3
DPPA2
DPPA4
DPY19L2
DPY19L3
DPY19L4
DPYSL2
DPYSL3
DR1
DRAM1
DRG1
DSG2
DST
DTD1
DTL
DTX2
DTYMK
DUS1L
DUSP1
DUSP16
DUSP2
DUSP4
DUSP5
DUSP6
DUSP8
DUSP9
DUT
DYNC1H1
DYNLL2
DYRK3
E2F1
E2F2
E2F3
E2F4
E2F5
EBI3
EBNA1BP2
EBP
EBPL
ECH1
ECHS1
ECPAS
ECT2
EED
EEF1D
EEF1E1
EEF2
EFNB2
EFTUD2
EGR2
EHMT2
EIF1
EIF1AY
EIF1B
EIF2A
EIF2AK1
EIF2AK3
EIF2B1
EIF2B5
EIF2S1
EIF2S2
EIF2S3
EIF3D
EIF3M
EIF4A1
EIF4A3
EIF4B
EIF4E
EIF4E2
EIF4EBP1
EIF4H
EIF5
EIF5A
EIF5B
ELAVL1
ELF3
ELK3
ELL2
ELOVL5
ELOVL6
ELP3
EMB
EMG1
EML4
EMP1
ENAH
ENG
ENO1
ENO2
ENOPH1
ENSA
ENTPD1
EOGT
EPC1
EPHA1
EPHB4
EPHX1
EPRS
EPS8
ERBB2
ERBB3
ERCC3
ERCC6L
ERG
ERH
ERLIN2
ERMP1
ERP29
ERRFI1
ETFA
ETHE1
ETNK1
ETS2
ETV1
ETV4
ETV5
ETV6
EVL
EXO1
EXOSC1
EXOSC3
EXOSC4
EXOSC5
EXOSC7
EXOSC8
EXOSC9
EXT1
EXTL3
EZH2
F2R
F2RL1
F2RL3
F3
FABP5
FADD
FADS1
FADS2
FAIM
FAM117A
FAM136A
FAM169A
FAM171B
FAM216A
FAM30A
FAM3C
FAM83D
FAM83H
FAM96A
FAM98B
FANCL
FANCM
FARSA
FARSB
FASN
FASTKD5
FAU
FBL
FBLN2
FDPS
FDXR
FECH
FEN1
FGD1
FGD5
FGF13
FGF17
FGF2
FGFR1
FGFR2
FGFR4
FH
FHL1
FIGNL1
FJX1
FKBP10
FKBP3
FKBP4
FKBP5
FKBP7
FKBP9
FLAD1
FLNB
FLOT1
FLT3
FLVCR1
FN1
FNBP1
FNBP1L
FNTB
FOS
FOSB
FOXA3
FOXC1
FOXM1
FOXO1
FOXP1
FRAT2
FRMD4B
FRMD6
FSCN1
FSD1
FSTL1
FTSJ1
FUBP1
FUS
FYN
FZD2
FZD5
FZD7
FZD8
G3BP1
G3BP2
GAB1
GABARAPL1
GABBR1
GABRB3
GADD45A
GADD45G
GALK1
GALNT12
GALNT7
GANAB
GARS
GART
GAS2
GATA2
GATA3
GATAD2A
GATM
GBE1
GBP2
GCAT
GCH1
GCHFR
GCLM
GCNT2
GCSH
GDF3
GEM
GEMIN4
GEMIN6
GEMIN7
GFPT1
GGA2
GINS2
GINS4
GKAP1
GLA
GLB1
GLDC
GLI1
GLIDR
GLIS2
GLO1
GLUL
GMNN
GMPR2
GNA15
GNAI1
GNAI3
GNAQ
GNB5
GNG12
GNGT2
GNL1
GNL2
GNL3
GNPDA1
GNPNAT1
GOLIM4
GOT2
GPI
GPM6B
GPR160
GPR176
GPR19
GPR65
GPT2
GPX7
GRAMD1A
GRASP
GREM1
GRHPR
GRIA3
GRIK1
GRSF1
GRTP1
GSPT1
GSPT2
GSR
GSTA4
GSTK1
GSTO1
GSTP1
GTF2E1
GTF2E2
GTF2H2
GTF3C2
GTPBP3
GTPBP4
GTSE1
GUCY1A1
GYG2
H1F0
H1FX
H2AFX
H2AFZ
HACD1
HADH
HADHB
HARS
HAS2
HAT1
HBEGF
HBS1L
HCK
HDAC1
HDAC11
HDAC2
HDGFL3
HELB
HELLS
HERC5
HES1
HEY2
HHEX
HIBCH
HIC2
HINT1
HIP1
HIST1H1B
HIST1H2AD
HIST1H3F
HIST1H4J
HK1
HLF
HLTF
HMG20A
HMG20B
HMGA1
HMGA2
HMGB1
HMGB2
HMGB3
HMGCR
HMGCS1
HMGN1
HMGN4
HMMR
HNRNPA1
HNRNPC
HOMER2
HOOK2
HOPX
HOXA10
HOXA2
HOXA3
HOXA5
HOXA9
HOXB2
HOXB3
HPGD
HPGDS
HPS3
HSBP1
HSD11B2
HSD17B10
HSD17B12
HSD17B4
HSH2D
HSP90AB1
HSPA14
HSPA1A
HSPA1B
HSPA2
HSPA4
HSPA9
HSPB1
HSPD1
HSPE1
HTR1F
HUS1
IARS
IARS2
ICAM1
ICK
ICMT
ID1
ID2
ID3
IDH1
IDH3G
IDI1
IER2
IER3
IFI30
IFI44
IFIH1
IFIT1
IFITM1
IFITM3
IFNGR1
IFRD2
IGF2BP1
IGF2R
IGFBP2
IGFBP7
IGLL1
IGSF10
IGSF3
IL10RB
IL15
IL18
IL18R1
IL1B
IL1R1
IL2RA
ILF2
ILF3
IMP3
IMP4
IMPA2
IMPACT
IMPAD1
IMPDH2
INCENP
INPP4B
INPPL1
INSIG1
INTS5
INTS8
INVS
IPO11
IPO7
IPO9
IQGAP2
IREB2
IRF6
IRF7
ISG15
ISYNA1
ITGA3
ITGA6
ITGA9
ITGAE
ITGB5
ITM2A
ITM2C
ITPRIPL2
ITSN1
ITSN2
IVNS1ABP
JADE3
JAGN1
JAK1
JARID2
JUN
JUNB
JUP
KAT6A
KATNB1
KAZALD1
KBTBD8
KCNAB3
KCNMA1
KCTD15
KCTD20
KCTD3
KDELR3
KDM2A
KDM5B
KEAP1
KHDRBS1
KHDRBS3
KIAA1147
KIAA1522
KIF11
KIF14
KIF18A
KIF20A
KIF22
KIF23
KIF2A
KIF2C
KIF4A
KIF5C
KIFC1
KIN
KIT
KLF10
KLF12
KLF2
KLF4
KLF6
KLF9
KLRG1
KMT2A
KNTC1
KPNA1
KPNA2
KPNA3
KPNA6
KPNB1
KRAS
KRBA1
KRR1
KRT18
KRT8
KRTCAP3
KSR1
KTN1
L1CAM
L1TD1
LAGE3
LAMA2
LAMA5
LAMC1
LAP3
LAPTM4A
LAPTM4B
LARP4
LARS
LATS2
LBH
LBR
LCK
LCMT1
LDHA
LDHB
LDLR
LEFTY1
LEFTY2
LGALS1
LGALS3BP
LGR5
LIG1
LIG3
LILRB3
LIMA1
LIMCH1
LIMD1
LITAF
LMAN1
LMNB1
LMNB2
LMO2
LONP1
LONP2
LOXL2
LPIN1
LPP
LRCH2
LRIG1
LRP2
LRP4
LRP6
LRP8
LRPPRC
LRRC58
LRRC59
LRRC8A
LRRFIP1
LRRN1
LSM10
LSM14B
LSM2
LSM3
LSM4
LSM5
LSM6
LSM7
LSM8
LSP1
LSS
LST1
LTA4H
LTB
LTBP1
LTBP3
LTV1
LY75
LY9
LYAR
LYPLA1
LYPLA2
LYRM4
M6PR
MACF1
MAD2L1
MAFK
MAGED1
MAGED2
MAGEH1
MAGI2
MAGOH
MAOA
MAP2K1
MAP4K3
MAP4K4
MAP7
MAP9
MAPK1
MAPK13
MAPK14
MAPK6
MAPK7
MAPKAPK2
MAPRE1
MARCKS
MARCKSL1
MARS
MAST4
MASTL
MATN2
MAZ
MBLAC2
MCM10
MCM2
MCM3
MCM4
MCM5
MCM6
MCM7
MCOLN2
MCTP1
MCTS1
MDFIC
MDH1
MDH2
MDM1
ME2
ME3
MECOM
MED23
MEF2A
MEG3
MEGF6
MEIS1
MELK
MEST
METTL5
METTL9
MFAP2
MFGE8
MFN1
MFNG
MFSD1
MGST1
MICU3
MID1IP1
MIR155HG
MITF
MKI67
MKRN3
MLF2
MLLT1
MLLT3
MMP15
MMP17
MMP28
MNAT1
MND1
MNS1
MON1B
MORF4L2
MPDZ
MPHOSPH10
MPL
MPP6
MPZL1
MREG
MRPL11
MRPL12
MRPL13
MRPL14
MRPL15
MRPL16
MRPL17
MRPL18
MRPL2
MRPL20
MRPL22
MRPL23
MRPL27
MRPL3
MRPL34
MRPL36
MRPL37
MRPL39
MRPL4
MRPL40
MRPL45
MRPL50
MRPL51
MRPL52
MRPL54
MRPS10
MRPS12
MRPS14
MRPS15
MRPS16
MRPS17
MRPS18B
MRPS18C
MRPS2
MRPS21
MRPS22
MRPS23
MRPS24
MRPS25
MRPS26
MRPS27
MRPS28
MRPS30
MRPS34
MRPS35
MRPS36
MRPS6
MRPS7
MRPS9
MRTO4
MSH2
MSH5
MSI2
MSMO1
MSN
MSRB3
MT1F
MT1X
MTA2
MTCH2
MTF2
MTHFD1
MTHFD1L
MTHFD2
MTIF2
MTX2
MUC4
MUTYH
MVD
MVP
MYADM
MYB
MYBL2
MYC
MYCN
MYCT1
MYEF2
MYH10
MYH3
MYL9
MYLK
MYO10
MYO1B
MYO5C
MYOC
MZB1
N4BP2
NAB2
NANOG
NANS
NAP1L1
NAP1L2
NAP1L3
NARS
NASP
NAV1
NBEA
NBEAL2
NBN
NBPF15
NCAM1
NCAM2
NCAPD2
NCAPG
NCAPG2
NCAPH
NCBP2
NCKAP1
NCL
NCR1
NCSTN
NDC80
NDE1
NDN
NDRG2
NDUFA11
NDUFA13
NDUFA2
NDUFA3
NDUFA4
NDUFA7
NDUFA9
NDUFAB1
NDUFAF1
NDUFB1
NDUFB10
NDUFB11
NDUFB2
NDUFB6
NDUFB7
NDUFB8
NDUFC1
NDUFS1
NDUFS2
NDUFS4
NDUFS8
NDUFV1
NDUFV2
NEDD4
NEDD9
NEGR1
NEIL3
NEK2
NEK3
NEK4
NEK6
NES
NET1
NFE2L3
NFIB
NFIX
NFKBIA
NFKBIZ
NFYB
NGDN
NID1
NIF3L1
NIP7
NIPSNAP1
NIT2
NKAIN2
NKX2-3
NKX3-1
NLE1
NLN
NLRP2
NMB
NMD3
NME1
NME2
NME4
NMT2
NNT
NOL11
NOLC1
NONO
NOTCH1
NOTCH3
NPEPL1
NPL
NPM1
NPM3
NPR3
NPTXR
NQO1
NQO2
NR2F6
NR3C1
NR4A1
NR4A2
NR5A1
NR5A2
NRAS
NREP
NRIP1
NSDHL
NSUN2
NT5DC2
NT5M
NTHL1
NTS
NUCKS1
NUDCD2
NUDT1
NUDT15
NUDT21
NUDT4
NUFIP1
NUP107
NUP155
NUP188
NUP210
NUP35
NUP54
NUP62
NUP93
NUPR1
NUS1
NUSAP1
NUTF2
NXF1
NXN
NXT1
OBSL1
OCIAD2
ODC1
OGDH
OGT
OLFM1
OPA1
OSBPL1A
OSER1
OTUB1
OXA1L
P2RX4
P2RY14
P4HB
PA2G4
PABPC1
PABPC4
PABPN1
PACSIN1
PADI4
PAICS
PAIP1
PAIP2B
PAK1
PALM2
PAM
PAN3-AS1
PAPSS2
PARD6G
PARG
PARP1
PARP2
PAWR
PBX1
PBX3
PBXIP1
PCBP1
PCK2
PCLO
PCNA
PCNX1
PDAP1
PDCD2
PDE1A
PDE2A
PDE8A
PDE9A
PDGFA
PDGFC
PDHA1
PDHB
PDIA3
PDIA4
PDIA5
PDIA6
PDK1
PDLIM2
PDLIM3
PDRG1
PDZD2
PECR
PEG3
PELI1
PER1
PES1
PEX11A
PEX13
PFDN2
PFKL
PFN1
PFN2
PGAM1
PGBD1
PGD
PGLYRP2
PHACTR1
PHB
PHB2
PHC1
PHF13
PHF20
PHF5A
PHLDA1
PHLDA2
PHLDA3
PHLDB2
PHPT1
PHTF2
PIGA
PIH1D1
PIK3CB
PIM1
PIM2
PIN1
PIN4
PIPOX
PIR
PKD2
PKIA
PKIB
PLA2G12A
PLA2G4A
PLA2G6
PLAGL1
PLCB1
PLCB4
PLCXD1
PLD2
PLEK
PLEKHA5
PLK1
PLK2
PLK4
PLS3
PLSCR4
PLXDC2
PLXNA2
PLXNB2
PM20D2
PMAIP1
PMF1
PMM1
PMP22
PMPCA
PMS1
PMS2
PNISR
PNN
PNO1
PNP
PNPT1
PNRC1
PNRC2
PODXL
POGZ
POLA1
POLD1
POLD2
POLD3
POLDIP2
POLE2
POLG2
POLQ
POLR1E
POLR2D
POLR2E
POLR2F
POLR2G
POLR2H
POLR2I
POLR2K
POLR3A
POLR3E
POLR3G
POLR3H
POLR3K
POLRMT
POMP
PON2
POP5
POP7
POU5F1
PPA1
PPA2
PPAN
PPAT
PPFIBP2
PPIC
PPIE
PPIF
PPIG
PPIH
PPM1G
PPM1H
PPP1CA
PPP1CC
PPP1R13B
PPP1R14B
PPP1R16B
PPP1R8
PPP1R9A
PPP2CB
PPP2R1A
PPP2R1B
PPP4C
PPRC1
PPT2
PQBP1
PQLC3
PRC1
PRDM11
PRDM16
PRDM5
PRDX1
PRDX2
PRDX3
PRDX4
PRDX5
PREX2
PRICKLE1
PRIM1
PRIM2
PRKACB
PRKAR2B
PRKCH
PRKCI
PRKCQ
PRKDC
PRMT1
PRMT2
PRMT3
PRMT5
PROCR
PROM1
PROS1
PRPF3
PRPF31
PRPF38A
PRPF40A
PRPF6
PRPS1
PRPS2
PRPSAP1
PRSS23
PSAT1
PSIP1
PSMA1
PSMA2
PSMA3
PSMA4
PSMA5
PSMA6
PSMA7
PSMB2
PSMB3
PSMB5
PSMB6
PSMB7
PSMB8
PSMC1
PSMC2
PSMC3
PSMC3IP
PSMC5
PSMC6
PSMD1
PSMD11
PSMD12
PSMD13
PSMD14
PSMD2
PSMD3
PSMD6
PSMD7
PSMD8
PSME3
PSME4
PSMG1
PSRC1
PSTK
PTBP1
PTBP2
PTCD3
PTCH2
PTER
PTGER3
PTGER4
PTGES3
PTGS2
PTK2
PTK7
PTMA
PTMS
PTOV1
PTPN12
PTPRCAP
PTPRF
PTPRK
PTPRU
PTRH2
PTTG1
PTTG1IP
PUM1
PURA
PUS1
PUS7
PWP1
PXDN
PYCARD
PYCR2
PYGM
QSER1
QTRT1
RAB11FIP5
RAB20
RAB27A
RAB34
RAB38
RAB3A
RAB3B
RAB5A
RABEP1
RACGAP1
RAD1
RAD18
RAD23B
RAD51
RAD54B
RAD54L
RAI1
RAI14
RALA
RALY
RAN
RANBP1
RANGAP1
RARS
RARS2
RASD1
RASGEF1A
RASL10A
RASL11B
RAVER2
RBL1
RBM10
RBM14
RBM28
RBM3
RBM38
RBM39
RBM7
RBM8A
RBMX
RBPJ
RBPMS
RBPMS2
RC3H2
RCAN1
RCBTB1
RCC1
RCC2
RCE1
RCL1
RCN1
RCN2
RCSD1
RDX
RECQL4
REEP3
REL
RELB
REPIN1
REST
REXO2
RFC1
RFC2
RFC3
RFC4
RFC5
RGCC
RGS18
RGS2
RGS5
RHOB
RHOBTB1
RHOQ
RHOU
RIF1
RIMKLB
RLIM
RMI1
RNASEH2A
RNASEH2B
RNASEH2C
RNF113A
RNF125
RNF138
RNF2
RNF26
RNF5
RNF7
RNF8
RNMT
RNPS1
ROBO1
RORA
RPA1
RPA2
RPA3
RPE
RPL10A
RPL10L
RPL11
RPL13
RPL15
RPL18
RPL19
RPL22
RPL23
RPL23A
RPL27A
RPL28
RPL29
RPL30
RPL31
RPL32
RPL36
RPL36A
RPL39
RPL39L
RPL5
RPL6
RPL7A
RPL8
RPLP0
RPN1
RPN2
RPP14
RPP25
RPP40
RPS10
RPS12
RPS13
RPS15A
RPS16
RPS18
RPS19
RPS20
RPS21
RPS23
RPS24
RPS26
RPS27
RPS27A
RPS27L
RPS28
RPS3
RPS5
RPS6
RPS6KA1
RPS7
RPS8
RPSA
RPUSD1
RRAD
RRAGA
RRAS
RRAS2
RRBP1
RRM1
RRM2
RRM2B
RRP1B
RRP9
RRS1
RSL1D1
RUNX2
RUVBL1
RUVBL2
RXYLT1
RYBP
RYR2
S100A1
S100A11
S100A13
S100A4
S100A6
S100PBP
SAE1
SALL2
SAMD13
SAMM50
SAP30
SARDH
SARS
SART3
SCD
SCG3
SCG5
SCHIP1
SCN1B
SCN3A
SCN9A
SCNN1A
SCO1
SCPEP1
SCRN1
SDC1
SDHA
SDHB
SDHC
SDHD
SEC13
SEC23A
SEC23B
SEC23IP
SEC61A2
SEC61G
SECISBP2
SEL1L3
SELENOP
SELP
SEMA3A
SEMA3E
SEMA4C
SEMA6A
SENP3
SENP6
SEPHS1
SEPHS2
SEPT10
SEPT3
SEPT7
SEPT9
SERBP1
SERPINE1
SERPINE2
SERPINF1
SERPING1
SERPINH1
SERTAD1
SESN1
SESN2
SET
SETD9
SETDB1
SF3A1
SF3A3
SF3B3
SF3B4
SF3B5
SFPQ
SFXN1
SFXN5
SGCE
SGK3
SH3BP4
SH3GLB1
SH3RF1
SH3YL1
SHANK3
SHC1
SHCBP1
SHMT1
SHROOM3
SIPA1
SIRT1
SIRT3
SKI
SKP2
SLBP
SLC12A2
SLC16A1
SLC16A14
SLC17A9
SLC25A1
SLC25A10
SLC25A11
SLC25A13
SLC25A15
SLC25A27
SLC25A36
SLC25A4
SLC25A40
SLC25A5
SLC25A6
SLC27A2
SLC29A1
SLC29A2
SLC29A4
SLC2A1
SLC2A3
SLC33A1
SLC35B1
SLC35E4
SLC36A4
SLC38A1
SLC39A10
SLC39A7
[truncated: 469 more rows]
