# Supplementary material for: Activating p53 abolishes self-renewal of quiescent leukaemic stem cells in residual CML disease
Source: Nat Commun. 2024 Jan 22;15:651. doi: 10.1038/s41467-024-44771-9 (PMC10800356; doi:10.1038/s41467-024-44771-9)
Supplement: Supplementary file 6 — Supplementary Data 2 [file 41467_2024_44771_MOESM6_ESM.xlsx]

## Sheet: WORKSHEET 1
HGNC SYMBOL
AATF
ABCB7
ABCE1
ABI1
ABL1
ABRAXAS2
ACACB
ACADM
ACAT1
ACAT2
ACLY
ACP1
ACTC1
ACTL6A
ACTR2
ACTR3
ACVR2B
ADAM10
ADH5
ADK
ADNP
ADSL
AFG3L2
AGPS
AHCY
AHI1
AHSA1
AIMP1
AIMP2
AK2
AKR1B1
ALDH18A1
ALDH5A1
ALG5
ALG8
ANAPC5
ANKRA2
ANKRD17
ANKRD26
ANKRD49
ANP32A
ANP32B
ANP32E
ANXA3
AP1G2
AP2B1
AP3S2
APEH
APEX1
APRT
ARHGAP11A
ARHGDIB
ARID4A
ARIH2
ARL6IP1
ARMC1
ARPC2
ARPC3
ARPC4
ASF1A
ASH2L
ASNS
ASPM
ATAD2
ATF1
ATF2
ATF4
ATF5
ATF7IP
ATG12
ATIC
ATM
ATP1B3
ATP5F1A
ATP5MPL
ATP5PB
ATP5PF
ATP5PO
ATP6V0A2
ATP6V1C1
ATP6V1H
ATP7B
ATRX
ATXN2L
ATXN3
AURKA
AURKAIP1
AURKB
AZIN1
BAG1
BANF1
BAZ1A
BAZ1B
BCAP29
BCAS2
BCAT1
BCL3
BCL7B
BCLAF1
BCS1L
BET1
BIRC5
BLMH
BLZF1
BMP4
BMS1
BNIP2
BRAP
BRCA1
BRD8
BRIP1
BRIX1
BTF3
BTG1
BUB1
BUB1B
BUB3
BUD31
BZW1
BZW2
C1orf174
C1QBP
C20orf27
C6orf62
CAB39
CACYBP
CALR
CALU
CANX
CAPN2
CAPRIN1
CAPZA1
CAPZA2
CARHSP1
CASP3
CBFA2T3
CBS
CBX3
CBX5
CCDC86
CCNA2
CCNB1
CCNB1IP1
CCNB2
CCNC
CCNE2
CCNF
CCNG1
CCNH
CCNT2
CCP110
CCT2
CCT3
CCT4
CCT6A
CCT7
CCT8
CD19
CD200
CD24
CD2AP
CD37
CD47
CD79A
CD8A
CDC123
CDC20
CDC23
CDC25A
CDC25B
CDC25C
CDC27
CDC34
CDC40
CDC6
CDC7
CDCA3
CDCA8
CDH2
CDH4
CDH8
CDK1
CDK2
CDK2AP1
CDK4
CDK6
CDK7
CDK8
CDKN1B
CDKN3
CDR2
CDT1
CEBPG
CEBPZ
CENPC
CENPE
CENPF
CENPI
CENPN
CENPO
CENPU
CEP55
CEP57
CFLAR
CGRRF1
CHAF1A
CHCHD3
CHD1
CHEK1
CHORDC1
CHUK
CIAPIN1
CIITA
CKAP2
CKAP5
CKLF
CLINT1
CLNS1A
CLPP
CLPX
CMAS
CNBP
CNIH1
CNN2
CNOT3
CNOT8
CNOT9
CNTRL
COA1
COPB1
COPS2
COPS3
COPS5
COPZ1
COQ3
CORO1A
COX11
COX5A
COX5B
COX6B1
COX6C
COX7A2
COX7A2L
COX7B
COX7C
CPSF6
CPT1A
CREBZF
CREG1
CRLF3
CRNKL1
CRY1
CS
CSE1L
CSNK2A1
CSTF2
CTR9
CTSC
CTTN
CUL1
CUL2
CUL5
CYC1
DAP3
DAZAP1
DBF4
DBI
DCAF7
DCK
DCLRE1C
DDOST
DDX10
DDX11
DDX18
DDX19B
DDX21
DDX27
DDX39A
DDX46
DDX49
DDX52
DEK
DENR
DGUOK
DHCR7
DHFR
DHX15
DHX29
DHX9
DIAPH3
DIMT1
DKC1
DLAT
DLD
DLG3
DLGAP5
DNA2
DNAJA1
DNAJA2
DNAJB6
DNAJC2
DNAJC7
DNAJC9
DNM1L
DNMT1
DNTTIP2
DONSON
DPH2
DPH5
DPM1
DR1
DRG1
DSCC1
DTL
DTYMK
DUT
DZIP3
E2F1
E2F3
E2F4
E2F8
EAF2
EBAG9
EBNA1BP2
ECD
EEF1A1
EEF1B2
EEF1D
EEF1E1
EEF1G
EEF2
EIF1AX
EIF1B
EIF2B1
EIF2S1
EIF2S2
EIF3A
EIF3B
EIF3D
EIF3E
EIF3F
EIF3H
EIF3J
EIF3K
EIF3L
EIF3M
EIF4A1
EIF4A3
EIF4B
EIF4E
EIF4EBP1
EIF4G2
EIF4H
EIF5
EIF5B
EIF6
ELAC2
ELF1
ELOC
ELOVL5
ELOVL6
ELP5
EMC8
ENOPH1
ENSA
ESPL1
ETF1
ETHE1
ETV5
EWSR1
EXOSC2
EXOSC4
EXOSC5
EXOSC7
EXOSC8
EZH2
FABP5
FADS1
FAF1
FAM111A
FAM117A
FAM136A
FANCC
FANCG
FANCI
FANCL
FARSA
FAS
FASN
FAU
FBL
FBXO5
FDFT1
FEN1
FGF2
FH
FKBP10
FKBP3
FKBP4
FN3KRP
FNBP4
FNTB
FRG1
FTSJ1
FUBP1
FUS
FXN
FYN
FZD5
G3BP1
G3BP2
GABPB1
GART
GATAD2A
GBE1
GCAT
GCSH
GDI2
GFPT1
GGCT
GGH
GINS3
GLIPR1
GLMN
GLO1
GMNN
GMPS
GNAI3
GNL2
GNL3
GNPAT
GOSR1
GOT2
GPD2
GPI
GPN1
GPSM2
GRSF1
GRTP1
GRWD1
GSPT1
GSPT2
GSR
GSS
GTF2F2
GTF2H1
GTF3A
GTPBP1
GTPBP4
HADHB
HAT1
HAUS7
HBS1L
HCCS
HDAC1
HDAC2
HDDC2
HDGF
HEXA
HIF1A
HK1
HLTF
HMBS
HMGA1
HMGB1
HMGB2
HMGB3
HMGCR
HMGCS1
HMGN2
HMGXB4
HMMR
HNRNPA0
HNRNPA1
HNRNPA2B1
HNRNPA3
HNRNPAB
HNRNPC
HNRNPD
HNRNPDL
HNRNPF
HNRNPH1
HNRNPH3
HNRNPK
HNRNPM
HNRNPR
HNRNPU
HPRT1
HRK
HS2ST1
HSBP1
HSD17B12
HSD17B4
HSP90AA1
HSPA14
HSPA4
HSPA8
HSPA9
HSPB11
HSPD1
HSPE1
HTRA2
HUS1
ICMT
IDH1
IDH3B
IDI1
IFI16
IFRD1
IFRD2
IFT20
IGBP1
IL2RG
ILF2
ILF3
IMMT
IMPDH2
INE1
ING3
INTS7
INTS8
INTS9
IPO5
IQCB1
IRAK1
IRF2
IRF5
ITGA4
ITGB3BP
IVNS1ABP
JARID2
JCHAIN
JPT1
JRK
JUND
KAT7
KATNA1
KATNB1
KCTD9
KEAP1
KHDRBS1
KHSRP
KIF11
KIF14
KIF15
KIF18A
KIF20A
KIF20B
KIF21B
KIF22
KIF23
KIF2A
KIF2C
KIF4A
KIF5B
KIN
KLF12
KLHDC4
KNTC1
KPNA1
KPNA2
KPNB1
KRAS
KRR1
KYAT3
KYNU
LARP4
LARP7
LARS2
LAS1L
LBR
LDHA
LDHB
LIG3
LIMA1
LIN7A
LMNB2
LONP1
LPIN1
LRP8
LRPPRC
LRRC59
LSM14A
LTA4H
LUC7L3
LYPLA1
LYRM4
M6PR
MAD2L1
MAGOH
MAGOHB
MAK16
MAP4K1
MAP4K4
MAPK8
MAPRE1
MAT2A
MAX
MBD4
MBNL1
MCM3
MCM4
MCM5
MCM6
MCM7
MCTS1
MDFIC
MDH1
MDH2
MDM1
MDM2
ME2
MED1
MED6
MEIS1
METAP2
METTL5
METTL9
MFN1
MFNG
MFSD1
MGAT2
MKI67
MLH1
MNAT1
MNS1
MOB1A
MPHOSPH10
MPHOSPH6
MPHOSPH9
MRPL11
MRPL12
MRPL13
MRPL19
MRPL2
MRPL20
MRPL22
MRPL23
MRPL3
MRPL33
MRPL39
MRPL4
MRPL40
MRPL58
MRPL9
MRPS10
MRPS12
MRPS14
MRPS15
MRPS18B
MRPS2
MRPS22
MRPS27
MRPS28
MRPS31
MRPS34
MRPS35
MRPS7
MRTO4
MSH3
MSH6
MTA2
MTCH2
MTDH
MTF2
MTHFD1
MTHFD2
MTREX
MTX2
MYBL1
MYO10
NAA15
NACA
NANS
NAP1L1
NAP1L4
NASP
NBN
NCAPD3
NCAPG
NCAPG2
NCAPH
NCAPH2
NCBP2
NCK1
NCL
NDC80
NDUFA13
NDUFA2
NDUFA9
NDUFAB1
NDUFAF1
NDUFB1
NDUFB3
NDUFB6
NDUFB7
NDUFB8
NDUFC1
NDUFS1
NDUFS4
NDUFS6
NDUFS8
NEK2
NEK3
NET1
NF2
NFATC2IP
NFX1
NFYB
NHP2
NIP7
NIPBL
NMD3
NME2
NME4
NMT1
NMT2
NOC3L
NOL11
NOLC1
NOP10
NOP14
NOP16
NOP2
NOP56
NPM1
NPM3
NQO2
NR2C1
NR3C1
NSA2
NSDHL
NSUN5P1
NUDC
NUDT1
NUDT21
NUFIP1
NUMA1
NUP155
NUP188
NUP205
NUP54
NUP62
NUP88
NUP93
NUSAP1
OARD1
ODC1
OIP5
OPA1
ORAI2
ORC5
ORC6
OTUB1
P4HA1
P4HB
PABPC4
PABPN1
PAFAH1B1
PAFAH1B3
PAICS
PAN2
PAPSS2
PARP1
PASK
PAXIP1
PBK
PBRM1
PBX1
PBX3
PCF11
PCMT1
PCNT
PDAP1
PDCD10
PDE1C
PDHA1
PDHB
PDIA6
PDK1
PDS5B
PEX3
PFAS
PFDN2
PFDN4
PFKL
PGP
PHB
PHF20
PHLDA3
PIBF1
PIGK
PIN1
PIN4
PKNOX1
PLA2G6
PLAGL1
PLCG1
PLK4
PMAIP1
PMF1
PMPCA
PMPCB
PMS1
PNN
PNRC2
POLA1
POLD1
POLD2
POLDIP2
POLE2
POLG2
POLR2E
POLR2F
POLR2G
POLR2H
POLR2I
POLR2J
POLR2K
POLR3C
POLR3E
POLR3G
POLR3K
POP7
POU6F1
PPA1
PPA2
PPAT
PPIA
PPID
PPIE
PPIG
PPIH
PPM1A
PPM1D
PPM1G
PPP1CC
PPP1R14B
PPP1R2
PPP1R8
PPP2CB
PPP2R1A
PPP2R5C
PPP2R5E
PPP3R1
PPP6C
PPRC1
PQBP1
PRC1
PRDX2
PRDX3
PRDX4
PRIM1
PRKDC
PRKRA
PRMT1
PRMT2
PRMT3
PRMT5
PRPF3
PRPF40A
PRPF4B
PRPSAP2
PRRC2C
PSIP1
PSMA2
PSMA3
PSMA4
PSMA7
PSMB1
PSMB6
PSMC1
PSMC2
PSMC3IP
PSMC5
PSMC6
PSMD1
PSMD11
PSMD12
PSMD13
PSMD14
PSMD2
PSMD3
PSMD6
PSMD7
PSMD9
PSME4
PSMG1
PSRC1
PTBP1
PTBP2
PTBP3
PTCD3
PTDSS1
PTEN
PTGES3
PTMA
PTMS
PTP4A2
PTPN2
PTPN7
PUM1
PUM3
PUS1
PUS7
PWP1
PYCR1
RAB28
RAB38
RAB5A
RAB8A
RABGAP1L
RABGGTB
RAC2
RACGAP1
RACK1
RAD21
RAD23A
RAD23B
RAD51AP1
RAD51C
RAD54B
RALA
RAN
RANBP1
RANBP9
RANGAP1
RAP1B
RB1
RB1CC1
RBBP4
RBBP6
RBBP7
RBM10
RBM14
RBM3
RBM39
RBM42
RBM8A
RBMX
RBPJ
RBPMS
RCBTB1
RCC1
RCN1
RCN2
RCOR1
RDX
RECQL
RECQL4
REPIN1
REST
REXO2
RFC2
RFC3
RFC4
RFC5
RFWD3
RGS6
RIF1
RNASEH1
RNASEH2B
RNF114
RNF126
RNF138
RNF6
RNF7
RNF8
RNGTT
RNMT
RPA2
RPA3
RPIA
RPL10A
RPL11
RPL13
RPL13A
RPL14
RPL15
RPL17
RPL19
RPL22
RPL23
RPL24
RPL27
RPL27A
RPL29
RPL30
RPL31
RPL32
RPL34
RPL35
RPL36
RPL36A
RPL36AL
RPL4
RPL5
RPL6
RPL7
RPL7A
RPLP2
RPN1
RPS10
RPS12
RPS16
RPS17
RPS2
RPS21
RPS24
RPS25
RPS27
RPS27A
RPS27L
RPS28
RPS3
RPS3A
RPS5
RPS6
RPS6KA5
RPS7
RPS8
RPSA
RRAGA
RRM1
RRP7A
RRS1
RSBN1
RSL1D1
RTCA
RUNX1
RUVBL1
RUVBL2
RYBP
SAC3D1
SAE1
SAFB
SAR1A
SART3
SCFD1
SDHA
SDHB
SDHD
SEC13
SEC23B
SEC61G
SECISBP2
SELENOF
SEM1
SEMA6A
SERBP1
SET
SF1
SF3A1
SF3A3
SF3B1
SF3B3
SF3B4
SF3B5
SFPQ
SFXN1
SH2D1A
SHCBP1
SHMT2
SIVA1
SLC16A1
SLC25A11
SLC25A13
SLC25A15
SLC25A3
SLC25A36
SLC25A46
SLC25A5
SLC25A6
SLC29A1
SLC2A1
SLC2A3
SLC35B1
SLC39A7
SLC39A8
SLC7A1
SLC7A5
SMAD2
SMARCA4
SMARCA5
SMARCC1
SMARCD1
SMC2
SMC3
SMC4
SMC6
SMCHD1
SMNDC1
SMS
SNAPC1
SNAPC3
SNAPC5
SNRNP40
SNRPA1
SNRPB
SNRPB2
SNRPC
SNRPD1
SNRPE
SNRPF
SNW1
SNX4
SNX6
SORL1
SPAG5
SPAG9
SPC25
SPDL1
SPINT1
SPRED2
SPRY2
SPTB
SREK1
SREK1IP1
SRM
SRP19
SRP72
SRP9
SRPK1
SRRM1
SRSF1
SRSF10
SRSF11
SRSF2
SRSF3
SRSF7
SRSF8
SRSF9
SS18
SSB
SSBP1
SSBP2
SSR1
SSR2
ST13
STAG2
STIL
STIP1
STK24
STMN1
STOML2
STRAP
STRN
STX3
SUB1
SUCLA2
SUCLG2
SUMO1
SUMO2
SUPT16H
SUPT4H1
SURF1
SUZ12
SWAP70
SYK
SYNCRIP
TAF2
TALDO1
TARBP1
TARBP2
TARDBP
TBCA
TBL3
TBX6
TCEA1
TCERG1
TCF3
TCP1
TCTN2
TDG
TDP1
TERF1
TEX30
TFAM
TFDP2
TGDS
TGFB1
THAP9-AS1
THOC1
THOC2
THOC7
THOP1
THYN1
TIAL1
TIAM1
TIMELESS
TIMM10
TIMM13
TIMM17A
TIMM44
TIMM8A
TIMM9
TIPIN
TJP1
TK1
TKT
TLE4
TLK1
TLK2
TM9SF2
TMED2
TMED5
TMED9
TMEFF1
TMEM123
TMEM165
TMEM183A
TMEM243
TMEM97
TMPO
TMX1
TNFAIP8
TNPO1
TNPO2
TOMM7
TOP2A
TOP2B
TOP3A
TOPBP1
TP53
TPP2
TPR
TPX2
TRA2B
TRAF4
TRAIP
TRAPPC4
TRIAP1
TRIM24
TRIM27
TRIM28
TRIP13
TSFM
TSN
TSNAX
TSR1
TTC27
TTF2
TTI1
TTK
TUBA4A
TUBD1
TUBG1
TUFM
TWF2
TXNL1
TXNL4A
TYMS
U2AF2
UBA2
UBAP2
UBE2A
UBE2D2
UBE2D3
UBE2E1
UBE2G1
UBE2I
UBE2J1
UBE2K
UBE2L3
UBE2N
UBE2S
UBE2V1
UBE2V2
UBE2W
UBR5
UBR7
UCHL3
UCHL5
UFD1
UGP2
UNC5B
UNG
UPF1
UPF2
UQCRC1
UQCRC2
UQCRFS1
UQCRH
UQCRQ
USP1
USP10
USP14
USP33
USP34
USP39
USP4
USP9X
UTP18
UTP3
VAMP1
VAMP7
VBP1
VCAN
VDAC1
VDAC3
VRK1
WAPL
WASL
WBP11
WDHD1
WDR12
WDR43
WDR55
WDR77
WRN
WTAP
XPC
XPO1
XRCC3
XRCC5
XRCC6
YAF2
YBX1
YEATS4
YIPF4
YIPF6
YME1L1
YTHDC1
YWHAB
YWHAE
YWHAQ
ZC3H14
ZC3H15
ZDHHC6
ZEB1
ZFP36L1
ZMAT3
ZMPSTE24
ZMYM1
ZNF107
ZNF131
ZNF134
ZNF146
ZNF184
ZNF195
ZNF207
ZNF217
ZNF24
ZNF281
ZNF330
ZNF337
ZNF516
ZNF589
ZNF593
ZPR1
ZW10

## Sheet: WORKSHEET 2
HGNC SYMBOL
ABI1
ABL1
ABRAXAS2
ACP1
ACTR2
ACTR3
ADAM10
ADH5
ADNP
ADSL
AGPS
AIMP1
AIMP2
ALKBH1
ALOX12
ANKRA2
ANKRD17
ANP32B
ANP32E
AP1G2
ARIH2
ARL6IP1
ARPC2
ASPM
ATAD2B
ATAD3A
ATF1
ATF4
ATP5F1A
ATP5PB
ATP6V1C1
ATP6V1H
ATXN3
AZIN1
BAG1
BANF1
BAZ1A
BAZ1B
BCAS2
BCAT1
BCL3
BCLAF1
BMS1
BNIP2
BRD8
BTF3
BTG1
BUB1
BZW1
C1D
C1QBP
C6orf62
CACYBP
CALR
CAPZA2
CCNA2
CCNB2
CCNC
CCNT2
CCT2
CCT6A
CCT8
CD27
CD2AP
CD79A
CD79B
CD8A
CDC20
CDC23
CDC25A
CDC25C
CDC27
CDC40
CDC7
CDCA3
CDH2
CDK2AP1
CDK7
CDK8
CEBPG
CEP57
CFL1
CFLAR
CHAF1A
CHCHD3
CHUK
CIAPIN1
CIITA
CKAP2
CLINT1
CLNS1A
CLPX
CMAS
CNBP
COPB1
COPS2
COPS3
COX5A
CRNKL1
CRY1
CSE1L
CSNK2A1
CTR9
CTSC
CTTN
CUL1
CUL5
CYC1
CYCS
CYP1A1
DBF4
DCK
DDOST
DDX18
DDX39A
DDX52
DGUOK
DHX15
DHX29
DHX9
DIMT1
DLAT
DLD
DNAJA2
DNAJC9
DNTTIP2
DPEP3
DR1
DUSP6
DZIP3
E2F4
EED
EEF1D
EEF1G
EEF2
EIF1AX
EIF2S1
EIF3A
EIF3H
EIF3J
EIF3M
EIF4G2
EIF5
EIF5A
EIF5AL1
EIF5B
ELF1
ELOVL5
ELP5
EMC8
ENOPH1
ETF1
ETFA
EXOSC2
EXOSC7
FAM117A
FANCC
FANCL
FARSA
FAS
FGF2
FH
FKBP10
FZD5
G3BP1
G3BP2
GAB1
GABPB1
GAPDH
GART
GNAI3
GNL3
GOSR1
GOT2
GPSM2
GRSF1
GSPT1
GSPT2
GTF2H1
GTPBP1
GTPBP4
HADHB
HAT1
HCCS
HIRA
HLTF
HMGB3
HMGN1
HMGN2
HMGXB4
HNRNPA1
HNRNPC
HNRNPD
HNRNPH1
HNRNPH3
HNRNPR
HPRT1
HRK
HSD17B4
HSP90AA1
HSPA4
HSPA9
HSPD1
IFFO1
IFRD1
ILF3
IMMT
IMP4
IMPA1
INE1
IPO5
IQCB1
ITGA4
IVNS1ABP
JARID2
JPT1
JRK
KATNA1
KCTD9
KHSRP
KIF11
KIF18A
KIF20A
KIF2A
KIF5B
KIN
KLHL18
KLHL23
KPNA1
KRAS
LARP7
LBR
LRRC42
LYPLA1
MBNL1
MCM10
MDH2
MDM1
ME2
MED1
MEIS1
METAP2
METTL9
MFN1
MKI67
MPHOSPH6
MRPL16
MRPL39
MRPS10
MRPS14
MRPS27
MRPS30
MRPS7
MSH6
MTCH2
MTDH
MTF2
MTX2
MVD
MYO19
NAA15
NACA
NAE1
NANS
NAP1L1
NCAPG
NCAPH2
NCL
NDUFA2
NDUFAF1
NDUFS1
NDUFS6
NDUFV2
NEK3
NET1
NF2
NFYB
NMT1
NOLC1
NPM1
NR2C1
NUDT21
NUFIP1
NUP54
NUP58
NUP88
OXSR1
PA2G4
PABPC1
PABPN1
PAFAH1B1
PAPSS2
PAXIP1
PCYT1A
PDHA1
PDHB
PDS5B
PEX3
PFKL
PHB
PHF20
PIK3CG
PKNOX1
PLCG1
PLEK
PMM2
PMPCB
PNN
POLR2E
POLR3C
PPAT
PPIA
PPM1A
PPM1D
PPP1CC
PPP1R2
PPP2CB
PPP2R5C
PPP2R5E
PPP6C
PPRC1
PRDX3
PRKAA1
PRKRA
PRPF3
PRPF40A
PRPF4B
PRRC2C
PSIP1
PSMB1
PSMB4
PSMB6
PSMB7
PSMC4
PSMD1
PSMD12
PSMD14
PSMD3
PSMD6
PSMD9
PSME4
PTCD3
PTEN
PTGES3
PTMS
PTP4A2
PUM1
PUM3
RAB5A
RABGGTB
RACGAP1
RAD21
RAD23B
RAE1
RAN
RANBP1
RANBP9
RAP1B
RB1
RBM39
RBPJ
RBPMS
RCC1
RCN2
RCOR1
RDX
RECQL
REST
RFC2
RGS6
RIF1
RNF114
RNF138
RNF6
RNF7
RNF8
RNMT
RPL13A
RPL14
RPL15
RPL17
RPL18A
RPL28
RPL4
RPL5
RPL6
RPL7
RPLP0
RPS2
RPS26
RPS28
RPS3
RPS3A
RPS6
RRAS2
RRM1
RRP7A
RSBN1
RTCA
RUNX1
RYBP
SAFB
SART3
SCFD1
SEC23B
SEMA6A
SERBP1
SF3A3
SF3B1
SF3B3
SFPQ
SH2D1A
SLBP
SLC1A4
SLC25A36
SLC2A3
SLC39A8
SLC7A1
SMAD2
SMARCA4
SMARCA5
SMARCD1
SMC2
SMC3
SMC6
SMCHD1
SMNDC1
SNRPA1
SNRPB
SNRPF
SNW1
SNX4
SREK1
SRP72
SRRM1
SRSF1
SRSF10
SRSF2
SRSF3
SRSF7
SRSF8
SS18
SSB
ST13
STAG2
STRAP
STX3
SUB1
SUCLA2
SUMO1
SUMO2
SUPT4H1
SUZ12
SWAP70
SYNCRIP
TAF2
TAF9
TCEA1
TCERG1
TCF3
TCP1
TCTN2
TDG
TEX30
TFAM
TFRC
TGDS
THAP9-AS1
THOC1
TIAL1
TIMM17A
TIMM23
TJP1
TLK2
TM9SF2
TMED5
TMEM183A
TMPO
TMX1
TNPO1
TNPO2
TOMM34
TOPBP1
TRA2A
TRA2B
TRIM24
TRIM27
TSR1
TTC27
TUBA1B
TUBG1
TXNL1
TXNL4A
UBA2
UBE2A
UBE2D2
UBE2D3
UBE2G1
UBE2I
UBE2J1
UBE2K
UBE2V2
UBR5
UBR7
UCHL5
UGP2
UNC5B
UQCRC2
USP10
USP14
USP33
USP39
USP53
USP9X
VBP1
VDAC3
WAPL
WASL
WBP11
WDHD1
XRCC5
YIPF6
YME1L1
YTHDC1
YWHAB
YWHAQ
YY1
ZC3H15
ZNF107
ZNF131
ZNF134
ZNF146
ZNF207
ZNF24
ZNF267
ZNF281
ZNF330
ZPR1

## Sheet: WORKSHEET 3
HGNC SYMBOL	Mouse Ortholog	Smad1	Stat3	Klf4	Pou5f1	Nanog	Sox2	Nacc1	Znf281	Nr0b1	Esrrb	Tfcp2l1	Ctr9	Kat2a	Dmap1	E2f1	E2f4	cMyc	Max	nMyc	Zfx	Zfp42	Kat5	Dream
NUP155	Nup155	0	0	0	0	0	0	0	0	0	0	0	0	0	0	1	1	1	1	0	0	0	0	1
XPO1	Xpo1	0	1	1	0	1	1	0	0	0	0	1	0	0	0	1	1	1	1	1	1	1	0	0
COX7A2L	Cox7a2l	0	0	0	0	0	0	0	0	0	1	1	0	0	0	1	1	0	1	0	0	0	0	0
TMEM123	Tmem123	0	0	0	0	0	0	0	0	0	0	0	0	0	0	1	0	0	0	1	0	0	0	0
RALA	Rala	0	0	0	0	0	0	0	0	0	0	0	0	0	0	0	0	0	1	0	0	0	0	0
PLK4	Plk4	0	0	0	0	0	0	0	0	0	0	0	0	0	1	1	1	1	1	1	1	1	0	1
GSPT2	Gspt2	0	0	0	0	0	0	0	0	0	0	0	0	0	0	1	0	0	0	0	0	0	0	0
CDC7	Cdc7	0	0	1	0	0	0	1	0	1	0	1	0	0	1	1	1	0	1	1	0	0	0	1
PPP1R8	Ppp1r8	0	0	0	1	0	0	0	0	0	0	0	0	0	0	1	1	0	1	0	0	0	0	0
CEP57	Cep57	0	0	0	0	1	0	0	0	0	0	1	0	0	0	1	1	1	1	1	1	0	1	1
DDX18	Ddx18	0	0	0	0	0	0	0	0	0	0	0	0	0	1	1	0	1	1	1	0	0	0	0
EXOSC8	Exosc8	0	0	0	0	0	0	0	0	0	0	1	0	0	0	1	1	1	0	1	1	0	0	1
NIPBL	Nipbl	0	0	0	0	0	0	0	0	0	0	0	0	0	0	1	0	0	0	0	1	0	0	1
CRNKL1	Crnkl1	0	0	0	0	0	0	0	0	0	1	1	0	0	0	1	1	0	0	0	0	0	0	0
UBE2G1	Ube2g1	0	0	0	0	0	0	0	1	0	1	0	0	0	0	1	1	1	0	1	1	0	0	0
KRR1	Krr1	0	0	0	0	0	0	0	0	0	0	0	0	0	0	1	0	1	1	1	0	0	0	0
GNAI3	Gnai3	0	0	1	0	0	0	0	0	0	0	1	0	0	0	1	0	0	0	0	0	1	0	0
KIF2A	Kif2a	0	0	0	0	0	0	0	0	0	0	0	0	0	0	1	0	0	0	1	1	0	0	1
CD2AP	Cd2ap	0	0	0	0	0	0	0	0	0	0	0	0	0	0	1	0	0	0	1	1	0	0	0
PRPSAP2	Prpsap2	0	0	0	0	0	0	0	0	0	0	0	0	0	0	1	0	0	0	0	0	0	0	0
ELF1	Elf1	0	0	0	0	0	0	0	0	0	1	0	0	0	0	1	0	0	0	1	1	0	0	0
SLC25A36	Slc25a36	0	1	1	0	1	1	1	1	1	1	1	0	0	0	1	0	1	1	0	1	1	0	1
IRF2	Irf2	0	0	0	0	0	0	0	0	0	0	0	0	0	0	0	0	0	0	0	0	0	1	0
CHUK	Chuk	0	0	0	0	0	0	0	0	0	0	1	0	0	0	1	0	0	0	1	1	0	0	0
UCHL5	Uchl5	0	0	0	0	0	0	0	1	0	0	0	0	0	0	1	0	1	0	1	0	0	0	1
MRPL20	Mrpl20	0	0	0	0	0	0	0	0	0	1	0	0	0	0	1	0	1	0	1	0	0	0	0
SSBP1	Ssbp1	0	0	0	0	0	0	0	0	0	0	0	0	0	0	1	0	0	0	1	0	0	0	0
NBN	Nbn	0	0	0	0	0	0	0	0	0	0	1	0	0	1	1	1	1	1	1	0	0	0	0
BZW1	Bzw1	0	0	0	0	0	0	0	0	0	0	0	0	0	0	1	0	0	0	1	1	0	0	0
CEBPG	Cebpg	0	0	0	0	0	0	0	0	0	0	1	0	0	0	0	1	0	0	1	1	0	0	0
GTPBP4	Gtpbp4	0	0	0	0	1	0	0	0	1	1	1	0	0	1	1	1	1	1	1	0	0	0	0
NMT1	Nmt1	0	0	0	0	0	0	0	0	0	0	0	0	0	0	1	1	0	1	0	0	0	0	0
RFC5	Rfc5	0	1	0	0	0	0	1	0	0	1	0	0	0	0	1	1	0	0	1	1	0	0	1
DHX15	Dhx15	0	0	0	0	0	0	0	0	0	1	0	0	0	0	1	1	0	0	1	1	1	0	1
TRIAP1	Triap1	0	0	0	0	0	0	0	0	0	0	0	0	0	0	1	1	0	0	1	0	0	0	0
RPS6	Rps6	0	0	0	0	0	0	0	0	0	0	0	1	1	1	1	0	1	0	1	1	0	0	0
TMED5	Tmed5	0	0	0	0	0	0	0	0	0	0	0	0	0	0	1	1	1	1	1	1	0	0	0
CNOT8	Cnot8	0	0	0	0	0	0	1	0	0	0	1	0	0	0	1	1	1	1	1	1	0	0	0
HEXA	Hexa	0	0	0	0	0	0	0	0	0	1	1	0	0	0	1	1	0	1	1	1	0	0	0
SHCBP1	Shcbp1	0	0	0	0	0	0	0	0	0	0	0	0	0	0	1	1	0	0	0	0	0	0	1
ILF2	Ilf2	0	0	0	0	0	0	0	0	0	0	1	0	0	0	1	0	0	0	0	1	0	0	0
RAB28	Rab28	0	0	0	0	0	0	0	0	0	1	0	0	0	1	0	1	0	1	0	1	0	0	0
CCNB1	Ccnb1	0	0	0	0	0	0	0	0	0	0	1	1	0	0	1	1	1	0	1	1	0	0	1
SEC23B	Sec23b	0	0	0	0	0	0	0	0	0	0	1	0	0	0	1	1	0	0	0	1	1	0	0
MPHOSPH10	Mphosph10	0	0	0	1	1	0	0	0	0	1	0	0	0	1	1	0	1	1	1	0	0	0	0
HSPE1	Hspe1	0	0	0	0	1	0	0	0	0	1	1	1	0	1	1	1	1	1	1	1	0	1	1
SS18	Ss18	0	0	1	0	0	0	0	0	0	0	1	0	0	1	1	1	1	1	1	1	0	0	1
PPP2CB	Ppp2cb	0	0	1	0	0	0	0	0	0	0	1	0	0	0	1	0	0	0	1	1	0	0	0
FBXO5	Fbxo5	0	0	0	0	0	0	0	0	0	0	0	0	0	0	1	1	1	1	1	0	0	0	1
MFN1	Mfn1	0	0	0	0	0	0	0	0	0	1	0	0	0	0	1	0	0	0	0	0	0	0	0
ATF1	Atf1	0	0	0	0	0	0	0	0	0	1	1	0	0	0	1	1	1	0	1	1	0	0	0
CASP3	Casp3	0	0	0	0	1	1	0	0	1	1	0	0	0	0	1	1	0	0	0	0	0	0	0
RSBN1	Rsbn1	0	0	0	0	0	0	0	0	0	1	1	0	0	1	1	1	0	1	1	1	0	0	1
STIL	Stil	0	0	0	0	0	0	0	0	0	0	1	0	0	1	1	1	0	1	1	1	0	0	1
UBE2N	Ube2n	0	0	0	0	0	0	0	0	0	0	1	0	0	0	1	1	0	1	1	1	0	0	0
MRPS31	Mrps31	0	0	0	1	0	0	0	0	0	0	1	0	0	0	1	0	1	0	0	0	0	0	0
MRPS12	Mrps12	0	0	1	0	0	0	0	0	1	0	1	0	0	1	1	1	1	1	1	1	0	0	0
MDFIC	Mdfic	0	0	0	0	0	0	0	0	0	1	0	0	0	0	1	1	0	0	0	1	0	0	0
ADNP	Adnp	1	0	0	0	0	0	0	0	0	1	1	0	0	0	1	0	0	0	1	1	0	0	0
SUMO1	Sumo1	0	0	0	0	0	0	0	0	0	0	0	0	0	1	1	1	0	0	0	1	0	0	0
RFC4	Rfc4	0	0	0	0	0	0	0	0	0	1	1	0	0	1	1	1	0	1	1	1	0	0	1
RCOR1	Rcor1	0	0	0	0	0	0	0	0	0	0	1	0	0	0	1	0	0	0	0	1	0	0	0
GNL3	Gnl3	0	0	0	0	0	0	0	0	0	0	0	1	0	1	1	0	1	1	1	1	0	0	1
EIF5	Eif5	0	0	0	0	0	0	0	0	0	1	0	1	1	0	1	1	1	0	1	1	1	1	0
DLAT	Dlat	0	0	0	0	0	0	0	0	0	1	0	0	0	0	1	0	0	0	0	1	0	0	0
ZNF217	Zfp217	0	0	0	0	0	0	0	0	0	0	0	0	0	0	1	0	0	0	0	0	0	0	0
MRPS34	Mrps34	0	0	0	0	0	0	0	0	0	0	1	0	0	0	1	1	1	0	1	1	0	0	0
USP1	Usp1	0	0	0	0	0	1	1	0	1	0	1	0	0	0	1	1	1	1	1	0	0	0	1
CUL5	Cul5	0	0	0	0	0	0	0	0	0	1	1	0	0	0	1	1	0	1	1	1	0	0	0
ARIH2	Arih2	0	0	0	0	1	0	1	0	0	0	1	0	0	0	1	0	0	0	0	1	1	0	0
PSMA3	Psma3	0	0	0	0	0	0	0	0	0	0	1	0	0	0	1	1	1	0	1	1	1	0	0
EAF2	Eaf2	0	0	0	0	0	0	0	0	0	0	0	0	0	0	1	0	0	1	0	0	0	0	1
NOL11	Nol11	0	0	0	0	0	0	0	0	0	0	0	0	0	1	1	1	1	1	1	1	0	0	0
FABP5	Fabp5	0	0	1	0	0	0	0	0	0	0	0	0	0	0	1	1	1	1	0	0	0	0	0
TLK2	Tlk2	0	0	0	0	0	0	0	0	0	0	0	0	0	0	1	0	0	0	0	0	0	0	0
CHEK1	Chek1	0	0	0	1	0	0	0	0	0	0	1	0	0	1	1	1	1	1	1	0	0	0	1
BET1	Bet1	0	0	0	0	0	0	0	0	0	0	0	0	0	0	1	0	0	0	0	0	0	0	0
ACTR2	Actr2	0	0	0	0	0	0	0	0	0	0	1	0	0	0	1	0	0	0	1	1	0	0	0
AFG3L2	Afg3l2	0	0	0	0	0	0	0	0	0	1	1	0	0	0	1	0	1	0	1	1	0	0	0
AGPS	Agps	0	0	0	0	0	0	0	0	0	1	1	0	0	1	1	1	0	0	0	1	0	0	0
BUB1	Bub1	0	0	0	0	0	0	0	0	0	1	1	0	0	0	1	1	1	0	1	1	0	0	1
SART3	Sart3	0	0	0	0	0	0	0	0	0	1	0	0	0	0	1	1	0	1	1	1	1	0	0
ANKRD17	Ankrd17	0	0	0	0	0	0	0	0	0	0	0	0	0	0	1	0	0	0	1	1	0	0	1
EIF4E	Eif4e	0	0	0	0	0	0	0	0	1	1	0	0	0	0	1	0	0	1	1	1	0	0	1
SMARCA5	Smarca5	0	0	1	0	0	0	0	0	0	0	0	0	0	1	1	1	1	1	0	0	0	1	1
PMPCA	Pmpca	0	0	0	0	0	0	0	0	0	0	1	0	0	0	1	0	0	0	1	1	0	0	0
PTEN	Pten	0	0	0	0	0	0	0	0	0	0	1	0	0	0	1	0	1	1	1	1	0	0	0
CMAS	Cmas	0	1	0	0	0	0	1	0	1	0	1	0	0	0	1	0	0	0	1	1	0	0	0
HSPA4	Hspa4	0	0	0	0	0	0	0	1	0	1	0	0	0	0	1	0	1	1	1	1	1	0	0
NCAPH	Ncaph	0	0	0	0	0	0	0	0	0	0	0	0	0	1	1	1	0	0	0	0	0	0	1
TTK	Ttk	0	1	0	0	0	0	0	0	1	1	0	0	0	0	1	1	0	0	0	0	0	0	1
ITGA4	Itga4	0	0	0	0	0	0	0	0	0	0	0	0	0	0	0	0	0	0	0	0	0	0	0
PRPF4B	Prpf4b	0	0	0	0	0	0	0	0	0	0	0	0	0	0	1	1	0	0	1	1	0	0	0
RNGTT	Rngtt	0	0	0	0	0	0	0	0	0	0	0	0	0	0	1	0	0	0	0	0	0	0	0
RPL31	Rpl31	0	0	1	0	0	1	0	0	0	0	0	1	0	0	1	0	1	0	1	0	0	0	0
RNASEH2B	Rnaseh2b	0	0	1	0	0	0	0	0	1	0	1	0	0	1	1	1	0	1	1	0	0	0	1
PPP1R2	Ppp1r2	0	0	0	0	0	0	0	0	0	0	1	0	0	0	1	0	0	1	0	0	0	0	0
YIPF6	Yipf6	0	0	0	0	0	0	0	0	0	0	1	0	0	0	1	1	0	0	0	0	0	0	0
MRPL39	Mrpl39	0	0	0	0	0	0	0	0	1	1	0	0	1	0	1	1	1	1	0	0	1	0	0
GINS3	Gins3	0	0	0	1	0	0	0	0	0	0	0	0	0	0	1	1	0	1	0	0	0	0	1
WDR77	Wdr77	0	1	0	0	0	0	0	0	0	1	0	0	1	0	1	1	1	1	1	0	0	0	0
KIF20A	Kif20a	0	0	1	0	0	0	0	0	0	0	0	0	0	1	1	1	1	1	1	1	1	1	1
SRP9	Srp9	0	0	0	0	0	0	0	0	0	0	0	0	0	1	1	0	0	0	0	1	0	0	0
CLPX	Clpx	0	0	0	0	0	0	0	0	0	0	0	0	0	0	1	0	0	0	0	1	0	0	0
CHORDC1	Chordc1	0	0	0	0	0	0	0	0	0	0	1	0	0	0	1	1	0	0	1	1	0	0	0
C1QBP	C1qbp	0	0	0	0	0	0	0	0	0	1	0	0	0	0	1	0	1	0	1	1	0	0	0
NET1	Net1	0	0	0	0	0	0	0	0	1	1	0	0	0	0	1	1	0	1	1	1	1	0	1
HMGB2	Hmgb2	0	1	0	0	0	0	0	0	0	1	1	1	0	0	1	1	0	0	1	1	1	1	1
DPH2	Dph2	0	0	0	0	0	0	0	0	1	0	0	0	0	0	1	0	1	1	1	0	0	1	0
GART	Gart	0	0	1	0	0	0	0	0	0	0	1	0	0	0	1	1	1	1	1	1	1	0	1
FANCL	Fancl	0	0	0	0	0	0	0	0	0	0	0	0	0	1	1	1	0	1	1	0	1	0	1
SSR1	Ssr1	0	0	0	0	0	0	0	0	0	0	1	0	0	0	1	0	1	0	1	1	0	0	0
PTCD3	Ptcd3	0	0	0	0	0	0	0	0	1	1	1	0	0	0	1	0	1	0	1	1	0	0	0
CDC6	Cdc6	0	0	0	0	0	0	0	0	0	0	0	0	0	0	1	1	0	1	1	0	0	0	1
HSPA8	Hspa8	0	1	0	0	0	0	0	1	1	1	1	1	0	0	1	1	1	0	1	1	0	0	1
WDHD1	Wdhd1	0	0	0	0	0	0	0	0	0	0	0	0	0	0	1	1	1	1	1	0	0	0	1
NPM1	Npm1	0	0	0	0	1	0	0	0	0	0	0	1	0	1	1	1	1	1	1	1	1	1	0
ZNF184	Zfp184	0	0	0	0	1	1	0	0	0	0	1	0	0	0	1	1	1	1	0	1	0	0	1
CUL2	Cul2	0	0	0	0	0	0	0	0	0	0	0	0	0	0	1	0	0	0	0	0	0	0	0
MBD4	Mbd4	0	0	0	0	0	0	0	0	0	0	1	0	0	0	1	1	0	1	0	1	0	0	0
BUB3	Bub3	0	0	0	0	0	0	0	0	0	0	1	0	0	1	1	1	0	1	1	1	0	0	1
COPS3	Cops3	0	0	0	0	0	0	0	1	0	0	0	0	0	0	1	1	0	0	1	0	1	0	0
SLC7A5	Slc7a5	0	0	1	1	0	0	0	0	0	0	0	0	0	0	1	1	1	1	1	0	0	0	0
RUNX1	Runx1	0	0	0	0	0	0	0	1	0	1	1	0	0	0	1	1	0	1	0	0	1	0	1
STMN1	Stmn1	1	0	1	0	0	1	1	0	1	1	1	0	0	0	1	1	1	1	1	0	0	0	1
RPL36AL	Rpl36al	0	0	0	0	0	0	0	0	0	0	1	0	0	0	1	0	1	1	1	1	0	0	0
PSMD11	Psmd11	0	0	0	0	0	0	0	0	0	0	0	0	0	0	1	1	0	0	0	1	0	0	0
PRPF3	Prpf3	0	0	0	0	1	0	0	0	0	0	1	0	0	0	1	1	0	1	1	0	0	0	0
UGP2	Ugp2	0	0	0	0	0	0	0	0	0	0	0	0	0	0	1	1	0	1	1	1	0	0	0
MNAT1	Mnat1	0	0	1	0	0	0	0	0	0	0	0	0	0	1	1	0	0	1	0	0	0	0	0
TMPO	Tmpo	0	0	0	0	0	0	0	0	0	0	1	0	0	0	1	1	0	0	1	1	0	0	1
ECD	Ecd	0	0	0	0	0	0	0	0	0	0	1	0	0	0	1	0	1	0	1	1	0	1	0
RANBP9	Ranbp9	0	0	0	0	0	0	0	0	0	0	0	0	0	0	1	0	0	0	1	1	0	0	0
CORO1A	Coro1a	0	0	0	0	0	0	0	0	0	0	1	0	0	0	0	0	0	0	0	0	0	0	0
TMEFF1	Tmeff1	0	0	0	1	1	1	1	0	1	1	0	0	0	0	1	0	1	1	0	1	0	0	0
PASK	Pask	0	0	0	0	0	0	0	0	0	0	1	0	0	1	1	1	1	1	1	1	0	0	1
TLE4	Tle4	0	0	0	1	1	0	0	0	0	0	0	0	0	0	1	1	0	1	0	1	0	0	0
CCT4	Cct4	0	0	1	0	0	0	1	0	1	1	1	1	1	1	1	1	1	1	1	1	0	0	0
USP14	Usp14	0	0	0	0	0	0	0	0	0	0	0	0	0	0	1	0	1	1	1	1	0	0	0
CAB39	Cab39	0	0	0	0	0	0	0	0	0	1	0	0	0	0	1	0	0	0	0	1	0	0	0
TPX2	Tpx2	0	0	0	0	0	0	0	0	0	0	1	0	0	0	1	1	1	1	1	0	0	0	1
PFDN2	Pfdn2	0	0	0	0	0	0	0	0	0	0	0	0	0	0	1	0	1	0	0	0	1	0	0
MTHFD2	Mthfd2	0	0	0	0	0	0	0	0	0	0	0	0	0	0	1	1	1	0	1	0	0	0	0
PTP4A2	Ptp4a2	0	0	0	0	0	0	0	0	0	1	1	0	0	0	0	0	0	0	0	0	0	0	0
TCP1	Tcp1	0	0	0	0	0	0	0	0	0	0	1	0	0	1	1	1	1	1	1	1	0	0	1
IQCB1	Iqcb1	0	0	0	0	0	0	0	0	0	0	0	0	0	1	0	0	0	0	0	1	0	0	1
ZNF146	Zfp146	0	0	0	1	1	1	0	0	1	0	0	0	0	0	1	1	1	1	1	0	1	1	1
RUVBL1	Ruvbl1	0	0	0	0	0	0	0	0	0	0	0	0	0	0	1	0	1	0	0	1	0	0	0
SLC2A3	Slc2a3	0	0	1	0	0	1	1	0	1	1	1	1	0	0	1	0	1	1	0	1	0	0	0
SNAPC5	Snapc5	0	0	0	0	0	0	0	0	0	0	0	1	1	1	1	1	1	0	1	1	1	0	0
ELOVL5	Elovl5	0	0	0	0	0	0	0	0	0	0	0	0	0	1	1	1	0	1	1	1	0	0	0
ARL6IP1	Arl6ip1	0	1	1	0	0	0	0	0	0	0	1	1	0	0	1	1	1	1	1	1	0	0	1
IVNS1ABP	Ivns1abp	0	0	0	0	0	0	0	0	0	1	1	0	0	0	1	1	1	1	1	0	0	0	0
EEF1A1	Eef1a1	0	0	1	0	0	0	0	0	0	0	1	1	0	1	1	1	1	1	1	1	1	1	0
RAD51C	Rad51c	0	0	0	0	0	0	0	0	0	0	0	0	0	0	1	1	1	1	1	1	0	1	1
TSFM	Tsfm	0	0	0	0	0	0	0	0	0	1	0	0	0	0	1	0	0	0	1	0	0	0	0
PPP3R1	Ppp3r1	0	0	0	0	0	0	0	0	0	0	0	0	0	0	1	0	0	0	0	1	0	0	1
SLC25A11	Slc25a11	0	0	0	0	0	0	0	0	0	1	1	1	0	0	1	1	1	1	1	1	0	0	0
HCCS	Hccs	0	0	0	0	0	0	0	0	0	1	1	0	0	0	1	0	0	0	0	0	0	0	0
PWP1	Pwp1	0	0	0	0	0	0	0	0	0	0	0	0	0	1	1	0	1	1	1	1	0	0	0
ZMPSTE24	Zmpste24	0	1	0	0	0	1	0	0	0	0	0	0	0	1	1	0	1	0	1	0	0	0	0
CSE1L	Cse1l	0	0	0	0	0	0	0	0	0	0	1	0	0	0	1	1	1	0	1	1	0	0	1
PIGK	Pigk	0	0	0	0	0	0	0	0	0	0	0	0	0	0	1	0	0	0	0	0	0	0	1
SNW1	Snw1	0	0	0	0	0	0	0	0	0	0	0	0	0	0	0	0	0	0	0	0	0	0	0
HS2ST1	Hs2st1	0	0	1	0	0	0	0	0	0	0	1	0	0	1	1	0	1	1	1	1	0	1	1
SLC16A1	Slc16a1	0	0	0	0	0	0	1	0	0	1	0	0	0	1	1	1	1	1	1	1	0	0	1
TFAM	Tfam	0	1	0	0	0	0	0	0	0	1	0	0	0	0	1	0	0	0	1	1	0	0	0
NPM3	Npm3	0	0	0	0	0	0	0	0	0	0	1	0	0	0	1	0	1	1	0	1	0	0	0
SMAD2	Smad2	0	0	0	0	0	0	0	0	0	0	0	0	0	0	1	0	0	0	0	1	0	0	0
OIP5	Oip5	0	0	1	0	0	0	0	0	0	0	1	0	0	0	1	1	1	1	1	0	1	0	1
NDUFB3	Ndufb3	0	0	0	1	0	1	0	0	0	0	0	0	0	0	1	0	0	0	0	0	0	0	0
KPNA2	Kpna2	0	0	1	0	0	0	0	0	1	0	0	0	0	1	1	0	1	1	1	1	0	1	1
SNAPC1	Snapc1	0	0	0	0	0	0	0	0	0	0	0	0	0	0	1	0	1	0	0	0	0	0	0
CSNK2A1	Csnk2a1	0	0	0	0	0	0	0	0	0	0	1	0	0	1	1	1	1	1	1	1	0	0	0
TARDBP	Tardbp	0	0	0	0	0	0	0	0	0	1	1	0	0	1	1	1	1	1	1	1	0	1	0
RNMT	Rnmt	0	0	1	0	1	0	0	0	0	1	0	0	0	1	1	1	1	1	1	1	1	0	0
ZMYM1	Zmym1	0	0	0	0	0	0	0	0	0	0	1	0	0	0	1	1	0	0	0	1	0	0	1
DNTTIP2	Dnttip2	0	1	0	0	0	0	0	0	0	0	1	0	0	0	1	0	1	0	1	0	0	0	0
MNS1	Mns1	0	0	0	0	0	0	0	0	0	0	0	0	0	0	1	1	1	1	0	0	0	0	1
RAD23B	Rad23b	0	0	0	0	0	0	0	1	0	1	0	0	0	0	1	0	1	0	1	1	0	0	1
GRSF1	Grsf1	0	0	1	1	1	1	1	0	1	1	1	0	0	0	1	0	0	0	0	1	1	0	0
OPA1	Opa1	0	0	0	0	0	0	0	0	0	0	0	0	0	1	1	1	0	0	0	1	0	0	1
CBX3	Cbx3	0	1	1	0	0	1	0	1	0	1	0	1	0	1	1	1	1	1	1	1	1	1	1
SMC3	Smc3	0	0	0	0	0	0	0	0	1	1	0	0	0	0	1	1	0	0	1	1	0	0	1
NDUFS8	Ndufs8	0	0	0	0	1	0	0	0	0	1	1	0	0	0	1	1	1	1	0	0	1	0	0
GPSM2	Gpsm2	0	0	0	0	1	0	0	0	0	0	0	0	0	0	1	1	1	0	0	0	0	0	1
CRY1	Cry1	0	0	0	0	0	0	0	0	0	0	0	0	0	0	1	1	0	1	1	1	0	0	0
REST	Rest	0	1	1	1	1	1	1	0	1	1	1	0	0	0	1	0	0	0	1	1	1	0	0
COPS2	Cops2	0	0	0	0	0	0	0	0	0	0	1	0	0	0	1	0	1	1	0	1	1	0	0
NFYB	Nfyb	0	0	0	0	0	0	0	0	0	1	1	0	0	0	1	1	0	0	0	1	0	0	0
COX11	Cox11	0	0	0	0	0	0	0	0	0	1	1	0	0	0	1	1	0	0	1	1	0	0	0
COX7B	Cox7b	0	0	0	0	0	0	0	0	0	0	1	0	0	0	1	1	1	1	1	0	0	0	0
PUS7	Pus7	0	0	0	0	0	0	0	0	0	0	1	0	0	0	1	0	0	0	1	1	0	0	0
PEX3	Pex3	0	0	1	1	1	0	0	0	0	0	0	0	0	0	1	0	1	1	0	1	0	1	1
PPID	Ppid	0	0	0	0	0	0	0	0	0	0	0	0	0	1	1	1	1	1	1	1	0	0	0
TTF2	Ttf2	0	0	0	0	0	0	0	0	0	1	0	0	0	0	1	1	1	1	0	1	0	0	1
NUFIP1	Nufip1	0	0	0	0	0	0	0	0	0	0	1	0	0	0	1	1	1	1	0	1	0	0	0
DPH5	Dph5	0	0	0	0	0	0	0	0	0	0	0	0	0	0	1	1	1	1	1	0	0	0	0
ATXN3	Atxn3	0	0	0	0	0	0	0	0	0	0	0	0	0	0	1	0	1	0	1	0	0	0	0
SSB	Ssb	0	0	0	0	0	0	0	0	0	0	0	1	0	0	1	0	0	0	1	1	0	0	0
PRMT2	Prmt2	0	0	1	0	0	0	0	0	0	0	1	0	0	0	1	0	0	1	0	0	0	0	0
SNAPC3	Snapc3	0	0	1	0	0	0	0	0	0	1	1	0	0	0	1	1	0	1	0	0	1	0	0
RB1CC1	Rb1cc1	0	0	1	0	0	0	0	0	1	1	1	0	0	0	1	0	0	0	1	1	0	0	0
PNRC2	Pnrc2	0	0	0	0	0	1	0	0	1	1	1	1	0	0	1	1	0	1	1	1	1	0	1
TRAPPC4	Trappc4	0	0	0	0	0	0	0	0	0	0	0	1	0	1	1	1	1	1	1	1	0	0	0
INTS7	Ints7	0	0	1	0	0	1	0	1	0	0	0	0	1	1	1	1	1	1	1	1	1	1	1
ZW10	Zw10	0	0	0	0	1	1	0	0	0	0	1	0	1	0	1	1	0	0	0	1	0	0	1
CACYBP	Cacybp	0	0	0	0	1	1	1	0	0	0	0	0	0	1	1	1	1	1	1	1	0	0	1
RCC1	Rcc1	1	0	1	0	0	0	0	0	0	1	0	1	0	1	1	1	1	1	1	1	0	0	1
HMMR	Hmmr	0	0	0	0	1	1	0	0	1	1	1	1	0	1	1	1	1	1	1	1	1	1	1
MRPL22	Mrpl22	0	0	0	0	0	0	0	0	0	0	0	0	0	0	1	1	1	0	1	0	0	0	0
TNPO1	Tnpo1	0	0	0	0	0	1	0	0	0	0	1	0	0	0	1	1	1	0	1	1	0	0	0
CKAP2	Ckap2	0	0	0	0	0	0	0	0	0	0	0	0	0	0	1	1	1	1	1	1	0	1	1
TSR1	Tsr1	0	0	0	0	0	0	0	0	0	1	0	0	0	1	1	1	1	1	1	0	0	0	0
NDUFS1	Ndufs1	0	0	0	1	0	0	0	0	0	1	0	1	0	1	1	1	1	1	1	1	1	1	0
PSMD9	Psmd9	0	0	0	0	0	0	0	0	0	0	0	0	0	0	1	0	0	1	0	1	0	0	0
RCN2	Rcn2	0	0	0	0	0	0	0	0	0	1	0	0	0	0	1	1	0	0	0	1	0	0	0
KIF11	Kif11	0	0	0	0	0	0	0	0	0	0	1	0	0	1	1	1	1	1	0	0	1	1	1
CTSC	Ctsc	0	0	1	0	0	0	0	0	0	0	0	0	0	0	0	0	0	1	0	0	0	1	0
SFPQ	Sfpq	0	0	0	0	0	0	0	0	0	1	0	1	0	0	1	1	1	1	1	1	1	0	1
BUD31	Bud31	0	0	0	0	0	0	0	0	0	0	1	0	0	0	1	1	0	0	1	1	0	1	0
EZH2	Ezh2	0	1	0	0	0	0	0	0	0	0	1	0	0	1	1	1	1	0	1	1	0	0	1
RNASEH1	Rnaseh1	0	0	0	0	0	0	0	0	0	0	0	0	0	0	1	1	1	0	0	0	0	0	0
BUB1B	Bub1b	0	0	0	0	0	0	1	0	0	1	0	0	0	1	1	1	1	1	1	0	0	0	1
CCT3	Cct3	0	0	0	0	0	0	0	0	0	0	0	1	0	1	1	1	1	1	1	1	0	0	0
SNRPD1	Snrpd1	0	0	0	0	0	0	0	0	0	0	0	0	0	0	1	1	1	0	1	1	1	0	1
NEK2	Nek2	0	0	1	1	0	0	0	0	1	1	0	0	0	1	1	1	1	1	1	0	1	1	1
MRPL9	Mrpl9	0	0	0	0	0	0	0	0	0	0	0	0	0	0	1	0	0	0	1	0	1	0	0
CHCHD3	Chchd3	0	0	0	0	1	0	0	0	0	1	0	0	0	0	1	1	1	1	1	0	0	0	1
CCNH	Ccnh	0	0	0	0	0	0	0	0	0	0	0	0	0	0	0	1	0	1	0	0	0	0	0
UTP18	Utp18	0	0	0	0	0	1	0	0	0	0	0	0	0	0	1	1	1	1	1	1	0	0	0
HAT1	Hat1	0	0	0	0	0	0	0	0	0	1	1	0	0	0	1	1	0	1	1	1	0	0	1
WDR12	Wdr12	0	0	0	0	0	0	1	0	0	0	0	0	0	1	1	0	1	1	0	1	0	1	0
TOPBP1	Topbp1	0	0	0	0	0	0	0	0	0	0	1	0	0	0	1	1	0	0	0	1	0	0	1
TMEM165	Tmem165	0	0	0	0	0	0	0	0	0	0	1	0	0	0	1	0	0	0	1	1	0	0	0
MBNL1	Mbnl1	0	0	0	0	0	0	0	0	0	1	0	0	0	0	0	0	0	0	0	1	0	0	0
RAN	Ran	0	0	0	0	0	0	0	0	0	0	1	1	0	0	1	1	1	0	1	1	0	0	0
CEP55	Cep55	0	0	1	0	0	0	1	0	0	1	1	0	0	0	1	1	0	1	0	0	0	0	1
POLE2	Pole2	0	0	0	0	0	0	0	0	0	0	0	0	0	0	1	1	0	0	0	0	0	0	1
PSMC3IP	Psmc3ip	0	0	0	0	0	0	0	0	0	1	0	0	0	0	1	1	0	0	0	0	0	0	1
SNRPE	Snrpe	0	0	0	0	0	0	0	0	0	0	0	0	0	1	1	1	1	1	1	1	0	1	0
PBK	Pbk	0	0	0	0	0	1	0	0	0	0	1	0	0	1	0	1	0	1	0	0	0	0	1
PDCD10	Pdcd10	0	0	0	0	0	0	0	0	0	1	1	0	0	0	1	1	0	0	0	1	0	0	0
C6orf62	BC005537	0	0	1	0	0	0	0	0	0	0	0	0	0	0	1	1	0	1	1	0	0	0	0
TRIM24	Trim24	0	0	0	0	0	0	0	0	0	1	1	1	0	0	1	0	0	0	1	0	0	0	0
DPM1	Dpm1	0	0	0	0	0	0	0	0	0	0	1	0	0	0	1	1	1	1	0	0	1	0	0
ABI1	Abi1	0	0	0	0	0	0	0	0	0	0	0	0	0	0	1	0	0	0	0	0	0	0	0
ME2	Me2	0	0	0	0	0	0	0	0	0	0	1	0	0	0	1	1	0	1	1	1	0	0	0
METAP2	Metap2	0	0	0	0	0	0	0	0	0	0	0	0	0	0	1	0	1	1	1	0	1	0	0
BCS1L	Bcs1l	0	0	1	0	0	0	0	0	0	1	0	0	0	0	1	1	1	1	0	1	0	0	1
LBR	Lbr	0	0	0	0	0	0	0	1	0	0	1	0	0	1	1	1	1	0	1	1	0	0	1
UQCRC2	Uqcrc2	0	0	0	0	0	0	0	0	0	1	0	0	0	0	1	1	0	0	0	1	0	0	0
CEBPZ	Cebpz	0	0	0	0	0	0	0	0	0	0	0	0	0	1	1	1	1	1	1	0	1	0	0
GTF2H1	Gtf2h1	0	0	0	0	0	0	0	0	0	0	0	0	0	0	1	0	1	1	1	1	0	1	0
NOC3L	Noc3l	0	0	0	0	0	0	0	0	0	0	0	0	0	1	1	1	1	1	1	0	0	0	1
SPAG9	Spag9	0	0	0	0	0	0	0	0	0	1	0	0	0	0	1	0	0	1	0	0	0	0	1
PMS1	Pms1	0	0	0	0	0	0	0	0	0	0	0	0	0	0	1	1	0	1	0	1	0	0	0
CDK8	Cdk8	0	0	0	0	0	0	0	0	0	0	0	0	0	0	0	0	1	1	1	0	0	0	0
ASPM	Aspm	0	0	0	0	0	0	0	0	1	1	1	0	0	0	1	1	1	1	1	0	0	0	1
KPNA1	Kpna1	0	0	0	0	0	0	0	0	0	1	0	0	0	0	1	0	1	0	1	1	0	0	0
SYNCRIP	Syncrip	0	0	0	0	1	0	1	0	1	1	0	0	0	0	1	1	0	0	1	0	0	0	1
SMC4	Smc4	0	0	0	0	0	0	0	0	0	0	0	0	0	1	1	1	1	1	1	0	1	0	1
XRCC5	Xrcc5	0	0	0	0	0	0	0	0	0	0	1	0	1	0	1	1	1	1	1	0	1	0	0
ADK	Adk	0	0	0	0	0	0	0	0	0	0	0	0	0	0	1	1	1	1	1	0	0	0	0
ETF1	Etf1	0	0	0	0	0	0	0	0	0	0	0	1	0	1	1	1	1	1	1	0	0	0	0
ADAM10	Adam10	0	0	0	0	0	0	0	0	0	0	0	0	0	0	1	1	0	1	0	1	0	0	0
USP9X	Usp9x	0	0	0	0	0	0	0	1	0	0	0	0	0	0	1	0	0	0	0	1	0	0	0
ASNS	Asns	0	1	0	0	1	0	0	0	1	1	1	0	0	0	1	0	1	1	1	1	0	0	0
DHX9	Dhx9	0	0	0	0	0	0	0	1	0	1	1	0	0	1	1	1	1	1	1	1	0	0	0
CLNS1A	Clns1a	0	0	1	0	0	0	0	0	0	0	1	0	0	1	1	1	1	1	1	1	0	0	0
EIF2S1	Eif2s1	0	0	0	0	0	0	0	0	0	0	0	0	0	0	1	1	1	1	1	1	0	0	0
RABGGTB	Rabggtb	0	0	0	0	0	0	0	0	0	1	1	1	0	1	1	0	1	0	1	1	0	0	0
PSMD14	Psmd14	0	0	0	0	0	0	0	0	0	0	0	0	0	0	1	0	0	0	1	1	0	0	0
MAGOH	Magoh	0	0	0	0	0	0	0	0	0	0	0	0	0	0	1	1	1	0	0	1	0	0	0
WRN	Wrn	0	0	0	0	0	0	0	0	0	0	0	0	0	0	1	0	0	0	0	1	0	0	1
DNAJA2	Dnaja2	0	0	0	0	0	0	0	0	0	1	1	0	0	0	1	0	0	0	1	1	0	0	0
MRPS22	Mrps22	0	0	0	0	0	0	0	0	0	0	0	0	0	0	1	0	0	0	0	0	0	0	0
GSPT1	Gspt1	0	0	0	0	0	0	0	0	0	0	0	0	0	0	1	1	1	1	1	1	0	0	0
KRAS	Kras	0	1	0	0	0	0	0	0	0	1	0	0	0	0	1	0	0	0	1	1	0	0	0
MRPS35	Mrps35	0	0	0	0	0	0	0	0	0	1	1	0	0	0	1	0	1	0	1	1	1	0	0
DAZAP1	Dazap1	0	0	0	0	0	0	0	0	0	1	1	0	0	0	1	0	1	1	1	1	0	0	0
ATP5PO	Atp5o	0	0	0	0	0	0	0	0	1	1	1	0	0	0	1	0	1	0	1	0	0	1	0
RBM8A	Rbm8a	0	0	0	0	0	0	0	0	0	1	0	0	0	0	1	1	1	0	1	0	0	0	1
LRPPRC	Lrpprc	0	0	1	0	0	0	0	0	1	1	0	0	0	0	1	0	0	1	0	0	0	0	0
MFSD1	Mfsd1	0	0	1	0	0	0	0	0	0	0	1	0	0	0	1	1	0	1	1	0	0	0	0
SCFD1	Scfd1	0	0	0	0	0	0	0	0	0	0	0	0	0	0	1	1	0	0	0	0	0	0	0
POLR3E	Polr3e	0	0	0	0	0	0	0	0	0	0	0	0	0	0	1	1	1	1	1	1	0	0	0
KATNA1	Katna1	0	0	0	0	0	0	0	0	0	0	1	0	0	0	1	1	0	0	0	0	0	0	1
YME1L1	Yme1l1	0	0	1	0	0	0	0	0	0	0	0	1	0	0	1	1	1	0	0	0	1	0	0
SHMT2	Shmt2	0	0	0	0	0	0	0	0	0	0	0	0	0	0	1	1	1	1	0	0	0	0	1
STIP1	Stip1	0	0	0	0	0	0	0	0	0	0	1	0	0	0	1	0	0	1	1	1	0	0	1
PPP6C	Ppp6c	0	0	1	0	0	0	0	0	0	0	0	0	0	0	1	1	0	0	0	1	0	0	0
RPS27A	Rps27a	0	1	0	0	0	0	0	0	0	0	1	1	0	1	1	1	1	1	1	1	1	1	0
KIF5B	Kif5b	0	0	0	0	0	0	0	0	0	0	0	0	0	0	1	1	0	1	0	1	1	0	0
TSN	Tsn	0	0	0	0	0	0	0	0	0	0	1	0	0	0	1	1	0	0	1	1	0	0	0
HDDC2	Hddc2	0	0	0	0	0	0	0	0	0	0	0	0	0	0	1	0	0	0	0	1	0	0	0
EEF1B2	Eef1b2	0	0	0	1	0	0	0	0	0	1	0	1	0	1	1	1	1	1	1	1	1	1	0
WBP11	Wbp11	0	0	0	0	0	0	0	0	0	1	1	0	0	1	1	1	1	0	1	1	1	0	1
SERBP1	Serbp1	0	0	0	0	0	0	0	1	1	1	0	1	0	1	1	1	1	1	1	1	0	0	0
ANKRD49	Ankrd49	0	0	1	0	0	0	0	0	0	0	0	0	0	0	1	1	1	1	1	1	0	1	0
SMC2	Smc2	0	0	0	0	0	0	0	0	0	0	0	0	0	0	1	1	0	0	0	0	0	0	1
GNL2	Gnl2	0	0	0	0	0	0	0	0	0	0	0	0	0	0	1	1	1	1	1	1	0	0	0
PTPN2	Ptpn2	0	0	0	0	0	0	0	0	0	0	0	0	0	0	1	0	0	0	1	1	0	0	0
HDAC2	Hdac2	0	0	0	1	0	0	0	1	0	0	0	0	0	0	1	0	1	1	1	1	0	0	0
EBAG9	Ebag9	0	0	0	0	0	0	0	0	0	1	1	0	0	0	1	0	0	1	1	1	0	0	1
MRPS2	Mrps2	0	0	0	1	0	0	0	0	0	1	1	0	0	0	1	1	0	1	1	1	0	0	0
SNX4	Snx4	0	0	0	0	0	0	0	0	0	0	0	0	0	0	0	0	1	1	0	1	0	0	0
RCN1	Rcn1	0	0	1	0	1	1	1	0	1	1	1	0	0	0	1	0	0	1	0	1	0	0	0
CIAPIN1	Ciapin1	0	0	0	0	0	0	0	0	0	1	0	1	0	0	1	0	0	0	1	1	0	0	0
RBM39	Rbm39	0	0	0	0	0	0	0	0	0	1	0	1	0	1	1	1	1	1	1	1	1	1	0
SLC39A8	Slc39a8	0	0	0	0	0	0	0	0	0	0	0	0	0	0	0	1	0	1	0	0	0	0	0
ALDH18A1	Aldh18a1	0	0	0	0	0	0	0	0	0	0	0	0	0	0	1	0	1	1	1	0	0	0	0
DRG1	Drg1	0	0	0	0	0	0	0	0	0	0	0	0	0	0	1	1	1	1	1	1	0	1	0
SMC6	Smc6	0	0	0	0	0	0	0	0	0	0	1	0	1	0	1	1	0	0	1	1	0	0	1
MRPL19	Mrpl19	0	0	0	0	0	0	0	0	0	0	0	0	0	0	1	0	0	0	0	1	0	0	0
SLC25A46	Slc25a46	0	0	0	0	0	0	0	0	0	1	1	0	0	0	1	1	0	0	1	1	0	0	0
PDHB	Pdhb	0	0	0	0	0	1	0	0	1	1	1	0	0	0	1	1	0	1	1	1	0	0	0
SMCHD1	Smchd1	0	0	0	0	0	0	0	0	0	0	0	0	0	0	0	0	0	0	0	0	0	0	1
ANP32E	Anp32e	0	0	0	0	0	0	0	0	0	0	0	0	0	1	1	1	0	1	1	1	0	0	1
LARP7	Larp7	0	0	0	0	0	0	0	0	0	0	0	0	0	0	0	1	0	0	1	0	0	0	1
TDP1	Tdp1	0	0	0	0	0	0	0	0	0	0	1	0	0	1	1	1	1	1	1	0	0	0	1
ATRX	Atrx	0	0	0	0	0	0	0	0	0	0	1	1	0	0	1	1	0	0	0	1	0	0	0
NAP1L1	Nap1l1	0	0	0	0	0	0	1	0	0	0	1	0	0	0	1	1	0	0	1	1	0	0	1
CTR9	Ctr9	0	0	0	0	1	0	0	0	0	0	1	0	0	0	1	1	0	1	0	1	0	0	0
PCMT1	Pcmt1	0	0	1	0	0	0	0	0	0	0	0	0	0	0	1	1	1	1	1	1	0	0	0
MRPS18B	Mrps18b	0	0	1	0	0	0	0	0	1	1	0	1	0	1	1	0	1	1	1	0	1	0	1
CNBP	Cnbp	0	0	0	0	0	0	0	0	0	0	0	0	0	1	1	1	1	1	1	1	0	0	0
ADH5	Adh5	0	0	1	0	0	0	1	1	0	0	0	0	0	1	1	1	1	1	1	1	0	0	0
TOP2A	Top2a	0	0	0	0	0	0	0	0	0	0	1	0	0	0	1	1	1	1	1	1	1	1	1
ARMC1	Armc1	0	0	0	0	0	0	0	0	0	1	0	0	0	1	1	1	1	1	0	1	0	0	0
CCNB2	Ccnb2	0	0	0	0	0	0	0	0	0	1	0	0	0	0	1	1	0	0	0	1	0	0	1
ZC3H14	Zc3h14	0	0	0	0	0	0	0	0	0	0	0	0	0	0	0	0	0	0	1	1	0	0	0
SUCLA2	Sucla2	0	0	0	0	0	0	0	0	0	1	0	0	0	0	1	0	0	0	0	1	0	0	0
DHX29	Dhx29	0	0	0	0	0	0	0	0	0	0	0	0	0	0	1	1	0	1	1	1	0	0	0
MTDH	Mtdh	0	0	0	0	0	0	0	0	0	0	0	0	0	0	1	1	0	1	1	1	1	0	0
UBE2V2	Ube2v2	0	0	0	0	0	0	0	0	0	0	0	0	0	0	1	0	0	0	0	0	0	0	0
COPS5	Cops5	0	0	1	0	0	0	0	0	0	0	0	0	0	1	1	1	1	1	0	0	1	1	0
TCERG1	Tcerg1	0	0	0	0	1	0	0	0	0	1	0	0	0	0	1	1	1	1	1	1	0	0	1
NDUFAF1	Ndufaf1	0	0	0	0	0	0	0	0	0	0	0	0	0	0	1	0	0	0	1	1	0	0	0
NSDHL	Nsdhl	0	0	0	0	0	0	0	0	0	0	1	1	0	0	1	1	0	1	0	0	0	0	0
PPIH	Ppih	0	0	0	0	0	0	0	0	0	1	1	0	0	0	1	1	0	0	0	0	1	0	1
USP33	Usp33	0	0	0	0	0	0	0	0	0	1	1	0	0	0	1	0	0	0	0	1	0	0	0
COX7C	Cox7c	0	0	0	0	0	0	0	0	0	1	1	0	0	1	1	1	1	0	1	1	0	0	0
ABCE1	Abce1	0	0	0	0	0	0	0	0	0	0	1	1	0	1	1	1	1	1	1	1	1	1	1
POLR2K	Polr2k	0	0	0	0	0	0	0	0	0	0	0	0	0	0	1	0	0	0	0	0	0	0	0
TLK1	Tlk1	0	0	0	0	0	0	0	0	0	0	0	0	0	0	1	0	0	0	1	1	0	0	0
CDKN1B	Cdkn1b	0	0	1	0	1	1	0	0	1	0	1	0	0	0	1	1	0	0	0	0	0	0	0
TRAIP	Traip	0	0	0	0	0	0	0	0	0	0	1	0	0	0	1	1	0	0	0	0	0	0	1
TFDP2	Tfdp2	0	0	0	0	0	0	0	0	0	1	0	0	0	0	1	1	0	0	0	1	0	0	0
DDX21	Ddx21	0	0	0	0	0	0	0	0	0	0	0	1	0	1	1	0	1	1	1	1	0	0	1
DR1	Dr1	0	0	0	0	0	0	0	0	0	0	1	0	0	0	1	0	0	0	1	1	0	0	1
LYRM4	Lyrm4	0	0	0	0	0	0	0	0	0	1	0	0	0	0	1	0	0	0	1	0	0	0	0
MPHOSPH6	Mphosph6	0	0	0	0	0	0	0	0	0	0	1	0	0	0	1	1	0	1	0	0	0	0	0
BTG1	Btg1	0	0	0	0	0	0	0	0	0	0	1	0	0	0	1	1	0	0	0	0	0	0	1
VBP1	Vbp1	0	0	0	0	0	0	0	0	0	0	1	0	0	0	1	1	0	0	0	1	1	1	0
EIF4G2	Eif4g2	0	0	0	0	0	0	0	0	0	0	0	0	0	0	1	1	0	0	1	1	1	0	0
RANGAP1	Rangap1	0	0	1	0	1	0	0	0	0	0	0	0	0	1	1	1	1	1	1	0	0	0	1
NUDT21	Nudt21	0	0	1	0	0	0	0	0	0	0	1	0	0	1	1	1	1	1	0	0	1	0	0
RCBTB1	Rcbtb1	0	0	0	0	0	0	0	0	0	0	0	0	0	0	1	1	1	1	1	1	0	0	0
PRC1	Prc1	0	0	0	0	0	0	0	0	0	0	0	0	0	0	1	1	1	1	1	0	0	1	1
PPP2R5E	Ppp2r5e	0	0	0	0	0	0	0	0	0	0	0	0	0	0	1	0	0	0	0	1	0	0	0
ST13	St13	0	0	0	0	0	0	0	1	0	0	1	0	0	1	1	1	1	1	1	1	0	0	0
PTDSS1	Ptdss1	0	0	0	0	0	0	0	0	0	0	1	0	0	1	1	1	0	1	1	1	0	0	0
RACGAP1	Racgap1	0	0	1	0	0	0	0	0	0	0	1	0	0	1	1	1	0	0	0	0	0	0	1
RPL5	Rpl5	0	0	0	1	0	0	0	0	0	0	0	0	0	1	1	0	1	1	1	1	1	0	0
CCT2	Cct2	0	0	0	0	0	0	0	0	0	0	1	0	0	0	1	0	1	0	0	0	0	0	0
PPM1A	Ppm1a	0	0	0	0	1	0	0	0	0	0	0	0	0	1	1	0	1	1	1	1	0	0	0
STRAP	Strap	0	0	0	0	0	0	0	0	0	0	0	0	0	0	1	0	1	0	1	0	0	0	0
COPB1	Copb1	0	0	0	0	0	0	0	0	0	0	1	0	0	0	1	0	0	0	0	1	0	0	0
TTC27	Ttc27	0	0	0	0	0	0	0	0	0	0	0	0	0	0	1	0	1	1	1	0	1	0	0
PAICS	Paics	0	0	0	0	0	0	1	0	1	1	1	0	0	1	1	1	1	1	1	1	0	1	1
HSPD1	Hspd1	0	0	0	0	1	0	0	0	0	1	1	1	0	1	1	1	1	1	1	1	0	1	1
NUSAP1	Nusap1	0	0	1	0	0	0	0	0	0	0	0	0	0	0	1	1	1	1	1	0	1	0	1
EIF1B	Eif1b	0	0	0	0	0	0	0	0	0	0	1	0	0	0	1	0	0	0	1	0	0	0	0
ATP5F1A	Atp5a1	0	1	0	0	0	0	0	0	1	1	0	0	1	0	1	1	0	0	1	1	0	0	0
TXNL1	Txnl1	0	0	0	0	0	0	0	0	0	0	0	0	0	0	1	1	1	0	1	1	0	0	0
SAR1A	Sar1a	0	0	0	0	0	0	0	0	0	0	0	0	0	0	1	0	0	0	1	0	0	0	0
PHB	Phb	0	0	0	0	0	0	0	0	0	1	0	0	0	1	1	0	1	0	1	1	0	0	0
MRPL12	Mrpl12	0	0	1	0	0	0	0	0	0	1	0	0	1	1	1	1	1	1	1	1	0	0	0
IDI1	Idi1	0	0	0	0	0	0	0	0	0	0	0	0	0	0	1	1	0	1	1	0	0	0	0
TERF1	Terf1	0	0	1	0	0	0	0	0	0	0	1	0	0	1	1	1	0	1	0	1	0	0	0
EIF2S2	Eif2s2	0	0	0	0	0	0	0	0	0	1	1	1	0	1	1	1	1	1	1	1	0	1	0
PSMB1	Psmb1	0	0	0	0	0	0	0	0	0	1	0	0	0	1	1	1	1	0	1	0	0	0	0
PSME4	Psme4	0	0	0	0	0	0	0	0	0	0	1	0	0	0	1	0	0	0	1	1	0	0	0
PRIM1	Prim1	0	0	0	0	0	0	0	0	0	0	0	0	0	0	1	1	0	1	0	0	0	0	1
PSMD7	Psmd7	0	1	0	0	0	0	0	0	0	1	1	0	0	1	1	0	1	1	1	1	0	0	0
ZDHHC6	Zdhhc6	0	1	0	0	0	0	0	0	0	0	0	1	0	0	1	1	1	0	0	0	0	0	0
UBE2J1	Ube2j1	0	0	0	0	0	0	0	0	0	0	0	0	0	0	1	0	0	0	0	1	0	0	0
MAPRE1	Mapre1	0	0	0	0	0	0	0	0	0	0	0	0	0	0	1	1	0	0	1	0	0	0	0
VDAC3	Vdac3	0	0	0	0	0	0	0	0	0	1	1	0	0	0	1	0	0	0	1	1	0	0	0
NR2C1	Nr2c1	0	0	0	0	0	0	0	0	0	0	0	0	0	0	0	0	0	0	0	0	0	0	0
FDFT1	Fdft1	0	0	0	0	0	0	0	0	0	0	0	0	0	1	1	1	0	0	0	0	0	0	0
MRPL3	Mrpl3	0	0	0	0	0	0	0	0	0	0	0	0	0	0	1	0	1	0	1	1	0	0	1
IFI16	Ifi204	0	0	0	0	0	0	0	0	0	0	0	0	0	0	0	0	0	0	0	0	0	0	0
AZIN1	Azin1	0	0	0	0	0	0	0	0	0	1	1	0	0	0	1	1	0	1	1	1	0	0	1
TSNAX	Tsnax	0	0	0	0	0	0	1	0	0	0	0	0	0	0	1	0	1	1	0	0	1	0	0
CCT8	Cct8	0	0	0	0	1	0	1	0	0	1	0	0	0	1	1	1	1	1	1	1	0	0	0
PSMC6	Psmc6	0	0	0	0	0	0	0	0	0	0	0	0	0	0	1	0	0	0	0	1	0	0	0
GLMN	Glmn	0	0	0	0	0	0	0	0	0	0	0	0	0	0	1	0	0	0	1	1	0	0	0
RNF6	Rnf6	0	0	0	0	0	0	0	0	0	0	0	0	0	0	1	1	1	1	0	0	0	0	0
ELAC2	Elac2	0	0	0	0	0	0	0	0	0	0	0	0	0	0	1	0	1	1	0	0	0	0	0
SUB1	Sub1	0	0	0	0	0	0	0	0	0	0	0	1	0	0	1	0	0	0	1	1	0	0	0
RAD21	Rad21	0	0	0	0	0	0	0	0	0	0	0	0	0	0	1	0	0	0	0	1	0	0	1
ASF1A	Asf1a	0	0	0	0	0	0	0	0	0	0	0	0	0	0	1	0	0	0	0	1	0	0	0
ATP6V1C1	Atp6v1c1	0	0	0	0	0	0	0	0	0	1	0	0	0	0	1	1	0	0	1	1	0	0	0
ZNF281	Zfp281	0	0	0	0	0	0	0	0	0	0	0	0	0	0	1	1	1	1	0	0	0	0	0
BCLAF1	Bclaf1	0	0	0	0	0	0	0	0	0	0	0	0	0	1	1	1	1	1	1	1	0	0	1
SWAP70	Swap70	0	0	0	0	0	0	0	0	0	1	0	0	0	0	1	0	0	0	1	1	0	0	0
RAD51AP1	Rad51ap1	0	0	0	0	0	0	0	0	0	0	1	0	0	0	1	1	1	1	1	0	0	0	1
TIAL1	Tial1	0	0	0	0	1	1	0	0	0	0	1	0	0	1	1	1	1	1	1	1	0	1	0
ACTL6A	Actl6a	0	0	0	0	0	0	0	0	0	0	0	0	0	1	1	0	0	1	0	0	0	0	1
CCNC	Ccnc	0	0	0	0	0	0	0	0	0	0	1	0	0	1	1	0	0	1	1	1	0	0	0
MAP4K4	Map4k4	1	0	1	1	1	1	1	1	1	0	1	0	1	0	1	0	0	1	0	1	0	0	0
NASP	Nasp	0	0	0	0	0	0	0	0	0	0	1	0	0	0	1	1	1	1	1	0	0	1	1
E2F3	E2f3	0	0	0	0	0	0	0	0	0	0	0	0	1	0	1	1	1	1	1	0	1	0	0
KYNU	Kynu	0	0	0	0	0	0	0	0	0	1	0	0	0	0	0	0	0	0	0	0	0	0	0
PSIP1	Psip1	0	0	0	0	0	0	1	0	0	0	1	0	0	0	1	1	0	0	0	1	0	0	1
CAPZA2	Capza2	0	0	0	0	0	0	0	0	0	0	0	0	0	0	1	0	0	0	1	0	0	0	0
MRPS15	Mrps15	0	0	0	0	0	0	0	0	0	1	0	0	0	0	1	0	1	1	1	1	0	0	0
ATP6V1H	Atp6v1h	0	0	0	0	0	0	0	0	0	0	1	0	0	0	1	0	0	1	1	1	0	0	0
SF3B1	Sf3b1	0	0	0	1	0	0	0	0	0	0	0	0	1	0	1	1	1	0	0	1	1	0	0
LRP8	Lrp8	0	0	0	0	0	0	0	0	0	0	0	0	0	1	1	1	1	1	0	1	0	0	0
NDUFAB1	Ndufab1	0	0	0	0	0	0	0	0	0	1	0	0	0	0	0	1	0	0	1	1	0	0	0
BCAT1	Bcat1	0	0	0	0	0	0	0	0	0	1	1	0	0	0	1	1	1	1	1	0	0	0	0
ATG12	Atg12	0	0	0	0	0	0	0	0	0	0	0	0	0	0	1	0	0	0	0	0	0	0	0
CLINT1	Clint1	0	0	0	0	0	0	0	0	0	0	0	0	0	0	1	0	0	0	1	1	0	0	0
UPF1	Upf1	0	0	0	0	0	0	0	0	0	1	1	0	0	0	1	0	0	0	0	1	0	0	0
PAFAH1B1	Pafah1b1	0	0	0	0	0	0	0	0	0	0	0	0	0	0	1	0	0	0	0	1	0	0	0
SF3B5	Sf3b5	0	0	0	0	0	0	0	0	0	0	0	0	0	0	1	1	1	1	0	0	0	0	0
PTBP2	Ptbp2	0	0	0	0	0	0	0	0	0	0	0	0	0	0	1	0	0	0	0	1	0	0	1
MRPL40	Mrpl40	0	0	0	0	0	1	0	0	0	1	1	0	0	0	1	1	1	1	1	0	1	0	0
SNRPA1	Snrpa1	0	0	0	0	0	0	0	0	0	0	0	0	0	1	1	1	1	1	1	1	0	0	0
ATAD2	Atad2	0	0	0	0	0	0	0	0	0	0	1	0	0	1	1	1	1	1	1	1	0	0	1
HSBP1	Hsbp1	0	0	0	0	0	0	0	0	0	0	1	0	0	0	1	0	0	0	0	0	0	0	0
SSBP2	Ssbp2	0	0	0	0	0	0	0	0	0	1	0	0	0	0	0	0	0	0	0	0	0	0	1
HSPA14	Hspa14	0	0	0	0	0	0	0	0	1	1	1	0	0	1	1	1	1	1	1	1	0	0	0
MRPS10	Mrps10	0	0	0	0	0	0	0	0	0	0	0	0	0	0	1	0	0	0	0	0	0	0	0
RBBP4	Rbbp4	0	0	0	0	0	0	0	0	0	0	0	0	0	0	1	1	1	0	1	1	0	0	1
KIF2C	Kif2c	0	0	1	0	0	0	0	0	0	0	0	0	0	0	1	1	1	1	1	0	0	0	1
PUS1	Pus1	0	0	0	0	0	0	0	0	0	1	0	1	0	1	1	1	1	0	1	0	0	0	0
YWHAB	Ywhab	0	0	0	0	0	0	0	0	0	1	0	0	0	0	0	1	0	0	0	1	0	0	0
TMED2	Tmed2	0	0	0	0	0	0	0	0	0	0	0	0	0	0	0	0	0	0	1	1	0	0	0
PSMC2	Psmc2	0	0	0	0	0	0	0	0	0	1	0	0	0	0	1	0	1	0	1	1	0	0	0
ARPC3	Arpc3	0	0	0	0	0	0	0	0	0	0	0	0	0	0	1	1	1	1	0	0	0	0	0
RPS27	Rps27	0	0	0	0	0	0	0	0	0	0	1	0	0	0	1	1	0	0	1	1	0	0	0
BAZ1B	Baz1b	0	0	0	0	0	0	0	0	0	1	0	0	0	0	1	1	0	1	1	1	0	0	1
GBE1	Gbe1	0	0	0	0	0	0	0	0	0	0	0	0	0	0	1	0	0	1	1	1	0	0	0
CHAF1A	Chaf1a	0	0	1	0	0	0	0	0	0	0	1	0	0	0	1	1	0	1	1	1	0	0	1
RPS6KA5	Rps6ka5	0	0	0	0	0	0	0	0	0	0	0	0	0	0	1	1	1	1	0	0	0	0	1
PSMD12	Psmd12	0	0	0	0	0	0	0	0	0	0	1	0	0	0	1	0	0	0	1	1	0	0	0
DNAJC2	Dnajc2	0	0	0	0	0	0	0	0	0	1	0	0	0	0	1	0	1	0	1	1	0	0	0
STOML2	Stoml2	0	0	0	0	1	0	0	0	0	0	1	0	0	1	1	1	1	1	1	0	0	0	0
DDX52	Ddx52	0	0	0	0	0	0	0	0	0	0	1	0	0	0	1	0	0	1	0	1	0	0	0
RECQL	Recql	0	0	0	0	0	0	0	0	0	0	0	0	0	1	1	1	0	1	0	0	0	0	0
POLR3K	Polr3k	0	0	0	0	0	0	0	0	0	0	0	0	0	0	1	0	0	1	0	0	0	0	1
MDH1	Mdh1	0	0	0	0	0	0	0	0	0	1	0	0	0	0	1	1	0	1	0	1	0	0	0
RRM1	Rrm1	0	0	0	0	0	0	0	0	0	1	1	0	0	0	1	1	1	0	1	0	1	0	1
RPL4	Rpl4	0	0	0	0	0	0	0	0	0	0	0	1	0	1	1	1	1	0	1	1	1	0	0
IMMT	Immt	0	0	0	0	0	0	0	0	0	1	1	1	0	0	1	1	0	0	1	0	0	0	0
DONSON	Donson	0	0	0	0	0	0	0	0	0	0	0	0	0	0	0	1	0	0	1	0	1	0	0
DAP3	Dap3	0	0	0	0	0	0	0	1	0	0	1	0	0	0	1	0	0	0	0	1	0	0	0
CDCA3	Cdca3	0	0	0	0	1	1	1	0	1	1	0	0	0	1	1	1	1	1	0	1	0	0	1
CCT6A	Cct6a	0	0	1	1	0	0	0	0	0	0	0	0	0	0	1	1	1	1	1	1	1	1	0
NCBP2	Ncbp2	0	0	0	1	0	0	0	0	0	1	0	0	0	1	1	1	1	1	1	0	0	0	0
PQBP1	Pqbp1	0	0	0	0	1	0	0	0	0	0	0	0	0	0	0	1	0	0	0	0	0	0	0
CKLF	Cklf	0	0	1	0	0	0	0	0	0	0	1	0	0	0	1	1	1	1	0	1	0	0	1
YWHAQ	Ywhaq	0	0	0	0	0	0	0	0	0	1	1	0	0	0	1	0	0	0	1	0	0	0	0
DNAJC9	Dnajc9	0	0	0	0	0	0	0	0	0	0	1	0	0	1	1	1	0	1	1	1	0	0	1
GTPBP1	Gtpbp1	0	0	0	0	0	0	0	0	0	1	0	0	0	0	1	1	0	1	1	1	0	0	0
SLC7A1	Slc7a1	0	0	0	0	0	0	0	0	0	1	1	0	0	1	1	1	1	1	1	0	0	1	0
APEX1	Apex1	0	0	0	0	0	0	0	0	0	0	1	0	0	1	1	1	1	1	1	0	0	0	0
AHSA1	Ahsa1	0	0	0	0	0	0	0	1	0	1	1	0	0	1	1	0	0	1	1	1	0	0	0
ACTR3	Actr3	0	0	1	0	0	0	0	0	0	0	1	0	0	0	1	1	1	1	0	1	0	0	0
PKNOX1	Pknox1	0	1	0	0	0	0	0	0	0	0	0	0	0	0	1	0	0	0	0	0	0	0	1
USP39	Usp39	0	0	0	0	0	0	0	0	0	0	0	0	0	0	1	0	0	0	1	1	0	0	1
NFX1	Nfx1	0	0	0	0	0	0	0	0	0	1	1	0	0	0	1	1	1	1	1	0	0	1	0
HSD17B4	Hsd17b4	0	0	0	0	0	0	0	0	0	1	0	0	0	0	1	0	0	1	0	0	0	0	0
SMS	Sms	0	0	0	1	1	1	1	0	1	0	0	0	0	0	1	1	0	0	0	0	0	0	0
NOLC1	Nolc1	0	1	1	0	1	1	1	0	1	1	1	0	0	1	1	1	1	1	1	1	1	1	1
DNAJC7	Dnajc7	0	0	0	0	1	0	0	0	0	0	1	0	0	0	1	0	0	0	1	1	1	0	0
DDX49	Ddx49	0	0	0	0	0	0	0	0	0	0	1	0	0	1	1	0	1	0	1	0	0	0	0
THOC1	Thoc1	0	0	1	0	0	0	0	0	0	0	0	0	0	0	1	1	1	1	1	1	0	0	1
GSR	Gsr	0	1	0	0	1	0	0	0	0	1	1	0	0	0	1	1	0	0	1	1	0	0	0
NDUFB7	Ndufb7	0	0	0	0	0	0	0	0	0	1	1	0	0	0	1	0	0	0	1	1	0	0	0
HADHB	Hadhb	0	0	0	0	0	0	0	0	1	1	1	0	0	0	1	1	0	1	0	0	1	0	0
ACLY	Acly	0	0	0	0	0	0	0	0	0	0	1	0	0	0	1	0	0	1	0	1	0	0	0
LRRC59	Lrrc59	0	0	1	0	0	0	0	0	0	0	1	0	0	0	1	1	1	1	1	1	0	0	0
PCNT	Pcnt	0	0	1	0	0	0	0	0	0	0	0	0	1	1	1	1	0	1	1	0	0	0	1
POLR2F	Polr2f	0	1	0	0	0	0	0	0	0	0	0	0	0	0	1	0	1	0	1	0	0	0	0
RBM10	Rbm10	0	0	0	0	0	0	0	0	0	0	0	0	0	1	1	1	1	1	1	0	0	0	0
RPS21	Rps21	0	0	0	1	1	0	1	0	0	0	0	1	0	0	1	1	1	1	1	1	0	0	0
ARPC2	Arpc2	0	0	0	0	0	0	0	0	0	0	1	0	0	0	1	0	0	0	1	1	0	0	0
EEF2	Eef2	0	0	1	1	0	0	0	0	0	1	1	1	1	1	1	1	1	1	1	1	0	0	0
TKT	Tkt	0	0	0	0	0	0	0	0	0	0	1	0	0	0	1	1	1	1	1	1	0	0	0
COPZ1	Copz1	0	0	0	0	0	0	0	0	0	0	0	0	0	0	1	0	0	0	0	1	0	0	0
RPL17	Rpl17	0	0	0	0	0	0	0	0	1	0	0	1	0	0	1	0	1	1	1	0	0	0	0
EEF1D	Eef1d	0	0	0	0	0	0	0	0	0	0	1	0	0	0	1	1	1	1	1	1	0	0	0
MCM3	Mcm3	0	0	0	0	1	0	0	0	0	0	0	0	0	0	1	1	1	1	1	0	0	1	1
RPL24	Rpl24	0	0	0	0	0	0	0	0	0	0	0	0	0	0	1	0	1	0	1	1	1	0	0
XPC	Xpc	0	0	0	0	0	0	0	0	0	0	1	0	0	0	1	1	0	0	1	1	0	0	0
RPS16	Rps16	0	0	0	0	0	0	0	0	0	0	1	0	0	0	1	0	0	0	1	1	0	0	0
DNM1L	Dnm1l	0	0	0	0	0	0	0	0	0	1	1	0	0	0	1	0	0	0	0	1	0	0	0
P4HB	P4hb	0	0	0	0	0	0	0	0	0	0	0	0	0	1	1	1	1	1	1	0	1	0	0
UBE2S	Ube2s	0	0	0	0	0	0	0	0	0	0	0	0	0	0	1	0	0	0	1	1	0	0	1
SRM	Srm	0	0	0	0	0	0	0	0	0	0	0	0	0	0	1	0	1	1	1	0	0	0	0
CCNT2	Ccnt2	0	0	0	0	0	0	0	0	1	1	1	1	0	0	1	1	1	0	0	1	1	1	0
NAP1L4	Nap1l4	0	0	0	0	0	0	0	0	0	1	1	0	0	0	1	1	0	0	1	1	0	0	0
UBE2A	Ube2a	0	0	0	0	0	0	0	0	0	0	0	0	0	0	1	0	0	0	0	1	0	0	0
ARHGDIB	Arhgdib	0	0	0	0	0	0	0	0	0	0	0	0	0	0	0	0	0	0	0	0	0	0	0
RPS24	Rps24	0	0	0	0	0	0	0	0	0	0	0	1	0	1	1	1	1	1	1	1	0	0	0
RPL29	Rpl29	0	0	0	0	0	0	0	0	0	1	0	0	1	1	1	0	1	1	1	1	0	0	0
SEC61G	Sec61g	0	0	0	0	1	0	0	0	1	0	0	0	0	0	1	0	1	0	0	0	0	0	0
FNBP4	Fnbp4	0	0	0	0	0	0	0	0	0	0	1	0	0	1	1	1	1	1	1	1	1	1	1
HMGCS1	Hmgcs1	0	0	0	0	0	0	0	0	0	0	0	0	0	0	0	0	0	0	0	0	0	0	0
PMF1	Pmf1	0	0	0	1	0	0	0	0	1	1	0	0	0	1	1	1	1	1	1	1	1	1	1
CENPI	Cenpi	0	0	0	0	0	0	0	0	0	1	0	0	0	0	1	1	0	0	0	0	0	0	0
TUBG1	Tubg1	0	0	0	0	0	0	0	0	0	0	1	0	0	0	1	1	0	1	0	0	0	0	1
UBE2V1	Ube2v1	0	0	0	0	0	0	0	0	0	0	1	0	0	0	1	1	1	1	0	0	0	0	0
SUZ12	Suz12	0	0	0	0	1	0	0	0	0	1	0	0	0	1	1	1	1	1	1	1	0	0	1
GLO1	Glo1	0	0	0	0	0	0	0	0	0	0	0	0	0	0	1	0	0	0	0	1	0	0	0
CDC20	Cdc20	0	0	0	1	1	0	0	0	0	1	1	0	0	1	1	1	1	1	1	0	0	1	1
CANX	Canx	0	0	0	0	0	0	0	0	0	1	1	0	0	1	1	1	1	1	1	1	0	0	0
NUP93	Nup93	0	0	0	0	0	0	0	0	0	0	1	0	0	0	1	1	1	1	1	1	0	0	1
ANAPC5	Anapc5	0	0	0	0	0	0	0	0	0	0	1	0	0	0	1	1	1	1	1	1	0	0	0
BLMH	Blmh	0	0	0	0	0	0	0	0	0	0	1	0	0	0	1	0	0	0	1	1	0	0	0
UBE2D3	Ube2d3	0	0	0	1	1	0	0	0	0	0	1	0	0	1	1	0	0	0	1	1	0	0	1
TPP2	Tpp2	0	0	0	0	0	0	0	0	0	0	0	0	0	0	1	1	1	1	1	1	0	1	0
RPS5	Rps5	0	0	0	0	0	0	0	0	0	0	0	0	0	0	1	1	1	1	1	1	0	0	0
PRPF40A	Prpf40a	0	0	0	0	0	0	0	0	0	0	0	0	0	1	1	1	1	0	1	1	0	0	0
RBM3	Rbm3	0	0	1	0	0	0	0	0	0	0	0	0	0	0	1	1	1	1	1	1	1	0	0
M6PR	M6pr	0	0	0	0	1	0	0	0	0	0	0	0	0	0	1	0	0	1	0	0	0	0	0
RB1	Rb1	0	0	0	0	0	0	0	0	0	0	0	0	0	0	1	1	0	0	0	0	0	0	0
PLAGL1	Plagl1	0	0	0	0	0	0	0	0	0	0	0	0	0	0	0	0	0	0	0	0	0	0	0
UCHL3	Uchl3	0	0	0	1	0	0	0	0	0	0	1	0	0	0	0	1	1	1	1	0	0	0	0
PMPCB	Pmpcb	0	0	0	1	1	1	1	0	0	0	0	0	0	0	1	0	0	0	0	0	0	0	0
SNRPB2	Snrpb2	0	0	0	0	0	0	0	0	0	0	0	0	0	0	1	1	0	0	0	0	0	0	0
XRCC6	Xrcc6	0	0	0	0	0	0	0	0	0	0	0	0	0	0	1	1	1	1	1	1	0	0	0
LSM14A	Lsm14a	0	0	0	0	0	0	0	0	0	0	0	0	0	1	1	1	1	1	1	1	1	0	0
RBBP7	Rbbp7	0	0	0	0	1	1	0	0	1	1	1	0	0	0	1	0	0	0	1	0	0	0	0
CYC1	Cyc1	0	0	0	0	0	0	0	0	0	1	0	0	0	1	1	0	1	0	1	0	0	0	0
OTUB1	Otub1	0	0	0	0	0	0	0	0	0	0	0	0	0	1	1	0	1	1	1	1	0	0	0
ILF3	Ilf3	0	0	0	0	0	0	0	0	0	0	0	0	0	1	1	1	1	1	1	1	0	0	1
MDH2	Mdh2	0	0	0	0	0	0	0	0	0	1	0	0	0	0	1	0	0	0	0	0	0	0	0
PRMT1	Prmt1	0	0	0	0	0	0	0	1	0	1	1	0	0	1	1	1	1	1	1	1	0	0	0
NACA	Naca	0	0	0	0	0	0	0	0	1	1	1	0	1	1	1	1	1	1	1	1	0	0	0
CAPZA1	Capza1	0	0	0	0	0	0	0	0	0	0	0	0	0	1	1	1	0	1	0	1	0	1	0
PPP1CC	Ppp1cc	0	1	0	0	0	0	0	0	1	1	1	0	0	0	1	1	0	0	1	0	0	0	0
CCNG1	Ccng1	0	0	0	0	0	0	0	0	0	0	1	0	0	1	1	0	1	0	1	0	0	0	0
FKBP4	Fkbp4	1	0	0	0	0	0	0	0	1	1	1	0	0	1	1	0	0	1	1	1	0	0	0
GPI	Gpi1	0	0	0	0	0	0	0	0	1	1	0	0	0	0	1	0	1	1	1	1	0	0	0
NDUFC1	Ndufc1	0	0	0	0	0	0	0	0	0	1	0	0	0	0	1	0	0	0	1	1	1	0	0
PDIA6	Pdia6	0	0	0	0	0	0	0	0	0	0	0	0	0	0	1	0	0	0	1	1	0	0	0
NCAPG2	Ncapg2	0	0	0	0	0	0	0	0	0	0	0	0	0	0	1	1	0	1	1	0	0	0	1
RPL22	Rpl22	0	1	1	0	0	0	1	0	0	0	1	1	0	1	1	0	1	1	1	1	0	1	0
RPL7	Rpl7	0	0	0	0	0	0	0	0	0	0	0	1	0	1	1	1	1	1	1	1	0	0	0
PPM1G	Ppm1g	0	0	0	0	0	0	0	0	0	0	0	0	0	0	1	1	0	1	1	1	1	0	0
ATIC	Atic	0	0	0	0	0	0	0	0	0	0	1	0	0	1	1	1	1	1	1	1	0	0	0
MCM6	Mcm6	0	0	0	0	0	0	0	0	0	0	1	0	0	1	1	1	1	1	1	1	0	1	1
INTS8	Ints8	0	0	0	0	0	0	0	0	0	0	0	0	0	0	1	0	0	0	0	1	0	0	0
EWSR1	Ewsr1	0	0	1	0	0	0	0	1	0	0	1	1	1	1	1	1	1	1	1	1	1	1	1
FTSJ1	Ftsj1	0	0	0	1	0	1	0	0	1	0	0	0	0	0	1	0	1	0	0	1	0	0	0
ADSL	Adsl	0	0	0	0	0	0	0	0	0	1	0	0	0	1	1	1	1	1	1	1	1	0	0
LMNB2	Lmnb2	0	0	0	0	0	0	0	0	0	1	1	0	0	0	1	1	0	1	0	0	0	0	0
TIMM13	Timm13	0	0	1	0	0	0	0	0	0	1	1	0	0	0	1	1	1	1	0	1	0	0	0
TM9SF2	Tm9sf2	0	0	0	0	0	0	0	0	0	0	0	0	0	0	1	0	0	0	1	1	0	0	0
ACAT1	Acat1	0	0	0	0	0	0	0	0	0	1	0	0	0	0	0	1	1	1	0	1	0	0	0
SDHA	Sdha	0	0	0	0	0	0	0	0	1	1	0	0	0	0	1	1	0	1	0	1	0	0	0
DEK	Dek	0	0	0	0	0	0	0	0	0	0	1	0	0	0	1	1	0	1	1	1	0	0	1
DIMT1	Dimt1	0	0	0	0	0	0	0	0	0	0	1	0	0	0	1	0	1	1	1	1	0	0	0
PPP2R5C	Ppp2r5c	0	0	0	0	0	0	1	0	0	0	1	0	0	1	1	0	0	0	0	1	0	0	0
GCSH	Gcsh	0	1	0	0	0	0	0	0	0	0	0	0	0	0	1	0	1	1	1	1	0	0	0
METTL5	Mettl5	0	0	0	0	0	0	0	0	0	1	1	0	0	0	1	0	0	1	1	0	0	0	0
ACADM	Acadm	0	0	0	0	0	0	0	0	1	1	0	0	0	1	1	0	0	0	0	0	1	0	0
COX6C	Cox6c	0	1	0	0	0	0	0	0	1	1	0	0	0	0	1	0	0	0	1	1	0	0	0
POLD1	Pold1	0	0	1	0	0	0	0	0	0	0	1	0	0	1	1	1	0	1	0	0	0	0	1
ALG8	Alg8	0	0	0	1	0	0	0	0	0	0	0	0	0	0	1	1	1	0	1	1	1	0	0
THOC7	Thoc7	0	0	0	0	0	0	0	0	0	1	0	0	0	0	0	0	0	0	0	1	0	0	0
SUCLG2	Suclg2	0	0	0	0	0	0	0	0	0	0	0	0	0	0	1	0	0	0	1	1	0	0	0
IFT20	Ift20	0	0	1	1	1	0	0	0	0	0	0	0	1	1	1	1	1	1	1	1	0	0	0
SLC25A13	Slc25a13	0	0	0	0	0	0	0	0	0	1	0	0	0	0	1	0	0	0	1	1	0	0	0
MRPL4	Mrpl4	0	0	0	0	0	0	0	0	0	1	0	0	0	0	1	0	1	0	0	1	0	0	0
EBNA1BP2	Ebna1bp2	0	0	0	0	0	0	0	0	0	1	1	0	0	1	1	1	1	1	1	1	0	0	0
KIF15	Kif15	0	0	0	1	0	0	0	0	0	0	0	0	0	0	1	1	1	0	1	0	0	0	1
DNAJB6	Dnajb6	0	0	1	0	1	0	1	0	0	0	1	0	0	0	1	1	1	0	0	1	0	0	0
PSMD3	Psmd3	0	1	0	0	0	0	0	0	0	1	0	0	0	0	1	1	1	1	0	1	0	0	0
ATP5PF	Atp5j	0	0	0	1	0	0	0	1	1	1	1	0	0	0	1	1	1	1	1	1	0	0	0
ALG5	Alg5	0	0	0	0	0	0	0	0	0	0	1	0	0	0	1	1	1	0	1	1	0	0	0
TOP2B	Top2b	0	0	0	0	0	0	0	0	0	0	0	0	0	0	1	0	0	0	0	1	0	0	0
FAF1	Faf1	0	0	1	0	0	0	0	0	0	1	1	0	0	0	1	1	0	1	1	1	0	0	1
PPA1	Ppa1	0	0	0	0	0	0	0	0	0	0	1	0	0	0	1	0	1	1	1	0	0	0	0
APEH	Apeh	0	0	0	0	0	0	0	0	0	1	0	0	0	0	0	0	0	1	0	1	0	1	0
UNG	Ung	0	0	1	0	0	0	0	1	0	1	0	0	0	1	1	1	1	1	1	1	0	0	1
HBS1L	Hbs1l	0	0	0	0	0	0	0	0	0	0	0	0	0	1	1	1	1	1	0	0	0	1	0
CKAP5	Ckap5	0	0	0	0	0	0	0	0	0	0	0	0	0	0	0	0	0	0	0	0	0	0	1
FRG1	Frg1	0	0	0	0	0	0	0	0	0	0	0	0	0	0	1	1	0	0	0	0	0	0	0
SAC3D1	Sac3d1	0	0	0	0	0	0	0	0	0	1	0	0	0	0	1	1	1	1	1	1	0	0	0
DENR	Denr	0	0	0	0	0	0	0	0	0	0	1	0	0	0	1	0	0	0	1	1	0	0	0
CCDC86	Ccdc86	0	0	0	0	0	0	0	0	0	0	0	0	0	0	1	1	1	1	1	1	0	0	0
SECISBP2	Secisbp2	0	0	0	0	1	0	0	0	1	0	1	1	0	0	1	1	1	1	1	1	0	1	0
GNPAT	Gnpat	0	0	0	0	0	0	0	0	0	0	0	0	0	1	1	1	1	1	1	1	1	0	0
KIF4A	Kif4	0	0	0	0	0	0	0	0	0	0	1	0	0	1	1	1	0	0	0	0	0	1	1
NUP88	Nup88	0	1	1	1	0	0	0	0	0	1	0	0	0	1	1	1	1	1	0	0	0	0	1
UQCRH	Uqcrh	0	0	0	0	0	0	0	0	0	1	1	0	0	0	1	1	0	0	1	1	1	0	0
NDUFA2	Ndufa2	0	0	0	0	0	0	0	0	0	1	0	0	0	0	1	0	0	1	0	1	1	0	0
SMARCA4	Smarca4	0	0	0	0	0	0	0	0	0	1	1	0	0	0	1	0	0	0	1	1	0	0	0
ACP1	Acp1	0	0	0	0	0	0	0	0	0	0	0	0	0	0	1	0	0	0	0	0	0	0	1
RUVBL2	Ruvbl2	0	0	1	0	0	0	0	0	1	1	0	0	0	0	1	0	1	1	1	1	0	0	0
MTCH2	Mtch2	0	0	1	0	0	0	0	0	0	1	1	0	0	0	1	1	0	1	1	1	0	0	0
TRIM28	Trim28	0	0	0	0	0	0	0	1	0	1	1	0	1	0	1	1	0	0	1	1	0	0	0
FUBP1	Fubp1	0	0	0	0	0	0	0	0	0	1	1	0	0	1	1	1	1	1	1	1	0	0	0
RPL27A	Rpl27a	0	0	0	0	0	0	0	0	0	0	0	1	0	1	1	1	1	1	1	1	0	0	0
RAB5A	Rab5a	0	1	0	0	0	0	0	0	0	0	1	0	0	0	1	0	0	1	1	1	1	0	0
KPNB1	Kpnb1	0	0	0	0	1	0	0	0	0	1	1	0	0	0	1	1	1	1	1	1	0	0	1
CPSF6	Cpsf6	0	0	0	0	0	0	0	0	0	0	1	0	0	0	1	0	0	0	0	1	0	0	0
GATAD2A	Gatad2a	0	0	1	0	0	0	0	0	1	0	1	0	0	0	1	1	1	1	0	1	0	0	1
PPIE	Ppie	0	0	0	0	0	0	0	0	0	0	0	0	0	0	1	0	0	0	0	0	0	0	0
PFDN4	Pfdn4	0	0	0	0	0	0	0	0	0	0	1	0	0	0	0	0	0	0	0	0	0	0	0
SF3A1	Sf3a1	0	0	0	1	0	0	0	0	0	0	0	0	0	1	1	1	1	1	1	1	0	1	0
KHDRBS1	Khdrbs1	0	0	0	0	0	0	0	0	0	0	0	0	0	0	1	1	1	1	1	1	0	0	1
DDX19B	Ddx19b	0	1	1	0	0	0	0	0	0	0	1	0	0	1	1	1	1	1	1	0	1	1	0
TARBP2	Tarbp2	0	1	0	0	0	0	0	1	0	0	1	0	0	1	1	1	1	1	1	1	0	0	0
EIF4B	Eif4b	0	0	0	0	1	0	0	0	0	0	0	0	0	1	0	0	1	1	1	0	0	0	0
YWHAE	Ywhae	0	0	0	0	0	0	0	0	0	0	1	0	0	0	1	1	1	1	1	1	1	0	0
TOMM7	Tomm7	0	0	0	0	0	0	0	0	0	0	1	0	0	1	1	1	1	0	1	1	0	0	0
BRAP	Brap	0	0	0	0	0	0	0	0	0	0	0	0	0	0	1	0	1	0	1	0	0	0	0
ATF2	Atf2	0	0	1	0	0	0	0	0	0	0	0	0	0	0	1	1	0	0	1	1	0	0	1
MRPS14	Mrps14	0	0	0	0	0	0	0	0	0	0	0	0	0	0	1	0	0	1	0	0	0	0	0
VRK1	Vrk1	0	0	0	0	1	0	0	0	0	0	0	0	0	0	1	1	0	0	1	1	0	0	1
PRMT3	Prmt3	0	0	1	0	0	0	1	0	0	0	1	0	0	0	1	0	0	0	1	0	0	0	0
MED6	Med6	0	0	0	0	0	0	0	0	0	0	0	0	0	0	1	1	0	0	0	0	0	0	0
MDM2	Mdm2	0	0	0	0	0	0	0	0	0	1	1	0	0	0	1	1	0	0	1	1	0	0	0
ZNF131	Zfp131	0	0	0	0	0	0	0	0	0	0	0	0	0	0	0	0	0	0	0	0	0	0	0
BRCA1	Brca1	0	0	0	0	1	1	0	0	0	0	1	0	0	0	1	1	0	1	0	0	0	0	1
MCTS1	Mcts1	0	0	0	0	1	1	0	1	0	0	0	0	0	0	1	0	0	0	0	0	0	0	0
AK2	Ak2	0	0	0	0	0	0	0	0	0	1	1	0	0	0	1	1	1	1	1	1	0	0	1
MRPS27	Mrps27	0	0	0	0	0	0	0	0	0	1	0	0	0	0	1	1	1	1	1	0	1	0	0
ELOVL6	Elovl6	0	0	0	0	0	0	1	0	1	1	1	0	0	0	1	0	0	0	1	1	0	0	0
CREG1	Creg1	0	0	0	0	1	0	0	0	0	1	0	0	0	0	1	0	0	1	0	0	1	0	0
MRPL33	Mrpl33	0	0	0	0	0	0	0	0	0	1	1	0	0	0	1	1	0	0	0	1	1	0	0
FXN	Fxn	0	0	0	0	0	0	0	0	0	1	1	0	0	0	1	1	0	0	1	1	0	0	0
SRPK1	Srpk1	0	0	0	0	0	0	0	0	0	1	1	0	0	0	1	1	1	0	1	1	0	0	0
PRDX4	Prdx4	0	0	1	0	0	0	0	0	0	0	0	0	0	0	1	1	0	1	1	0	0	0	0
NDUFB6	Ndufb6	0	0	0	0	0	0	0	0	1	1	0	0	0	0	0	1	1	0	0	0	0	0	0
PRDX2	Prdx2	0	0	1	0	0	0	1	0	1	0	1	0	0	0	1	1	1	1	1	1	0	0	0
EXOSC5	Exosc5	0	0	1	0	0	0	0	0	0	1	1	0	0	0	1	1	1	1	1	0	1	0	1
BRD8	Brd8	0	0	1	0	0	0	0	0	0	0	0	0	0	1	1	1	1	1	1	1	1	1	1
RBBP6	Rbbp6	0	0	0	0	0	0	0	0	0	1	0	0	0	0	1	0	0	0	1	1	0	0	1
POLDIP2	Poldip2	0	0	0	0	0	0	0	0	0	1	0	0	0	0	1	0	0	0	1	1	0	0	0
MEIS1	Meis1	0	0	0	1	0	0	0	1	0	0	0	0	0	0	0	1	0	1	0	0	0	0	0
EIF5B	Eif5b	0	0	1	0	0	0	0	0	0	0	0	0	0	0	1	1	1	1	1	1	0	0	0
PNN	Pnn	0	0	0	0	0	0	0	0	0	0	0	0	0	1	1	1	1	1	1	1	1	0	1
PRKDC	Prkdc	0	0	0	1	0	0	0	0	0	0	1	0	0	1	1	1	1	1	1	1	1	1	1
RPL36	Rpl36	0	0	0	1	0	0	0	0	1	0	1	0	0	0	1	1	1	1	1	1	1	1	0
TOP3A	Top3a	0	0	1	0	1	0	0	0	0	0	0	0	0	0	1	1	1	1	1	0	0	0	1
RPL35	Rpl35	0	0	0	0	0	0	0	0	0	0	1	0	0	0	1	1	1	0	1	1	0	0	0
DHFR	Dhfr	0	0	0	0	0	0	0	0	0	0	0	0	0	0	1	1	1	1	1	1	0	0	1
TPR	Tpr	0	0	1	0	0	0	0	0	0	0	1	0	0	0	1	1	1	1	1	1	0	0	0
HMGA1	Hmga1	0	0	0	0	0	0	0	1	1	1	1	0	0	1	1	1	1	1	1	1	1	0	0
UBE2E1	Ube2e1	0	0	0	0	0	0	0	0	0	0	0	0	0	0	1	0	0	1	1	1	0	0	0
ALDH5A1	Aldh5a1	0	0	0	0	0	0	0	0	0	1	0	0	0	0	1	0	0	0	0	1	0	0	0
BRIP1	Brip1	0	0	1	0	0	0	0	0	0	0	0	0	0	0	1	1	1	0	0	0	0	0	1
AP3S2	Ap3s2	0	0	0	0	0	0	0	0	0	1	1	0	0	0	1	1	0	0	0	0	0	0	0
CGRRF1	Cgrrf1	0	0	0	0	0	0	0	0	0	0	0	0	0	0	0	0	0	0	0	1	0	0	0
NDUFS4	Ndufs4	0	0	0	0	0	0	0	0	0	1	1	0	0	0	1	0	0	1	0	0	0	0	0
GGH	Ggh	0	0	0	0	0	0	0	0	0	0	0	0	0	0	0	0	0	0	0	0	0	0	1
ENSA	Ensa	0	0	0	0	0	0	0	0	1	0	0	0	0	0	1	1	0	1	0	0	1	0	0
UQCRQ	Uqcrq	0	0	0	0	0	0	0	0	0	1	1	0	0	1	1	1	1	1	1	1	0	1	0
YAF2	Yaf2	0	0	0	0	0	0	0	0	0	0	1	0	0	0	0	0	0	0	0	1	0	0	0
LIMA1	Lima1	0	0	0	0	0	0	0	0	0	0	0	0	0	0	0	0	0	0	0	0	0	0	0
RPL36A	Rpl36a	0	0	0	0	0	0	0	0	0	0	0	0	0	1	1	0	1	0	1	0	0	0	0
SF3B4	Sf3b4	0	0	0	0	0	0	0	0	1	1	0	0	0	0	1	0	0	0	0	1	0	0	0
DGUOK	Dguok	0	0	0	0	0	0	0	0	0	0	1	0	0	0	1	0	0	0	0	0	0	0	0
UBE2L3	Ube2l3	0	1	0	0	0	0	0	1	0	0	1	0	0	1	1	1	1	0	1	1	1	0	0
POLG2	Polg2	0	0	0	0	0	0	0	0	0	0	0	1	0	1	1	0	1	0	1	1	0	0	0
LIG3	Lig3	0	0	0	0	0	0	0	1	0	0	0	0	0	0	1	0	1	1	1	0	0	0	0
MAX	Max	0	0	1	1	1	1	1	0	1	1	1	0	0	0	1	0	1	0	1	1	0	1	0
BLZF1	Blzf1	0	0	0	0	0	0	0	0	0	0	0	0	0	1	1	1	1	1	0	0	1	0	0
CHD1	Chd1	0	0	0	0	0	0	0	0	0	0	0	0	0	0	1	0	0	0	0	1	0	0	0
LYPLA1	Lypla1	0	0	0	0	0	0	0	0	1	1	1	0	0	0	1	0	0	0	1	1	0	0	0
GTF2F2	Gtf2f2	0	0	0	1	0	0	0	0	0	0	0	0	1	0	1	1	1	1	1	0	1	1	0
HSP90AA1	Hsp90aa1	0	0	1	0	1	0	0	0	0	1	1	1	0	1	1	1	1	1	1	1	0	0	1
ACAT2	Acat2	0	0	0	0	0	0	0	0	0	1	0	0	0	1	1	1	1	1	0	0	1	0	0
CD47	Cd47	0	0	0	0	0	0	0	0	0	0	0	0	0	0	1	0	0	0	0	0	0	0	0
ANXA3	Anxa3	0	0	0	0	0	0	0	0	0	0	1	0	0	0	0	0	0	0	0	0	0	0	0
PSMA4	Psma4	0	0	0	0	0	0	0	0	0	0	1	0	0	0	1	1	0	0	0	0	0	1	0
IDH1	Idh1	0	0	1	0	1	0	1	0	1	1	1	0	0	1	1	1	1	1	0	1	0	0	0
FANCG	Fancg	0	0	0	0	0	0	0	0	0	0	0	0	0	0	1	1	0	0	0	0	0	0	1
YEATS4	Yeats4	0	0	0	0	0	0	0	0	0	1	1	0	0	0	1	1	0	1	1	0	0	0	1
ATP7B	Atp7b	0	0	0	0	0	0	0	0	0	1	0	0	0	0	1	0	0	1	1	0	0	0	0
COQ3	Coq3	0	0	0	0	0	0	0	0	0	0	1	0	0	0	1	0	0	0	0	1	0	0	0
MDM1	Mdm1	0	0	0	0	0	0	0	0	0	0	0	0	0	0	1	1	0	0	0	0	0	0	1
GOT2	Got2	0	0	0	0	0	0	0	0	1	1	0	0	0	0	1	1	1	0	1	1	0	0	0
TMEM97	Tmem97	0	0	1	0	0	0	0	0	0	0	1	0	0	1	1	1	1	1	1	1	0	1	1
COX5B	Cox5b	0	0	1	1	0	0	0	0	1	1	1	0	0	1	1	1	1	1	0	1	0	0	0
SDHD	Sdhd	0	0	0	0	0	0	0	0	1	1	1	0	0	1	1	0	1	0	0	1	0	0	0
U2AF2	U2af2	0	0	0	0	0	0	0	0	0	0	0	0	0	0	1	0	0	0	1	1	0	0	0
PSMA2	Psma2	0	0	0	0	0	0	0	0	0	0	0	0	0	0	1	1	1	0	1	1	0	0	0
RAB38	Rab38	0	0	0	0	1	0	0	0	1	0	1	0	0	0	0	0	0	0	0	0	0	0	0
GMNN	Gmnn	0	0	1	0	0	0	0	0	1	1	0	0	0	0	1	1	1	0	1	1	0	0	1
CCNE2	Ccne2	0	0	0	0	0	0	0	0	0	1	1	0	0	0	1	1	1	1	1	1	0	0	0
TIMM17A	Timm17a	0	0	0	0	0	0	0	0	1	1	0	0	0	0	1	0	1	0	0	0	0	0	0
SDHB	Sdhb	0	1	1	1	1	1	0	0	1	1	0	0	0	0	1	1	0	1	0	1	1	0	0
RIF1	Rif1	1	1	1	1	1	1	1	0	1	1	1	0	0	0	1	1	0	1	1	1	0	0	1
DCK	Dck	0	0	0	0	0	0	0	0	0	0	0	0	0	0	1	1	1	0	0	0	0	0	1
WTAP	Wtap	0	0	1	0	0	0	0	0	0	1	1	0	0	0	1	1	0	1	1	1	0	0	0
MSH6	Msh6	1	0	1	1	1	1	1	0	1	1	1	0	1	0	1	1	0	0	1	1	1	0	1
TIMM8A	Timm8a1	0	0	0	0	0	0	0	0	0	0	0	0	0	0	1	0	0	0	1	0	0	0	0
NMD3	Nmd3	0	0	0	0	0	0	0	0	0	1	0	0	0	1	1	1	1	1	1	1	0	0	0
KIN	Kin	0	0	0	0	0	0	0	0	1	1	1	0	0	1	1	1	1	1	1	1	0	0	0
CCNA2	Ccna2	0	1	0	0	0	0	0	0	0	0	1	0	0	0	1	1	0	0	1	1	0	0	1
PCF11	Pcf11	0	0	1	0	0	0	0	0	1	0	1	0	0	0	1	1	0	1	1	1	0	0	1
MAD2L1	Mad2l1	0	0	0	0	0	0	0	0	0	1	1	0	0	0	1	1	0	0	0	1	0	0	1
ZNF593	Zfp593	0	0	1	0	0	0	0	0	1	0	1	0	0	0	1	1	1	1	1	0	0	0	0
GOSR1	Gosr1	0	0	0	1	0	0	0	0	0	0	1	0	0	0	1	0	0	0	1	1	0	0	0
UQCRFS1	Uqcrfs1	0	0	0	0	0	0	0	0	0	1	0	0	0	0	1	0	0	0	0	1	0	0	0
KCTD9	Kctd9	0	0	1	1	1	0	0	0	0	0	1	0	0	1	1	1	1	1	1	1	0	1	1
AURKA	Aurka	0	0	0	0	1	0	0	0	0	0	1	0	0	1	1	1	1	1	1	1	1	1	1
ZNF330	Zfp330	0	0	0	0	0	0	0	0	0	0	0	0	0	0	1	0	1	0	0	0	0	0	0
IFRD1	Ifrd1	0	0	1	0	1	0	0	0	1	0	1	0	0	1	1	1	1	1	1	1	0	0	1
CENPE	Cenpe	0	0	0	0	0	0	0	0	0	1	0	0	0	0	1	1	0	0	1	0	0	0	1
PRKRA	Prkra	0	0	0	0	0	0	0	0	0	0	0	0	0	0	1	0	0	0	0	1	0	0	0
LARS2	Lars2	0	0	0	0	0	0	0	0	0	0	1	0	0	1	1	0	0	0	0	0	1	0	0
SMNDC1	Smndc1	0	0	0	0	1	0	0	0	0	0	1	0	0	0	1	0	0	0	1	1	0	1	1
ABL1	Abl1	0	0	0	0	0	0	0	0	0	0	1	0	0	0	0	1	1	0	0	1	0	0	0
RNF7	Rnf7	0	0	0	0	0	0	0	0	0	1	0	0	0	0	1	1	1	0	0	1	0	0	0
HMGCR	Hmgcr	0	0	0	0	1	1	1	0	1	1	1	0	0	0	1	1	0	1	1	1	0	0	0
TNFAIP8	Tnfaip8	0	0	0	0	1	0	0	0	1	1	0	0	0	0	0	1	0	0	0	0	1	0	0
TIMM9	Timm9	0	0	0	0	0	0	0	0	0	1	0	0	0	1	1	1	1	1	1	1	0	0	0
MRPS28	Mrps28	0	0	0	0	0	0	0	0	0	1	0	0	0	1	1	1	1	1	1	1	0	0	0
KIF23	Kif23	0	0	0	0	0	0	0	0	0	1	0	0	0	0	1	1	0	1	1	1	0	0	1
TDG	Tdg	0	0	0	0	0	0	0	0	0	1	0	0	0	0	1	1	1	1	1	1	0	0	0
EEF1E1	Eef1e1	0	1	0	0	0	0	0	0	0	0	1	0	0	1	1	0	1	1	1	1	0	0	0
DBF4	Dbf4	0	0	1	1	1	1	0	0	1	0	1	1	0	1	1	1	1	1	1	0	0	0	1
YIPF4	Yipf4	0	0	0	0	0	0	0	0	0	0	0	0	0	0	1	0	0	0	0	1	0	0	0
TGDS	Tgds	0	0	0	0	0	0	1	0	0	0	1	0	0	0	1	1	0	1	1	1	1	0	0
PAXIP1	Paxip1	0	0	0	0	0	0	0	0	0	0	1	0	0	0	1	1	1	0	1	1	0	0	0
PSRC1	Psrc1	0	0	0	0	0	0	0	0	1	1	0	0	0	1	1	1	1	1	1	0	1	0	1
BCAS2	Bcas2	0	0	0	0	0	0	0	0	0	0	0	0	0	0	1	0	1	1	1	1	1	0	0
RRS1	Rrs1	0	1	0	0	0	0	0	0	0	0	0	0	0	1	1	1	1	1	1	1	1	0	0
NUP54	Nup54	0	0	0	0	0	0	0	0	0	0	1	0	0	0	1	1	1	1	1	1	0	0	1
BNIP2	Bnip2	0	0	0	0	0	0	0	0	0	0	0	0	0	0	1	0	0	0	0	1	0	0	0
ARHGAP11A	Arhgap11a	0	0	0	0	0	0	0	0	0	0	0	0	0	1	1	1	1	1	0	0	0	1	1
MRPL13	Mrpl13	0	0	1	0	0	0	0	0	0	0	0	0	0	1	1	1	1	1	1	0	0	1	0
TRIP13	Trip13	0	0	1	0	0	0	0	0	0	1	1	0	0	1	1	1	1	1	1	1	0	1	1
PSMD1	Psmd1	0	0	0	0	0	0	0	0	0	0	1	0	0	0	1	1	0	0	0	1	1	0	0
RRAGA	Rraga	0	0	0	0	0	0	0	0	0	0	1	1	0	0	1	0	0	1	1	0	0	0	0
TIMM44	Timm44	0	0	0	0	0	0	0	0	0	1	0	0	0	0	1	1	1	1	1	1	0	0	0
SPAG5	Spag5	0	0	0	0	0	0	0	0	0	0	1	0	0	0	1	1	0	0	1	1	0	0	1
NR3C1	Nr3c1	0	0	0	0	1	0	1	0	0	0	0	0	0	0	0	1	1	1	1	0	1	0	0
PSMD6	Psmd6	0	0	0	0	0	0	0	0	0	0	0	0	0	0	1	0	0	0	0	1	0	0	0
MTF2	Mtf2	0	0	0	0	0	1	1	0	0	0	1	1	0	0	1	1	0	0	1	0	1	0	1
MTX2	Mtx2	0	0	0	0	0	0	0	0	1	1	0	0	0	1	1	1	0	0	1	1	0	0	0
RYBP	Rybp	0	0	1	0	1	1	0	0	1	0	1	0	0	0	1	0	1	1	1	1	0	0	0
TIAM1	Tiam1	0	0	0	0	0	0	0	0	0	0	0	0	0	0	0	0	0	0	0	0	0	0	0
FZD5	Fzd5	0	0	0	0	0	0	0	1	0	1	1	0	0	0	1	1	1	1	1	1	0	1	0
RPA2	Rpa2	0	0	0	0	0	0	0	0	1	0	0	0	0	0	1	1	1	1	1	1	1	0	1
CUL1	Cul1	0	0	0	0	0	0	0	0	0	1	0	0	0	0	1	1	0	0	1	1	0	0	0
TBL3	Tbl3	0	0	0	0	0	0	0	0	0	1	0	0	0	0	1	0	1	1	1	0	0	0	0
TIPIN	Tipin	0	0	0	0	0	0	0	0	0	0	1	0	0	0	1	1	0	1	1	1	0	0	1
PTGES3	Ptges3	0	1	0	0	0	0	0	0	0	0	0	0	0	1	1	1	1	1	1	1	0	0	1
KIF18A	Kif18a	0	0	0	1	0	1	0	0	1	1	1	0	0	0	1	1	1	1	0	0	0	0	1
SRP19	Srp19	0	0	0	0	0	0	0	0	0	0	1	0	0	0	1	0	1	0	1	1	0	0	0
ZNF207	Zfp207	0	0	0	0	0	0	0	0	0	0	0	0	0	0	1	0	0	0	1	1	1	0	1
GFPT1	Gfpt1	0	0	0	0	0	0	0	0	0	0	1	0	0	0	1	0	0	0	1	1	0	0	0
DNAJA1	Dnaja1	0	0	0	0	0	0	0	1	0	0	1	0	0	0	1	1	1	1	1	0	0	0	0
MRPS7	Mrps7	0	0	0	0	0	0	0	0	0	0	0	0	0	0	1	0	0	0	1	1	1	1	0
CDC23	Cdc23	0	0	0	0	0	0	0	0	0	0	1	0	0	0	1	0	1	1	0	0	1	0	0
PUM1	Pum1	0	0	1	0	0	0	0	0	0	1	1	0	0	0	1	0	0	0	0	1	0	0	0
RNF138	Rnf138	0	0	0	0	0	0	0	0	0	1	1	0	0	0	1	0	0	0	1	1	0	0	0
KNTC1	Kntc1	0	0	0	0	0	0	0	0	0	0	0	0	0	0	1	1	0	0	1	0	0	0	1
CDK7	Cdk7	0	0	0	0	0	0	0	0	0	0	1	0	0	1	1	0	1	1	1	1	0	0	0
PPM1D	Ppm1d	0	0	0	0	0	0	0	0	0	1	1	0	0	0	1	1	1	1	0	0	0	0	0
MAT2A	Mat2a	0	0	0	0	0	0	0	0	1	1	0	0	0	0	1	1	1	1	1	0	0	0	1
NCK1	Nck1	0	0	1	0	0	0	0	0	0	1	0	0	0	0	1	0	1	0	1	1	0	0	0
EXOSC4	Exosc4	0	0	0	0	0	0	0	0	0	0	1	0	0	0	1	0	1	0	1	0	0	0	0
CDCA8	Cdca8	0	0	0	0	1	0	0	0	0	0	0	0	0	0	1	1	1	1	1	0	0	0	1
SORL1	Sorl1	0	0	0	0	0	0	0	0	0	0	0	0	0	0	1	0	0	0	1	1	0	0	0
CENPC	Cenpc1	0	0	0	0	0	0	0	0	0	0	1	0	0	0	1	1	0	0	0	1	0	0	1
RDX	Rdx	0	0	1	1	1	1	0	0	1	0	0	0	0	0	1	0	0	0	1	1	0	0	1
JARID2	Jarid2	0	0	1	1	1	1	1	0	1	0	1	1	0	0	1	1	0	0	0	1	0	0	0
MSH3	Msh3	0	0	0	0	0	0	0	0	0	0	0	0	0	0	1	1	1	1	1	1	0	0	1
NUP62	Nup62	0	0	0	0	0	0	0	0	0	1	0	0	0	0	1	1	0	0	1	0	0	0	1
DBI	Dbi	0	0	1	0	0	0	0	1	1	1	1	0	0	0	1	1	1	1	1	1	1	0	0
HMGN2	Hmgn2	0	0	0	0	0	0	0	0	0	0	1	1	0	1	1	1	0	0	1	0	0	0	1
FAS	Fas	0	0	0	0	0	0	0	0	0	0	0	0	0	0	0	0	0	0	0	0	0	0	0
RABGAP1L	Rabgap1l	0	0	0	0	0	0	0	0	1	0	1	0	0	0	1	0	0	1	0	0	0	0	0
STK24	Stk24	0	0	0	0	0	0	0	0	0	0	0	0	0	0	1	0	0	0	0	1	0	0	0
RPL23	Rpl23	0	0	1	0	0	0	0	0	0	0	0	0	1	1	1	1	1	1	1	1	0	1	0
RPS7	Rps7	0	0	0	0	0	0	0	0	0	0	0	0	1	1	1	0	1	1	1	1	0	0	0
BIRC5	Birc5	0	0	0	0	0	0	0	0	0	0	0	0	0	0	1	1	0	1	1	1	0	0	1
MYBL1	Mybl1	0	0	1	0	1	0	0	0	0	1	0	0	0	0	1	1	0	1	1	1	0	1	1
SRRM1	Srrm1	0	0	0	0	0	0	1	0	0	1	1	0	0	0	1	1	1	1	1	1	0	0	1
CALU	Calu	0	0	1	0	0	0	1	0	1	1	0	0	0	0	1	1	0	1	1	0	0	0	0
NDUFA9	Ndufa9	0	0	0	0	0	0	0	0	0	1	0	0	0	0	1	0	0	0	0	0	1	0	0
RPL10A	Rpl10a	0	0	0	0	0	0	0	0	0	0	1	1	0	0	1	1	1	1	1	1	0	1	0
P4HA1	P4ha1	0	0	0	0	0	0	0	0	0	0	0	0	0	0	1	0	0	0	0	0	0	0	0
SNRPB	Snrpb	0	0	0	0	0	0	0	0	0	0	1	0	0	1	1	1	0	0	0	1	0	0	1
AURKAIP1	Aurkaip1	0	0	0	0	0	0	0	0	0	0	1	0	0	0	1	0	0	0	1	0	0	0	0
BANF1	Banf1	0	0	1	0	0	0	0	0	0	1	0	0	0	1	1	1	1	1	1	0	0	0	0
RBM14	Rbm14	1	1	1	1	1	1	1	0	1	1	1	1	0	0	1	1	1	0	1	1	1	0	0
VDAC1	Vdac1	0	1	0	1	0	1	0	0	1	1	0	0	1	0	1	0	1	1	1	1	0	0	0
HIF1A	Hif1a	0	0	0	0	0	0	0	0	0	0	1	0	0	0	1	0	0	0	1	1	0	0	0
POP7	Pop7	0	0	0	0	0	0	0	0	0	0	1	0	0	1	1	1	1	1	1	1	0	0	1
DLD	Dld	0	0	0	0	0	0	0	0	0	1	0	0	0	1	1	0	0	1	0	1	0	0	0
NEK3	Nek3	0	0	0	0	0	0	0	0	1	1	0	0	0	0	1	0	0	0	0	0	0	0	0
RANBP1	Ranbp1	0	0	0	0	1	0	0	0	0	1	0	0	0	1	1	1	1	1	1	1	0	0	1
TRIM27	Trim27	0	0	0	0	0	0	0	0	0	1	0	0	0	1	1	1	1	1	1	1	0	1	0
PBX3	Pbx3	0	0	0	0	0	0	0	0	0	0	0	0	0	0	0	1	1	1	1	0	1	0	1
GABPB1	Gabpb1	0	0	0	0	0	0	0	0	0	0	1	0	0	0	1	1	0	0	1	1	0	0	1
PTPN7	Ptpn7	0	0	0	0	0	0	0	0	0	1	0	0	0	0	0	0	0	0	0	0	0	0	0
RAB8A	Rab8a	0	0	1	0	1	0	0	0	1	0	0	0	0	0	1	1	1	1	1	0	0	0	1
ATP6V0A2	Atp6v0a2	0	0	0	0	1	0	0	0	0	0	0	0	0	0	0	0	0	0	0	1	0	0	0
PSMB6	Psmb6	0	0	0	0	0	0	0	0	0	0	1	0	0	0	1	0	0	1	0	1	1	0	0
PSMD13	Psmd13	0	0	1	0	0	0	0	0	1	1	1	0	0	0	1	0	1	0	0	0	0	0	0
RPSA	Rpsa	0	0	0	0	0	0	0	0	0	0	0	0	0	0	1	1	1	0	1	1	0	0	0
GRWD1	Grwd1	0	0	0	1	0	0	0	0	0	1	0	0	0	1	1	0	1	1	1	1	1	0	1
DTL	Dtl	0	0	1	0	0	1	0	1	0	0	0	0	1	1	1	1	1	1	1	1	1	1	1
HUS1	Hus1	0	0	0	0	0	0	0	0	0	0	0	0	0	0	1	1	0	0	0	0	0	0	0
ATF4	Atf4	0	0	1	0	0	0	0	0	0	0	0	1	0	1	1	1	1	1	1	1	1	0	1
CSTF2	Cstf2	0	0	0	0	0	0	0	0	0	0	1	1	0	0	1	1	0	0	1	0	0	0	0
CLPP	Clpp	0	0	0	0	0	0	0	0	0	0	1	0	0	1	1	1	1	1	1	1	0	1	0
TIMELESS	Timeless	0	0	0	0	0	0	0	0	0	0	0	0	0	0	1	1	0	0	1	0	0	0	1
HTRA2	Htra2	0	0	0	0	0	0	0	0	0	0	1	0	0	0	1	1	1	1	0	1	0	0	0
NCAPH2	Ncaph2	0	0	0	0	0	0	0	0	0	0	1	0	0	0	1	0	1	1	1	1	0	0	1
NQO2	Nqo2	0	0	0	0	0	0	0	0	0	1	1	0	0	0	1	0	0	0	0	0	0	0	0
MAP4K1	Map4k1	0	0	0	0	1	0	1	0	0	1	1	0	0	0	1	1	1	1	1	0	0	0	0
RPL13A	Rpl13a	0	0	1	0	0	0	0	0	0	1	1	1	0	1	1	1	1	1	1	0	1	0	0
RECQL4	Recql4	0	0	0	0	0	0	0	0	0	0	1	0	0	0	1	1	1	0	1	1	0	0	1
RPS10	Rps10	0	1	0	0	1	1	0	0	1	0	1	0	0	1	1	1	1	0	1	0	0	1	0
RPS25	Rps25	0	0	0	0	0	0	0	0	0	0	1	0	0	1	1	1	1	1	1	1	0	0	0
COX6B1	Cox6b1	0	0	0	0	0	0	0	0	0	0	0	0	0	1	1	0	0	0	0	0	0	0	0
POLR2I	Polr2i	0	0	0	0	0	0	0	0	0	0	1	0	0	0	1	1	1	0	1	0	0	0	0
ETHE1	Ethe1	0	0	0	0	0	0	0	0	0	0	0	0	0	0	1	0	0	0	0	0	0	0	0
LONP1	Lonp1	0	0	0	0	0	0	0	0	0	1	0	0	0	0	1	1	0	1	1	1	0	0	1
CDC34	Cdc34	0	0	1	0	0	0	0	0	1	1	0	0	0	0	1	1	0	1	1	1	0	0	0
PTBP1	Ptbp1	0	0	1	0	0	0	0	0	0	1	1	0	0	1	1	1	1	1	1	1	1	0	1
TCEA1	Tcea1	1	0	0	0	1	1	1	0	1	0	1	0	0	1	1	1	1	1	1	1	0	0	1
E2F8	E2f8	0	0	0	0	1	0	0	0	0	0	0	0	0	0	1	1	1	1	0	0	0	0	1
RPL13	Rpl13	0	0	0	0	0	0	0	0	0	0	0	0	0	1	1	0	1	1	1	1	0	1	0
PDHA1	Pdha1	0	0	0	0	0	0	0	0	0	0	0	0	0	0	1	0	0	1	0	0	0	0	0
RBMX	Rbmx	0	0	0	0	1	0	0	0	0	0	1	0	0	0	1	1	0	0	1	0	1	0	0
APRT	Aprt	0	1	1	0	0	0	0	0	0	1	1	0	0	0	1	0	1	0	1	1	0	0	0
KIF22	Kif22	0	0	0	0	0	0	0	0	0	0	0	0	0	0	1	1	1	0	0	0	0	0	1
RPIA	Rpia	0	0	0	0	0	0	0	0	0	0	1	0	0	0	1	1	0	1	1	1	0	0	1
HDAC1	Hdac1	0	0	0	0	0	0	0	0	0	0	0	0	0	0	1	0	0	0	0	1	0	0	0
PABPC4	Pabpc4	0	0	0	0	0	0	0	0	1	1	1	0	0	0	1	1	0	1	0	0	0	0	0
MRPL23	Mrpl23	0	0	0	0	0	0	1	0	0	0	0	0	0	0	1	1	1	1	1	0	0	0	0
ITGB3BP	Itgb3bp	0	0	1	1	1	1	0	0	0	0	0	0	0	0	1	1	1	1	1	0	0	0	1
NFATC2IP	Nfatc2ip	0	0	0	0	1	0	0	0	0	0	0	0	0	0	1	1	0	0	0	0	0	0	1
DDOST	Ddost	0	0	0	0	0	0	0	0	0	0	0	0	0	0	1	1	1	1	1	1	0	0	0
TUFM	Tufm	0	0	0	0	1	0	0	0	0	1	1	0	0	0	1	1	1	1	1	0	0	0	0
RPLP2	Rplp2	0	0	1	0	1	0	0	0	0	1	1	1	0	1	1	1	1	1	1	1	1	0	0
IGBP1	Igbp1	0	0	0	0	0	0	1	0	0	0	0	0	0	0	1	1	1	1	0	0	0	0	0
RPL11	Rpl11	0	0	0	0	0	0	0	0	0	0	0	0	0	0	1	1	1	1	1	1	0	0	0
NCAPD3	Ncapd3	0	0	0	0	0	0	0	0	0	0	0	0	0	0	1	1	0	0	1	1	0	0	1
NDUFA13	Ndufa13	0	1	0	1	0	0	0	0	0	0	0	1	1	1	1	1	1	1	1	1	1	0	0
RPL32	Rpl32	0	0	0	0	0	1	0	0	0	0	0	0	1	1	1	1	1	1	1	1	0	1	0
BAG1	Bag1	0	0	0	0	0	0	0	0	0	0	0	0	0	0	1	1	0	0	1	1	0	0	0
SF1	Sf1	0	0	0	0	0	0	0	0	0	0	0	0	0	0	1	1	0	0	1	1	0	0	0
POLD2	Pold2	0	0	0	0	0	0	0	0	0	0	0	0	0	0	1	1	1	1	0	1	0	0	1
SFXN1	Sfxn1	0	0	0	0	0	1	1	0	0	0	0	0	0	0	0	1	1	1	1	0	1	0	0
UQCRC1	Uqcrc1	0	0	0	0	0	0	0	0	1	1	0	0	0	0	1	0	1	0	0	1	0	0	0
AATF	Aatf	0	0	0	0	0	0	0	0	0	0	0	0	0	0	1	1	1	1	1	1	0	0	0
KLHDC4	Klhdc4	0	0	0	0	0	0	0	0	0	0	0	0	0	1	1	0	1	1	1	1	0	0	1
DHCR7	Dhcr7	0	0	0	0	0	0	0	0	1	1	1	0	0	0	1	1	0	0	0	0	0	0	0
AP1G2	Ap1g2	0	0	0	0	0	0	0	0	1	1	1	0	0	0	1	0	1	0	1	0	0	0	0
AHCY	Ahcy	0	0	0	0	1	0	0	0	0	1	0	0	0	0	1	1	1	1	1	1	0	0	0
KATNB1	Katnb1	0	1	1	0	0	0	0	0	0	0	1	0	0	0	1	1	0	0	0	0	0	0	0
DDX46	Ddx46	0	0	0	0	0	0	0	0	0	0	1	0	0	0	1	1	0	0	0	0	0	0	1
DCLRE1C	Dclre1c	0	0	0	1	0	0	0	0	0	0	1	0	0	0	1	0	0	1	0	0	0	0	1
CALR	Calr	0	0	1	0	0	0	0	0	1	1	0	0	1	0	1	1	1	1	1	1	0	1	0
ANP32B	Anp32b	0	0	0	0	0	0	0	0	0	0	0	0	0	1	1	1	1	1	1	1	1	1	0
KEAP1	Keap1	0	0	0	0	0	0	0	0	0	1	1	0	0	0	1	0	0	0	1	1	0	0	0
COX5A	Cox5a	0	1	1	1	0	0	0	0	1	1	1	0	0	1	1	1	1	1	1	1	0	0	0
PPP1R14B	Ppp1r14b	0	0	1	0	0	0	0	0	1	1	1	0	0	1	1	0	1	1	1	1	0	1	0
POLR2J	Polr2j	0	0	0	0	0	0	0	0	0	1	0	0	0	0	1	1	1	1	0	0	0	0	0
SMARCC1	Smarcc1	0	0	0	0	0	0	0	0	0	1	0	0	0	0	1	1	1	0	1	0	0	0	1
RSL1D1	Rsl1d1	0	0	0	0	0	0	0	1	0	0	0	0	0	1	1	1	1	1	1	1	0	0	0
REPIN1	Repin1	0	0	0	0	0	0	0	0	0	0	1	0	0	0	0	0	1	1	1	1	0	0	0
GSS	Gss	0	0	0	0	0	0	0	0	0	0	0	0	0	0	1	1	0	1	1	0	0	0	0
SF3B3	Sf3b3	0	1	0	0	0	0	0	0	0	0	1	0	0	1	1	1	1	1	1	1	1	1	1
PPA2	Ppa2	0	0	0	0	0	0	0	0	0	1	0	0	0	0	1	0	0	0	1	1	0	0	0
ODC1	Odc1	0	1	0	0	0	0	1	0	0	1	1	0	0	0	1	0	1	1	1	0	0	0	0
NF2	Nf2	0	1	0	0	0	0	0	0	0	1	1	0	0	0	1	1	0	0	1	1	0	0	1
SLC25A3	Slc25a3	0	0	0	1	0	0	0	1	1	1	1	1	0	0	1	1	1	0	1	1	0	1	0
MCM5	Mcm5	0	0	0	0	0	0	0	0	0	0	0	0	0	1	1	1	1	1	1	1	1	1	1
TMED9	Tmed9	0	1	0	0	0	0	0	0	0	0	1	0	0	0	1	0	1	0	1	0	0	0	0
AP2B1	Ap2b1	0	0	1	0	0	0	1	0	0	1	1	0	0	0	1	1	1	0	1	0	1	1	1
HDGF	Hdgf	0	0	0	0	1	0	0	1	0	0	1	0	0	1	1	0	1	1	1	1	1	0	1
ESPL1	Espl1	0	0	0	0	0	0	0	0	0	0	0	0	0	1	1	1	1	1	1	1	0	1	1
SNRPC	Snrpc	0	0	0	0	0	0	0	0	0	0	0	0	0	0	1	0	1	0	0	0	0	0	0
CDK2AP1	Cdk2ap1	0	0	0	0	0	0	0	0	0	0	1	0	0	0	1	0	0	0	1	1	0	0	0
PABPN1	Pabpn1	0	0	0	0	0	0	0	0	0	0	0	0	0	0	1	0	1	0	1	1	0	0	0
PTMA	Ptma	0	1	1	0	1	1	1	1	0	0	1	0	1	1	1	1	1	1	1	1	1	1	0
PSMD2	Psmd2	0	0	0	0	0	0	0	0	0	0	0	0	0	1	1	1	0	0	1	1	0	0	0
CBX5	Cbx5	0	1	1	1	1	0	0	0	0	1	1	1	0	1	1	1	1	1	1	1	1	1	1
BCL7B	Bcl7b	0	0	0	0	0	0	0	0	0	1	1	0	0	0	1	1	1	1	1	1	0	0	0
RPN1	Rpn1	0	0	0	0	0	0	0	0	0	0	0	0	0	0	1	0	0	0	1	1	0	0	0
TIMM10	Timm10	0	0	0	0	0	0	0	0	0	1	1	0	0	0	1	0	1	1	1	0	0	0	0
THOP1	Thop1	0	0	0	0	0	0	0	0	0	0	1	0	0	0	1	0	1	0	1	0	0	0	0
SLC25A5	Slc25a5	0	0	1	0	1	0	1	0	1	1	1	0	0	0	1	0	1	0	0	1	0	0	0
CCT7	Cct7	0	0	0	1	0	0	0	0	0	1	1	0	0	1	1	1	1	1	1	1	0	1	0
NME2	Nme2	0	0	0	0	0	0	0	0	0	0	1	0	0	1	1	1	1	1	1	1	0	1	0
GLIPR1	Glipr1	0	0	0	0	0	0	0	0	0	0	0	0	0	0	0	0	0	0	0	0	0	0	0
RPS12	Rps12	0	0	0	1	0	0	0	0	0	0	1	1	0	1	1	1	1	1	1	1	0	0	0
NDUFB8	Ndufb8	0	0	0	0	0	0	0	0	0	1	0	0	0	0	1	1	0	0	0	1	1	0	0
SLC35B1	Slc35b1	0	0	0	0	0	0	0	0	0	0	0	0	0	0	1	1	1	1	1	0	1	1	0
EIF4A1	Eif4a1	0	0	0	0	0	0	0	0	0	0	1	1	1	0	1	0	1	1	1	0	1	0	0
PSMA7	Psma7	0	0	0	0	0	0	0	0	0	0	1	0	0	0	1	1	1	1	1	1	0	0	0
FEN1	Fen1	0	0	0	0	0	0	0	0	0	0	1	0	0	1	1	1	1	1	1	0	0	1	1
RFC2	Rfc2	0	0	0	0	0	0	0	0	0	1	0	0	0	0	1	0	0	0	1	0	0	0	1
RPL30	Rpl30	0	0	0	0	0	0	0	0	0	0	0	1	0	1	1	0	1	1	1	1	0	1	0
AURKB	Aurkb	0	0	0	1	1	0	0	0	0	1	1	0	0	1	1	1	1	1	1	1	0	0	1
PSMC5	Psmc5	0	0	0	0	0	0	0	0	0	0	1	0	0	1	1	1	1	1	1	0	1	0	0
ATP1B3	Atp1b3	0	0	0	0	0	0	0	0	0	0	0	0	0	0	1	0	0	0	0	1	0	0	0
EEF1G	Eef1g	0	0	0	0	0	0	0	0	0	0	0	1	1	0	1	1	1	1	1	0	0	1	0
IDH3B	Idh3b	0	0	0	0	0	0	0	0	0	1	0	0	0	0	1	1	1	0	1	0	0	0	0
CS	Cs	0	0	0	0	0	0	0	0	1	1	0	0	0	0	1	0	0	0	0	0	0	0	0
RPL19	Rpl19	0	1	1	0	0	0	0	0	1	0	1	0	0	1	1	0	1	1	1	1	0	0	0
FAU	Fau	0	0	0	0	0	0	0	0	1	1	0	0	0	0	1	1	1	0	1	1	0	0	0
RPA3	Rpa3	0	0	1	0	0	0	0	0	0	0	0	0	0	0	1	1	0	1	0	0	0	0	0
FUS	Fus	0	0	0	0	0	0	0	0	0	0	0	0	0	0	1	1	1	1	1	1	0	1	1
RPL7A	Rpl7a	0	0	1	1	0	0	1	0	1	1	1	0	0	1	1	0	1	1	1	0	1	0	0
TALDO1	Taldo1	0	0	0	0	0	0	0	0	0	0	1	0	0	1	1	1	1	1	0	0	0	0	0
SSR2	Ssr2	1	0	0	0	0	0	0	0	0	1	1	1	0	0	1	0	0	0	1	0	1	0	0
GDI2	Gdi2	0	0	1	0	1	0	0	0	0	1	1	0	0	0	1	1	1	1	0	0	0	0	0
BTF3	Btf3	0	0	0	0	0	0	0	0	0	0	1	0	0	0	1	0	0	1	1	1	0	0	0
LDHB	Ldhb	0	1	0	0	1	1	1	1	1	1	1	0	0	0	1	1	0	1	1	1	0	0	0
RAP1B	Rap1b	0	0	0	0	0	0	0	0	0	1	0	0	0	0	1	0	0	0	0	1	0	0	0
RPL14	Rpl14	0	0	0	0	0	0	0	0	0	0	1	1	0	1	1	1	1	1	1	1	0	0	0
RPL15	Rpl15	0	0	0	0	0	0	0	0	0	0	1	1	0	1	1	0	1	1	1	1	1	0	0
MLH1	Mlh1	0	0	0	0	0	0	0	0	0	1	1	0	0	0	1	1	1	1	1	1	0	0	0
IFRD2	Ifrd2	0	0	0	0	0	0	0	0	0	1	1	0	0	0	1	0	1	1	1	0	0	0	1
DTYMK	Dtymk	0	0	0	0	0	0	0	0	0	0	0	0	1	1	1	1	1	1	1	0	0	1	1
DNMT1	Dnmt1	0	0	0	0	0	0	0	0	0	0	0	0	0	0	1	1	0	0	1	0	0	0	1
POLR2H	Polr2h	0	0	1	0	0	0	0	0	1	1	1	0	0	1	1	1	1	1	0	1	0	0	0
PSMC1	Psmc1	0	0	0	0	0	0	0	0	0	0	0	0	0	0	1	0	0	0	1	0	0	0	0
MCM7	Mcm7	0	0	0	0	0	0	0	0	0	1	0	0	0	1	1	1	1	1	1	0	1	1	1
RPL6	Rpl6	0	0	0	1	0	0	0	0	0	0	0	1	0	1	1	0	1	0	1	1	0	0	0
NUDT1	Nudt1	0	0	0	0	0	0	0	0	0	1	1	0	0	0	1	1	0	0	1	0	0	0	1
RPS27L	Rps27l	0	0	0	0	0	0	0	0	0	0	0	0	0	1	1	1	1	1	1	1	0	0	0
RPS8	Rps8	0	0	0	0	0	0	0	0	0	1	1	1	0	1	1	0	1	0	1	0	0	0	0
PMAIP1	Pmaip1	0	0	0	0	0	0	0	0	0	0	1	0	0	0	1	1	0	1	0	1	0	0	1
MTHFD1	Mthfd1	0	0	0	1	1	0	0	0	0	1	1	0	0	1	1	1	1	1	1	1	0	0	1
CDC25B	Cdc25b	0	0	0	0	0	0	0	0	0	1	0	0	0	0	1	1	0	0	1	0	0	0	1
AKR1B1	Akr1b3	0	0	0	1	0	0	0	0	0	0	0	0	0	1	1	0	1	1	0	1	1	0	0
LDHA	Ldha	0	1	1	0	0	0	0	0	0	1	1	0	0	1	1	1	1	1	1	1	0	0	0
FBL	Fbl	0	0	0	0	0	0	0	0	0	0	0	0	0	0	1	0	1	1	1	1	0	0	0
LAS1L	Las1l	0	0	0	0	0	0	0	0	0	0	0	0	0	0	1	0	1	1	0	0	0	0	1
GMPS	Gmps	0	0	0	0	0	0	0	0	0	1	0	0	0	1	1	1	1	1	1	1	0	0	0
PAFAH1B3	Pafah1b3	0	0	0	0	0	0	0	0	1	1	1	0	0	0	1	1	1	1	0	0	0	0	1
NCL	Ncl	0	0	0	0	0	0	0	0	0	0	1	0	0	1	1	1	1	1	1	1	1	1	0
TBCA	Tbca	0	0	0	0	0	0	0	0	0	0	0	0	0	0	1	0	0	0	1	1	0	0	0
CRLF3	Crlf3	0	0	0	0	0	0	0	0	0	0	0	0	0	0	1	1	0	0	1	0	0	0	0
POLA1	Pola1	0	0	1	0	0	0	0	0	0	0	1	0	0	1	1	1	1	1	1	0	1	0	1
GTF3A	Gtf3a	0	0	0	0	0	0	0	0	0	0	0	0	0	0	1	0	1	0	1	1	0	0	0
TP53	Trp53	0	0	1	0	0	0	0	0	1	1	1	1	0	1	1	1	1	1	1	0	0	0	0
IMPDH2	Impdh2	0	0	0	0	0	0	0	0	0	0	1	0	0	0	1	0	1	0	1	1	0	0	0
DUT	Dut	0	0	0	1	0	0	0	0	0	0	1	0	0	0	1	1	1	1	1	1	0	0	1
C1orf174	A430005L14Rik	0	0	0	0	0	0	0	0	0	0	0	0	0	0	1	1	1	1	1	1	0	0	1
SLC29A1	Slc29a1	0	0	0	0	0	0	0	1	1	1	1	0	0	0	1	1	1	1	1	1	0	0	1
UBAP2	Ubap2	0	0	0	0	0	0	0	0	0	0	0	0	0	1	1	1	1	1	1	1	0	1	0
THYN1	Thyn1	0	0	0	0	0	0	0	0	0	0	1	0	0	0	1	1	1	0	0	1	0	0	0
HMGB3	Hmgb3	0	0	0	0	0	0	0	0	0	0	0	0	0	0	0	1	0	0	0	0	0	0	1
SYK	Syk	0	0	0	0	0	0	0	0	0	1	0	0	0	0	0	0	0	0	0	0	0	0	0
LTA4H	Lta4h	0	0	0	0	0	0	0	0	0	0	0	0	0	0	1	0	0	0	0	0	0	0	0
SPRY2	Spry2	0	1	1	1	1	1	1	1	1	1	1	0	0	1	1	0	0	1	0	1	1	0	0
METTL9	Mettl9	0	0	0	0	1	0	0	0	0	0	0	0	0	0	1	1	1	0	1	1	0	0	0
HMBS	Hmbs	0	0	1	0	0	0	0	0	0	1	1	0	0	0	1	1	0	0	1	0	0	0	1
FKBP3	Fkbp3	0	0	0	0	0	0	0	0	0	1	1	0	0	1	1	1	0	1	1	1	0	0	0
SET	Set	0	0	1	1	1	0	0	1	1	1	0	0	0	0	1	1	1	1	1	1	0	1	0
ANP32A	Anp32a	1	0	1	1	1	1	1	1	1	1	0	0	0	0	1	0	1	1	1	0	1	0	0
REXO2	Rexo2	0	0	0	0	0	0	0	0	0	0	0	1	0	0	1	0	1	0	1	0	0	0	0
TCF3	Tcf3	1	0	1	1	1	1	1	0	1	1	1	0	0	0	1	1	0	1	0	0	0	0	0
SLC25A15	Slc25a15	0	0	0	0	0	0	0	0	0	1	1	0	1	0	1	0	0	0	1	1	0	0	0
NUP188	Nup188	0	0	0	0	0	0	0	0	0	0	0	0	0	0	1	1	1	1	1	1	1	0	0
STRN	Strn	0	0	0	0	0	0	0	0	0	1	0	0	0	1	1	1	0	0	0	0	0	0	0
NME4	Nme4	0	0	0	0	0	0	0	0	0	0	0	0	0	0	1	1	1	1	1	1	0	0	0
EIF4EBP1	Eif4ebp1	0	0	1	0	0	0	0	0	0	1	1	0	0	0	1	1	1	1	1	1	0	1	0
MCM4	Mcm4	0	0	0	1	0	0	0	0	0	0	1	0	0	1	1	1	1	1	1	1	1	1	1
ANKRA2	Ankra2	0	0	0	0	0	0	0	0	0	0	0	0	0	1	1	0	1	1	1	0	0	0	1
MRPL11	Mrpl11	0	0	0	0	0	0	0	0	0	0	0	0	0	0	1	0	0	1	0	1	0	0	0
SLC39A7	Slc39a7	0	0	0	0	0	0	0	0	0	1	0	0	0	0	1	0	0	0	1	1	0	0	0
HMGB1	Hmgb1	0	0	0	0	0	0	0	0	0	0	0	0	0	0	1	1	0	0	1	1	0	0	1
NMT2	Nmt2	0	0	0	0	0	0	0	0	1	1	1	0	0	0	1	1	0	1	1	1	0	0	0
FADS1	Fads1	0	0	0	0	0	0	0	0	0	1	1	0	0	0	0	1	0	0	0	0	0	1	0
RPL27	Rpl27	0	0	0	0	0	0	0	0	0	1	1	0	0	1	1	0	1	1	1	1	0	0	0
BZW2	Bzw2	0	0	0	0	1	0	1	0	1	1	0	0	0	0	1	1	1	1	1	0	1	0	0
NANS	Nans	0	0	0	0	0	0	0	0	0	0	0	0	0	0	1	1	0	1	1	0	0	0	0
HSD17B12	Hsd17b12	0	0	0	0	0	0	0	0	0	0	0	0	0	1	1	1	1	1	1	1	0	0	0
EIF2B1	Eif2b1	0	0	0	0	0	0	0	0	0	0	0	0	0	0	1	0	0	0	1	1	0	0	0
NDUFS6	Ndufs6	0	0	0	0	0	0	0	0	0	1	1	0	0	1	1	1	1	1	1	1	0	0	0
PIN4	Pin4	0	0	0	0	0	1	0	0	0	0	0	0	0	0	1	1	0	0	0	0	0	0	0
CDT1	Cdt1	0	0	0	1	0	0	0	0	0	0	1	0	0	1	1	1	1	1	1	1	0	0	1
CDR2	Cdr2	0	0	0	0	0	0	0	0	0	0	1	0	0	0	1	1	0	1	1	0	0	0	1
PARP1	Parp1	0	0	1	0	0	0	0	0	1	0	1	0	0	0	1	1	1	1	1	1	0	0	0
GCAT	Gcat	0	0	0	1	0	0	0	0	1	0	1	0	0	0	1	1	0	1	0	1	0	0	0
PIN1	Pin1	0	0	0	0	0	0	0	0	0	0	0	0	0	0	1	1	1	0	1	0	0	0	0
SNX6	Snx6	0	0	0	0	0	0	0	0	0	0	0	0	0	0	1	0	0	0	0	0	0	0	0
USP4	Usp4	0	0	0	0	0	0	0	0	0	1	1	1	0	0	1	0	1	0	1	1	0	1	0
YBX1	Ybx1	0	0	1	0	0	0	0	0	0	0	0	0	0	1	1	1	1	1	1	1	1	0	0
HK1	Hk1	0	0	0	0	0	0	0	0	0	1	0	0	0	0	0	0	0	0	0	0	0	0	0
IRAK1	Irak1	0	0	0	0	0	0	0	0	0	0	0	0	0	0	1	0	0	0	1	1	0	0	0
ING3	Ing3	0	0	0	0	0	0	0	0	0	0	1	0	0	0	1	1	0	0	1	0	0	0	0
CDK4	Cdk4	0	0	0	0	0	1	0	0	0	0	0	0	0	1	1	1	1	1	1	1	1	1	1
MRPL2	Mrpl2	0	0	0	0	0	0	0	0	0	1	0	0	0	0	1	0	1	0	1	0	1	0	0
USP10	Usp10	0	0	1	0	0	0	0	0	1	1	1	0	0	0	1	0	0	1	1	1	0	0	0
NIP7	Nip7	0	0	0	0	0	0	0	0	0	0	1	0	0	1	1	0	1	1	1	1	1	0	0
RFWD3	Rfwd3	0	0	0	0	0	0	0	0	0	0	0	0	0	0	1	1	1	1	0	0	1	0	1
BCAP29	Bcap29	0	0	0	0	0	0	0	0	0	1	0	0	0	0	1	0	1	0	1	1	0	0	0
PRMT5	Prmt5	0	0	0	0	0	0	0	0	0	0	0	0	0	0	1	0	1	0	1	0	0	0	0
NUDC	Nudc	0	0	0	0	0	0	0	0	0	1	0	0	0	0	1	1	0	0	0	1	0	0	1
RPS28	Rps28	0	1	0	0	0	0	0	0	0	0	1	1	0	1	1	0	1	1	1	0	0	1	0
RPS2	Rps2	0	0	1	0	0	0	0	0	0	0	0	1	1	0	1	1	1	1	1	1	0	0	0
UBE2W	Ube2w	0	0	0	0	0	0	0	0	0	1	0	0	0	0	1	0	0	0	0	1	0	0	0
POLR2G	Polr2g	0	0	1	0	0	0	0	0	0	0	0	0	0	0	1	1	0	1	0	0	0	0	0
RPS17	Rps17	0	0	0	1	0	0	0	0	0	0	1	0	1	1	1	1	1	1	1	0	1	1	0
TK1	Tk1	0	0	1	0	0	0	0	0	1	1	1	0	0	0	1	1	1	1	1	1	1	0	1
ATF7IP	Atf7ip	0	0	1	1	0	1	0	0	0	0	0	0	0	0	1	1	1	1	1	0	0	0	1
CTTN	Cttn	0	1	0	0	0	0	0	0	0	0	1	0	0	0	1	1	0	0	0	1	0	0	0
TGFB1	Tgfb1	0	0	1	0	0	0	0	0	0	1	0	0	0	0	1	1	0	0	0	0	0	0	0
FYN	Fyn	0	0	0	0	0	0	0	0	0	0	0	0	0	0	1	1	0	1	1	0	0	0	0
TBX6	Tbx6	0	0	1	0	0	0	0	1	0	0	1	0	0	0	1	0	0	1	0	0	0	0	0
CDC25A	Cdc25a	0	0	0	0	0	0	0	0	1	0	0	0	0	1	1	1	0	1	0	1	0	0	1
PYCR1	Pycr1	0	0	0	0	0	0	0	0	0	1	0	0	0	0	1	0	1	1	1	0	0	0	0
ATF5	Atf5	0	0	0	0	0	0	0	0	0	1	0	0	0	0	1	1	0	1	1	0	0	0	0
MFNG	Mfng	0	1	0	0	0	0	0	0	0	1	0	0	0	0	0	0	0	0	0	1	0	0	0
CNN2	Cnn2	0	0	0	0	0	0	0	0	0	1	1	0	0	0	0	1	0	0	0	1	0	0	0
TNPO2	Tnpo2	0	0	0	0	0	0	0	0	0	0	1	1	0	0	1	0	1	1	1	1	0	0	1
SMARCD1	Smarcd1	0	0	0	0	0	0	0	0	0	0	1	0	0	0	1	0	0	0	1	1	0	0	0
CAPN2	Capn2	0	0	1	1	0	0	0	0	0	1	0	0	0	0	0	0	0	0	0	1	1	0	0
LPIN1	Lpin1	0	0	0	0	0	0	0	0	1	1	1	0	0	0	1	0	0	1	0	0	0	0	0
CARHSP1	Carhsp1	0	0	1	0	0	0	0	0	0	0	0	0	0	0	1	1	0	1	0	0	0	0	1
FGF2	Fgf2	0	0	0	0	0	0	0	0	0	0	0	0	0	0	0	0	0	0	0	0	0	0	0
PHLDA3	Phlda3	0	1	0	0	0	0	0	0	0	1	0	0	0	0	1	0	1	1	1	1	0	0	0
RNF8	Rnf8	0	0	0	0	0	0	0	0	0	0	0	0	0	0	1	1	0	0	1	1	0	0	0
ZNF516	Zfp516	0	0	0	0	0	0	0	0	0	1	1	0	0	0	0	1	0	1	0	0	0	0	0
WASL	Wasl	0	0	0	0	0	0	0	0	0	0	0	0	0	1	1	1	0	1	0	1	0	0	0
VAMP1	Vamp1	0	0	0	1	0	0	0	0	0	0	0	0	0	0	1	1	1	1	1	0	0	0	0
UBE2I	Ube2i	0	0	1	0	0	0	0	1	0	1	0	0	0	1	1	1	1	1	1	1	0	0	0
C20orf27	1700037H04Rik	0	0	0	0	0	0	0	1	0	1	0	0	0	1	1	1	1	1	1	0	0	0	0
CDH8	Cdh8	0	0	0	0	0	0	0	0	0	0	0	0	0	0	0	0	0	0	0	0	0	0	0
PLCG1	Plcg1	0	0	0	0	0	0	0	0	0	0	0	0	0	0	1	0	0	0	0	1	0	0	0
TUBD1	Tubd1	0	0	0	0	0	0	0	0	0	0	0	0	0	0	1	1	1	1	1	1	0	0	1
STX3	Stx3	0	0	0	0	0	0	0	0	0	1	0	0	0	0	1	0	0	0	0	1	0	0	0
MYO10	Myo10	0	0	0	0	0	0	0	0	0	0	1	0	0	0	1	1	1	1	1	0	0	1	0
IL2RG	Il2rg	0	0	0	0	1	0	0	0	0	0	1	0	0	0	1	1	0	0	0	0	0	0	0
FH	Fh1	0	0	0	0	1	0	0	0	1	1	0	0	0	0	1	1	1	1	0	1	1	0	0
FASN	Fasn	0	1	0	0	0	1	0	0	0	1	1	0	0	0	1	1	1	0	1	1	0	0	0
CNOT3	Cnot3	0	0	0	0	1	0	0	0	0	0	0	0	0	0	1	1	1	1	1	1	0	0	0
CFLAR	Cflar	0	0	1	0	0	0	0	0	0	0	0	0	0	0	1	1	0	1	0	0	1	0	1
ZFP36L1	Zfp36l1	1	1	1	1	1	1	1	1	1	1	1	0	0	0	1	1	0	1	1	1	0	0	0
RAC2	Rac2	0	0	1	0	0	1	0	0	1	1	1	0	0	0	0	0	0	0	0	1	0	0	0
CENPO	Cenpo	0	0	1	1	0	0	0	0	0	0	0	0	0	1	1	1	1	1	1	1	0	1	1
PPP2R1A	Ppp2r1a	0	0	0	0	0	0	0	0	0	0	0	0	0	0	1	1	1	0	0	1	1	1	0
RBPMS	Rbpms	0	0	0	0	0	0	1	0	0	0	1	0	0	0	1	0	0	0	0	0	0	0	0
FANCC	Fancc	0	0	0	0	0	0	0	0	0	0	0	0	0	0	1	1	0	0	0	1	0	0	1
ETV5	Etv5	0	0	0	1	1	1	0	0	1	0	1	0	0	0	1	1	0	1	0	1	1	0	1
PLA2G6	Pla2g6	0	0	1	0	0	0	0	0	0	0	1	0	0	1	1	1	1	1	1	1	1	0	0
KLF12	Klf12	0	0	0	0	0	0	0	0	0	0	0	0	0	0	0	0	0	0	0	0	0	0	0
SEMA6A	Sema6a	0	0	0	1	0	0	1	1	0	0	0	0	0	0	0	1	0	1	1	0	0	0	0
ACTC1	Actc1	0	0	0	0	0	0	0	0	0	1	0	0	0	0	0	0	0	0	0	0	0	0	0
HRK	Hrk	0	0	1	0	0	0	1	1	0	1	0	0	0	0	0	0	0	0	1	0	0	0	0
DDX11	Ddx11	0	0	0	0	0	0	0	0	0	0	0	0	1	1	1	0	0	0	1	1	0	0	1
IRF5	Irf5	0	0	1	0	0	0	0	0	0	1	0	0	0	0	0	0	0	0	0	0	0	0	0
SH2D1A	Sh2d1a	0	0	0	0	0	0	0	0	0	0	0	0	0	0	0	0	0	0	0	0	0	0	0
CPT1A	Cpt1a	0	0	1	0	0	1	0	0	1	1	1	0	0	0	1	1	0	1	1	1	0	0	0
PPIA	Ppia	0	0	0	0	0	0	0	0	0	1	1	1	0	1	1	1	1	1	1	1	0	0	0
ARPC4	Arpc4	0	0	0	0	0	0	0	0	0	1	1	0	0	0	1	0	0	0	1	1	0	0	0
ACACB	Acacb	0	0	0	0	0	0	0	0	0	0	0	0	0	0	0	0	0	0	0	0	0	0	0
COX7A2	Cox7a2	0	0	0	0	0	0	0	0	0	1	0	0	0	0	1	1	0	1	0	0	0	0	0
SUMO2	Sumo2	0	0	1	0	0	0	0	0	1	1	0	0	0	0	1	1	1	1	1	1	1	1	0
XRCC3	Xrcc3	0	0	0	0	0	0	0	0	0	1	0	0	0	0	1	1	0	0	0	0	0	0	1
CBS	Cbs	0	0	0	0	0	0	0	0	0	1	0	0	0	0	1	1	0	1	0	1	0	0	0
CD200	Cd200	0	0	0	0	0	0	0	0	0	0	0	0	0	0	0	0	0	0	0	0	0	0	0
CDK6	Cdk6	0	0	1	1	1	0	1	1	1	1	0	0	0	0	1	1	1	1	0	1	0	0	0
PRDX3	Prdx3	0	0	0	0	0	0	0	0	1	1	1	0	0	0	1	0	1	1	0	1	0	1	0
FNTB	Fntb	0	0	0	0	0	0	0	0	0	0	0	0	0	0	1	1	1	1	1	0	0	0	0
PBX1	Pbx1	0	0	0	0	0	0	0	0	0	0	0	0	0	0	0	0	0	0	0	0	1	0	0
CDK2	Cdk2	0	0	0	0	0	0	0	0	0	0	1	0	0	0	1	1	0	0	0	1	0	0	1
ACVR2B	Acvr2b	0	0	1	0	0	0	0	0	0	0	1	0	0	0	1	1	1	1	1	1	0	0	0
JRK	Jrk	0	1	0	0	0	0	0	0	0	0	0	0	0	0	1	0	0	0	1	1	0	1	0
CDH2	Cdh2	0	0	0	0	0	0	0	0	0	0	0	0	0	0	0	0	0	0	0	0	0	0	0
PAPSS2	Papss2	0	0	0	0	0	0	0	0	0	0	0	0	0	0	0	0	0	0	0	0	0	0	0
TJP1	Tjp1	0	0	0	0	0	0	0	0	0	0	0	0	0	0	1	0	0	0	0	1	0	0	0
CD79A	Cd79a	0	1	0	0	0	0	0	0	0	0	1	0	0	0	1	0	0	0	0	1	0	0	0
KHSRP	Khsrp	0	0	0	0	1	0	0	0	0	1	0	0	0	0	1	1	0	1	1	1	0	0	1
CDC25C	Cdc25c	0	0	0	0	1	0	0	0	0	0	1	0	1	0	1	1	0	1	0	1	0	0	1
ATXN2L	Atxn2l	0	0	0	0	0	0	0	0	0	0	1	0	0	0	1	0	1	0	1	1	0	0	0
ZMAT3	Zmat3	0	0	0	1	0	0	0	0	0	0	0	0	0	1	1	0	1	1	1	1	0	0	0
UNC5B	Unc5b	0	0	0	0	0	0	0	0	0	0	0	0	0	0	0	0	0	0	0	0	0	0	0
PTMS	Ptms	0	0	0	0	0	0	0	0	0	1	1	0	0	0	1	0	0	1	0	1	0	0	0
FKBP10	Fkbp10	0	0	0	0	0	0	0	1	0	0	0	0	0	0	0	0	0	1	1	1	0	0	0
PFKL	Pfkl	0	0	0	0	0	0	0	0	0	1	1	0	0	1	1	0	1	1	1	1	0	0	0
CD19	Cd19	0	0	0	0	0	0	0	0	0	1	0	0	0	0	0	0	0	0	0	0	0	0	0
PDK1	Pdk1	0	0	1	0	1	0	1	0	1	1	1	0	0	0	1	1	1	1	1	1	0	0	0
ATM	Atm	0	0	0	0	0	0	0	0	0	0	0	0	0	1	1	1	1	1	1	0	0	0	0
CCNF	Ccnf	0	0	0	0	1	0	0	0	0	0	1	0	0	1	1	1	1	1	1	0	0	0	1
RGS6	Rgs6	0	0	0	0	0	0	0	0	0	0	0	0	0	0	0	0	0	0	0	0	0	0	0
ICMT	Icmt	0	0	0	0	0	0	0	0	1	1	1	0	0	0	1	0	0	0	0	1	0	0	0
CD37	Cd37	0	0	1	0	1	0	1	0	1	1	1	0	0	0	1	1	1	1	0	1	1	0	0
ASH2L	Ash2l	0	0	0	0	0	0	0	0	1	1	0	0	0	0	1	0	1	1	0	0	1	0	0
SLC2A1	Slc2a1	0	0	0	0	0	0	0	0	0	0	1	0	0	0	1	0	0	1	0	0	0	0	0
TYMS	Tyms	0	0	0	0	0	0	0	0	0	0	1	0	0	0	1	1	0	1	1	0	0	0	0
GPD2	Gpd2	0	0	1	0	1	0	0	0	0	0	1	0	0	0	1	1	1	0	0	1	0	0	1
BMP4	Bmp4	0	0	1	1	1	1	1	0	1	0	1	0	0	0	1	1	0	1	0	1	0	0	0
MTA2	Mta2	0	0	0	0	1	0	0	0	0	0	0	0	0	0	1	1	1	1	0	1	0	0	0
PDE1C	Pde1c	0	0	0	0	0	0	0	0	0	0	0	0	0	0	0	0	0	0	0	0	0	0	0
POU6F1	Pou6f1	0	0	0	0	0	0	0	0	0	0	0	0	0	0	0	0	0	0	0	0	0	0	0
RPS3	Rps3	0	0	0	0	0	0	0	0	0	0	0	1	1	1	1	1	1	1	1	1	0	1	0
KIF21B	Kif21b	0	0	0	0	0	0	0	0	0	1	0	0	0	0	0	0	0	0	0	0	1	0	0
PDAP1	Pdap1	0	0	0	0	0	0	0	0	0	0	0	0	0	0	1	1	0	0	1	1	0	1	0
MGAT2	Mgat2	0	1	0	0	0	0	0	0	0	0	1	0	0	0	1	0	1	1	1	1	0	0	0
AHI1	Ahi1	0	0	0	0	0	0	0	0	0	0	0	0	0	1	1	1	1	1	1	1	1	0	1
MAPK8	Mapk8	0	0	0	0	0	0	0	0	0	1	1	0	0	0	1	0	0	0	0	0	0	0	0
EXOSC2	Exosc2	0	0	0	0	0	0	0	0	0	0	0	0	0	0	1	1	1	1	1	1	1	1	1
NUMA1	Numa1	0	0	0	0	0	0	0	0	0	0	0	0	0	0	0	1	0	0	1	0	1	0	0
SURF1	Surf1	0	0	0	0	0	0	0	0	0	1	0	0	0	1	1	1	1	1	1	0	1	1	0
BCL3	Bcl3	0	1	1	0	1	0	0	0	1	1	1	0	0	0	1	0	0	0	1	1	0	0	0
SPRED2	Spred2	0	0	1	0	1	0	1	1	1	1	1	0	0	0	1	1	0	1	1	1	0	0	0
CDH4	Cdh4	0	0	0	0	0	0	0	0	0	0	0	0	0	0	0	0	0	0	0	0	0	0	0
RAD23A	Rad23a	0	0	1	0	0	0	0	0	1	1	1	1	1	0	1	1	1	1	1	1	1	1	1
TRAF4	Traf4	0	0	1	0	0	0	0	0	0	1	1	0	0	0	1	1	1	0	1	1	0	0	0
WDR55	Wdr55	0	1	0	0	0	0	0	0	0	0	0	0	0	0	1	1	1	1	1	1	0	0	0
LIN7A	Lin7a	0	0	0	0	0	0	0	0	0	0	0	0	0	0	0	0	0	0	0	0	0	0	0
E2F1	E2f1	0	0	0	0	0	0	0	0	0	0	1	0	0	0	1	1	0	1	1	0	0	0	1
GRTP1	Grtp1	0	0	1	0	0	0	0	0	1	1	1	0	0	0	1	0	0	1	0	0	0	0	0
RNF126	Rnf126	0	0	0	0	0	0	0	0	0	0	1	0	0	0	0	1	0	0	1	0	0	0	0
SPINT1	Spint1	0	0	1	0	1	0	0	0	1	1	1	0	0	0	1	0	0	0	0	1	0	0	0
CD24	Cd24a	0	0	0	0	1	1	0	0	0	0	0	0	0	0	1	1	0	1	1	0	0	0	0
E2F4	E2f4	0	0	1	1	1	0	1	0	1	0	1	0	0	0	1	0	1	1	1	1	1	0	0
NDUFV2	Ndufv2	0	0	0	0	0	0	1	0	1	1	0	0	0	0	1	0	1	0	0	1	0	0	0
OXSR1	Oxsr1	0	0	0	0	0	0	0	0	0	0	0	0	0	0	0	0	0	0	0	0	0	0	0
YY1	Yy1	0	0	0	0	0	0	0	0	0	0	0	0	0	1	1	1	1	1	1	0	0	0	0
TRA2A	Tra2a	0	0	0	0	0	0	0	0	0	0	0	1	0	0	1	1	1	1	1	1	0	0	0
PSMB4	Psmb4	0	0	0	0	0	0	0	0	0	0	0	0	0	1	1	0	1	1	1	0	0	0	0
LRRC42	Lrrc42	0	0	0	0	0	0	0	0	0	0	1	0	0	0	0	0	0	0	1	1	0	0	0
EIF5A	Eif5a	0	1	0	0	0	0	1	0	0	0	1	0	0	1	1	1	1	1	1	1	0	0	0
TIMM23	Timm23	0	0	0	0	0	0	0	0	0	1	0	1	0	1	1	1	1	1	1	0	0	0	0
RPL28	Rpl28	0	0	0	0	0	0	0	0	0	0	0	0	0	1	1	1	1	1	1	1	1	0	0
IMP4	Imp4	0	0	1	0	0	0	1	0	0	0	1	0	1	1	1	1	1	1	1	1	1	1	0
RPS26	Rps26	0	0	1	0	1	0	0	0	1	1	0	1	0	1	1	1	1	1	1	1	0	0	0
IMPA1	Impa1	0	0	0	0	0	0	0	0	0	0	0	0	0	0	1	0	0	0	0	0	0	0	0
TFRC	Tfrc	0	0	0	0	0	0	0	1	1	1	0	0	0	0	1	1	1	1	1	1	0	0	0
DUSP6	Dusp6	0	0	1	1	1	0	1	0	1	1	1	0	1	0	1	1	1	1	1	1	0	0	0
PSMB7	Psmb7	0	0	0	0	0	0	0	0	0	1	0	0	0	0	1	0	0	1	0	1	0	1	0
RRAS2	Rras2	0	0	0	0	0	0	0	0	0	0	0	0	0	0	1	0	0	0	0	1	0	0	0
MRPL16	Mrpl16	0	0	0	0	0	0	0	0	0	0	0	0	0	0	1	0	0	1	1	0	0	0	0
CYCS	Cycs	0	0	0	0	0	0	0	0	0	1	0	0	0	0	1	1	0	1	0	1	0	0	0
SLBP	Slbp	0	0	1	1	0	0	0	0	0	1	1	0	0	1	1	1	1	1	1	1	0	1	1
EED	Eed	0	0	1	0	0	0	0	0	0	0	0	1	0	1	1	1	1	1	0	0	0	0	0
CFL1	Cfl1	0	0	1	0	0	0	0	1	0	1	1	0	0	1	1	1	1	1	1	1	0	0	0
PIK3CG	Pik3cg	0	0	0	0	0	0	0	0	0	0	0	0	0	0	0	0	0	0	0	0	0	0	0
HIRA	Hira	0	0	0	0	0	1	0	0	0	1	1	0	0	0	1	1	1	1	1	0	1	0	0
MCM10	Mcm10	0	0	0	0	0	0	0	0	0	0	1	0	0	0	1	1	0	0	0	0	0	0	1
GAPDH	Gapdh	0	0	1	1	0	0	0	1	1	1	1	0	0	0	1	1	1	1	1	1	0	1	0
HMGN1	Hmgn1	0	0	0	0	0	0	0	0	0	0	1	0	0	0	1	1	0	0	1	1	0	0	0
NUP58	Nupl1	0	0	0	0	1	0	0	0	0	0	0	0	0	0	1	1	1	1	1	1	0	0	1
PMM2	Pmm2	0	0	0	0	0	0	0	0	0	0	0	0	0	1	1	1	1	1	0	0	0	1	0
RPL18A	Rpl18a	0	0	0	0	0	0	0	1	0	0	0	0	1	1	1	1	1	1	1	1	0	0	0
ETFA	Etfa	0	0	0	0	0	0	0	0	1	1	1	0	0	0	1	1	0	1	1	0	1	0	0
MRPS30	Mrps30	0	0	0	0	0	0	0	0	0	1	0	0	0	1	1	1	1	1	1	1	1	0	0
USP53	Usp53	0	0	0	0	0	0	0	0	0	0	1	0	1	0	1	1	1	1	0	1	0	0	1
PSMC4	Psmc4	0	0	0	0	0	0	0	0	0	0	0	0	0	0	0	1	0	0	0	1	0	0	0
RAE1	Rae1	0	0	0	0	1	0	0	0	0	0	1	0	0	0	1	1	1	1	1	1	0	0	0
CYP1A1	Cyp1a1	0	0	0	0	0	0	0	0	0	0	0	0	0	0	0	0	0	0	0	0	0	0	0
PRKAA1	Prkaa1	0	0	0	0	0	0	0	0	0	0	0	0	0	0	1	1	0	0	0	0	0	0	1
PABPC1	Pabpc1	0	1	1	0	0	0	0	0	0	1	1	0	0	0	1	1	1	1	1	1	0	0	0
PA2G4	Pa2g4	0	0	0	0	0	0	0	0	0	0	0	0	0	0	1	1	1	1	1	1	0	0	0
TOMM34	Tomm34	0	0	0	0	0	0	0	0	0	0	0	0	0	0	1	0	0	0	1	1	0	0	0
C1D	C1d	0	0	0	0	0	0	0	0	0	0	0	0	0	0	1	0	0	0	0	0	0	0	0
KLHL23	Klhl23	0	0	0	0	0	0	0	0	0	1	0	0	0	0	0	0	0	0	0	1	0	0	1
TAF9	Taf9	0	0	0	0	0	0	0	0	0	0	1	0	0	0	1	1	0	0	1	0	0	0	0
PLEK	Plek	0	0	0	0	0	0	0	0	0	0	0	0	0	0	0	0	0	0	0	0	0	0	0
CD79B	Cd79b	0	0	0	0	0	0	0	0	1	1	1	0	0	0	0	0	0	0	0	0	0	0	0
PCYT1A	Pcyt1a	0	0	0	1	0	0	0	0	0	0	0	0	0	0	0	1	1	0	0	0	0	0	0
ATAD3A	Atad3a	0	0	0	0	0	0	0	0	0	1	1	0	0	1	1	1	1	1	1	1	0	1	1
DPEP3	Dpep3	0	1	0	0	0	0	0	0	0	0	1	0	0	0	0	0	0	0	0	0	0	0	0
KLHL18	Klhl18	0	0	1	0	0	0	0	0	0	0	0	0	0	0	0	0	1	1	0	0	0	1	0
MVD	Mvd	0	0	0	0	0	0	0	0	0	1	0	0	0	0	1	1	1	1	1	0	0	0	0
SLC1A4	Slc1a4	0	0	1	0	0	0	0	0	0	0	0	0	0	0	1	1	0	1	1	0	0	1	1
ALOX12	Alox12	0	0	0	0	0	0	0	0	0	1	1	0	0	0	0	0	0	0	0	0	0	0	0
GAB1	Gab1	0	0	0	0	0	0	0	0	0	0	1	0	0	0	0	1	0	0	0	1	0	0	0
ALDOC	Aldoc	0	0	0	0	0	0	0	0	0	0	0	0	0	0	1	0	0	0	1	0	0	0	0
ALKBH7	Alkbh7	0	0	0	0	0	0	0	0	1	1	0	0	0	1	1	1	1	1	1	1	0	1	0
B2M	B2m	0	0	0	0	0	0	0	0	0	0	0	0	0	0	1	1	0	0	0	0	0	0	0
BST2	Bst2	0	0	0	0	0	0	0	0	0	0	0	0	0	0	1	1	1	1	0	0	0	0	0
CD52	Cd52	0	0	0	0	0	0	0	0	0	0	0	0	0	0	0	0	1	0	0	1	0	0	0
COMMD6	Commd6	0	0	0	0	0	0	0	0	0	0	0	0	0	0	1	0	0	0	0	0	0	0	0
CST3	Cst3	0	0	1	1	1	1	0	1	1	1	1	0	0	0	1	0	0	1	0	0	0	0	0
FTL	Ftl1	0	0	0	0	0	0	0	0	0	1	1	0	0	0	1	1	1	1	1	1	1	0	0
GMFG	Gmfg	0	1	1	0	0	0	0	0	1	1	1	0	0	0	1	1	1	1	0	1	0	0	0
GSTK1	Gstk1	0	0	0	0	0	0	0	0	0	0	0	0	0	0	0	0	0	1	0	0	0	0	0
HCST	Hcst	0	0	0	0	0	0	0	0	1	1	0	0	0	0	1	1	1	1	0	1	0	0	0
IL18	Il18	0	0	0	0	0	0	0	0	0	0	0	0	0	0	0	0	0	1	0	1	0	0	0
LTC4S	Ltc4s	0	0	0	0	0	0	0	0	0	1	1	0	0	0	0	0	1	0	1	1	0	0	0
MPG	Mpg	0	0	0	0	0	0	0	0	0	0	1	0	0	0	1	0	1	0	0	1	0	0	0
NPC2	Npc2	0	0	1	0	0	0	0	0	0	0	1	0	0	0	1	1	0	1	0	1	1	0	0
NPDC1	Npdc1	0	0	1	0	0	0	0	0	0	0	1	0	0	0	0	0	0	1	0	1	0	0	0
PADI4	Padi4	0	0	0	0	0	0	0	0	0	1	0	0	0	0	1	0	0	0	0	1	0	0	0
PFDN5	Pfdn5	0	0	0	0	0	0	0	0	0	0	0	0	0	0	0	1	0	0	1	0	0	0	0
PYCARD	Pycard	0	0	1	0	0	0	0	0	0	0	1	0	0	0	0	1	0	0	0	0	0	0	0
RAB13	Rab13	0	0	0	0	0	0	0	0	0	0	1	0	0	0	1	1	0	0	1	1	0	0	0
RABAC1	Rabac1	0	0	0	0	0	0	0	0	0	1	0	0	0	0	1	1	0	0	0	1	0	1	0
RGS10	Rgs10	0	0	0	0	0	0	0	0	0	1	0	0	0	0	0	1	0	0	0	0	0	0	0
RPL10	Rpl10	0	0	1	0	1	0	0	0	0	0	0	0	0	1	1	1	1	1	0	1	0	0	0
RPL12	Rpl12	0	0	1	0	0	0	0	0	0	0	1	1	0	1	1	0	1	1	1	1	1	1	0
RPL18	Rpl18	0	0	1	0	0	0	0	0	0	1	1	1	1	1	1	1	1	1	1	1	0	0	0
RPL23A	Rpl23a	0	0	1	0	0	1	0	0	1	1	1	1	0	1	1	1	1	1	1	1	1	0	0
RPL26	Rpl26	0	0	0	0	0	0	0	0	0	0	0	0	1	0	1	0	1	1	1	1	0	0	0
RPL35A	Rpl35a	0	0	0	0	0	0	0	0	0	0	1	1	1	1	1	1	1	1	1	1	1	0	0
RPL37	Rpl37	0	0	0	0	0	0	0	0	0	0	0	1	0	1	1	1	1	1	1	1	0	0	0
RPL37A	Rpl37a	0	0	0	0	1	1	0	0	1	1	0	0	1	1	1	1	1	1	0	0	0	1	0
RPL38	Rpl38	0	0	0	0	0	0	0	0	0	0	0	0	0	0	1	0	1	0	1	0	0	0	0
RPL8	Rpl8	0	0	1	0	0	0	0	0	0	1	1	0	1	0	1	0	1	1	1	1	0	0	0
RPL9	Rpl9	0	0	0	0	0	0	0	0	0	0	0	1	1	1	1	0	1	1	1	1	0	0	0
RPLP1	Rplp1	0	0	0	0	0	0	0	0	0	0	1	0	0	1	1	1	1	1	1	1	0	1	0
RPS11	Rps11	0	0	1	0	0	0	0	0	0	1	1	1	0	1	1	1	1	1	1	1	1	1	0
RPS13	Rps13	0	0	0	0	0	0	0	0	0	0	0	1	0	1	1	1	1	1	1	1	0	0	0
RPS14	Rps14	0	0	1	0	0	0	0	0	1	0	0	1	0	1	1	1	1	1	1	1	1	1	0
RPS15	Rps15	0	0	0	0	0	0	0	0	0	1	1	0	0	1	1	1	1	0	1	0	0	0	0
RPS15A	Rps15a	0	0	0	0	0	0	1	0	0	0	1	1	0	0	1	1	1	0	1	1	0	0	0
RPS18	Rps18	0	0	1	0	1	0	0	0	0	0	0	1	0	1	1	1	1	0	1	1	1	1	0
RPS19	Rps19	0	0	1	1	1	1	1	1	1	1	1	0	0	1	1	1	1	1	1	1	0	1	0
RPS20	Rps20	0	0	0	1	0	0	0	0	0	1	1	1	0	0	1	1	1	0	1	1	0	0	0
RPS23	Rps23	0	0	0	0	0	0	0	0	0	0	1	1	0	1	1	0	1	1	1	1	1	0	0
RPS9	Rps9	0	0	0	0	0	0	0	0	0	0	0	1	1	1	1	0	1	1	1	1	1	1	0
S100A11	S100a11	0	0	0	0	0	0	0	0	0	0	0	0	0	0	1	0	0	0	0	0	0	0	0
SH3BGRL3	Sh3bgrl3	0	0	0	0	0	0	0	0	0	0	1	0	0	0	1	1	0	0	0	0	0	0	0
TM7SF2	Tm7sf2	0	0	0	0	0	0	0	0	0	0	1	0	0	0	1	1	0	0	1	1	0	0	0
TPT1	Tpt1	0	0	0	0	0	0	0	0	0	1	1	1	0	1	1	1	0	1	1	1	0	0	0
TRAPPC6A	Trappc6a	0	0	0	0	0	1	0	0	0	0	0	0	0	0	1	0	0	0	1	1	0	0	0
UBA52	Uba52	0	0	0	0	0	0	0	0	0	0	0	0	0	1	1	1	1	0	1	1	0	0	0
YPEL3	Ypel3	0	0	1	0	0	0	0	1	0	0	1	0	0	0	1	0	0	1	0	0	0	0	0
