# Supplementary material for: Activating p53 abolishes self-renewal of quiescent leukaemic stem cells in residual CML disease
Source: Nat Commun. 2024 Jan 22;15:651. doi: 10.1038/s41467-024-44771-9 (PMC10800356; doi:10.1038/s41467-024-44771-9)
Supplement: Supplementary file 7 — Supplementary Data 3 [file 41467_2024_44771_MOESM7_ESM.xlsx]

## Sheet: WORKSHEET 1
IDENTIFIERS			8 hr vs control			7 days vs control
affy_hugene_1_0_st_v1	ensembl_gene_id	HGNC SYMBOL	IMATINIB	DASATINIB	NILOTINIB	IMATINIB	DASATINIB	NILOTINIB
8006690	ENSG00000108270	AATF	-0.148481	0.0240308	-0.0357797	-0.623349	-0.556104	-0.593817
8097647	ENSG00000164163	ABCE1	-0.171821	-0.353325	-0.362913	-0.825424	-0.818859	-1.13594
7958466	ENSG00000076555	ACACB	0.204009	0.33331	0.464092	0.537542	0.583258	0.66482
7902367	ENSG00000117054	ACADM	-0.120838	0.0320209	0.0552928	-0.373674	-0.251644	-0.281655
7943605	ENSG00000075239	ACAT1	-0.212582	0.136942	0.277888	-0.512649	-0.378331	-0.776894
8039961	ENSG00000143727	ACP1	-0.269407	0.0897444	0.078273	-0.405927	-0.223832	-0.230831
8084067	ENSG00000136518	ACTL6A	-0.231537	-0.0955454	-0.0921317	-0.68399	-0.541941	-0.720688
7989224	ENSG00000137845	ADAM10	0.0440467	0.0187439	0.0434142	0.312926	0.490765	0.350478
7928471	ENSG00000156110	ADK	-0.0895611	-0.00566234	0.120309	-0.431965	-0.36164	-0.386087
8065738	ENSG00000101444	AHCY	0.107655	-0.176796	-0.0672942	-0.221605	-0.709292	-0.642574
8129728	ENSG00000135541	AHI1	-0.0440466	0.0485776	0.100628	-0.427173	-0.569808	-0.374171
7935230	ENSG00000059573	ALDH18A1	-0.339509	-0.166139	-0.134319	-0.495662	-0.433126	-0.518585
7950654	ENSG00000159063	ALG8	-0.165281	-0.146619	-0.135496	-0.42351	-0.579986	-0.652957
8025035	ENSG00000125652	ALKBH7	0.108435	-0.0410643	0.045546	0.464695	0.245348	0.193346
7895803	ENSG00000089053	ANAPC5	0.144166	-0.0094044	0.243197	-1.37284	-1.25522	-1.51121
7895027	ENSG00000089053	ANAPC5	-0.45658	0.104238	0.44664	-0.893559	-0.319008	-0.292492
7893761	ENSG00000089053	ANAPC5	-0.241262	0.190569	0.211135	-0.762067	-0.372892	-0.149626
7895032	ENSG00000089053	ANAPC5	-0.295899	0.134231	0.0763451	-0.62352	-0.186943	-0.269831
7895803	ENSG00000272204	ANAPC5	0.144166	-0.0094044	0.243197	-1.37284	-1.25522	-1.51121
8100902	ENSG00000132466	ANKRD17	-0.108058	0.0191956	-0.105899	-0.486132	-0.342579	-0.378129
7990020	ENSG00000140350	ANP32A	-0.22886	-0.0841293	-0.0786844	-0.576048	-0.418839	-0.538312
7982531	ENSG00000140350	ANP32A	-0.113008	-0.0361005	-0.0861367	-0.470881	-0.326768	-0.472667
8006542	ENSG00000006125	AP2B1	-0.0173183	-0.0956545	-0.0953688	-0.331101	-0.279361	-0.381198
8006542	ENSG00000270478	AP2B1	-0.0173183	-0.0956545	-0.0953688	-0.331101	-0.279361	-0.381198
7991357	ENSG00000157823	AP3S2	-0.171495	-0.0085873	-0.0400212	-0.612207	-0.382428	-0.478084
8079662	ENSG00000177479	ARIH2	-0.210054	0.021612	-0.112258	-0.523337	-0.273911	-0.381881
7966315	ENSG00000111229	ARPC3	0.0719809	0.0334856	0.0228967	0.478181	0.540215	0.372287
8145894	ENSG00000129691	ASH2L	-0.0268651	0.143163	0.174232	-0.419041	-0.31741	-0.437032
8152668	ENSG00000156802	ATAD2	-0.0501299	0.0694279	-0.0270685	-0.828997	-0.606657	-0.494228
7955425	ENSG00000123268	ATF1	0.0391863	0.0367164	-0.0810805	-0.234167	-0.354497	-0.331932
8048120	ENSG00000138363	ATIC	-0.247909	-0.080571	-0.0503017	-0.683806	-0.71701	-0.842831
8150797	ENSG00000047249	ATP6V1H	-0.0259345	0.0553128	-0.00282016	-0.507409	-0.274311	-0.368089
7971731	ENSG00000123191	ATP7B	-0.0162545	-0.0565942	0.119689	-1.22494	-1.29495	-1.52823
7994386	ENSG00000168488	ATXN2L	0.286209	-0.0104821	-0.111554	-0.292	-0.473136	-0.474698
8180260	ENSG00000175334	BANF1	-0.0370248	-0.200277	-0.279099	-0.429999	-0.575524	-0.628352
8140037	ENSG00000009954	BAZ1B	-0.145798	-0.0323865	-0.167049	-0.683972	-0.523873	-0.47216
7918759	ENSG00000116752	BCAS2	-0.199286	-0.0372382	-0.235565	-0.98466	-0.753371	-0.831472
7961829	ENSG00000060982	BCAT1	-0.249013	-0.0957424	0.0202363	-0.688514	-0.72192	-0.61129
8048370	ENSG00000074582	BCS1L	-0.243332	-0.0749148	-0.0985092	-0.792369	-0.758029	-0.768059
8014008	ENSG00000108578	BLMH	-0.0221533	0.0798526	0.110084	-0.410319	-0.490436	-0.603777
8015769	ENSG00000012048	BRCA1	-0.167608	0.0305226	0.0969022	-1.36587	-1.01782	-0.895892
8114365	ENSG00000112983	BRD8	0.0620084	0.1354	-0.0167848	-0.672361	-0.625613	-0.672571
8017262	ENSG00000136492	BRIP1	-0.0838276	0.139289	0.281988	-1.69312	-1.18887	-0.99426
7965423	ENSG00000133639	BTG1	0.166255	0.0317703	-0.0360152	1.04903	1.05268	1.19623
8131583	ENSG00000136261	BZW2	-0.289761	-0.154678	-0.0143383	-0.656682	-0.786658	-0.735439
7934731	ENSG00000197223	C1D	0.0155397	-0.132804	-0.183601	-0.522794	-0.589679	-0.476963
7893795	ENSG00000197223	C1D	-0.0101165	0.302875	0.262569	0.109693	0.137179	0.575527
8011850	ENSG00000108561	C1QBP	-0.284743	-0.186976	-0.072006	-0.628361	-0.650572	-0.736849
7893294	ENSG00000127022	CANX	0.173358	-0.148344	-0.0315941	0.431757	0.156777	0.289754
7909967	ENSG00000162909	CAPN2	-0.112089	-0.0257907	0.0648431	-0.816435	-0.683421	-0.653345
7894927	ENSG00000122565	CBX3	-0.633664	0.194602	0.23947	-0.972479	-0.461071	-0.215961
7893313	ENSG00000122565	CBX3	-0.450343	0.147135	0.155763	-0.651742	-0.196778	-0.319684
7963750	ENSG00000094916	CBX5	-0.251835	-0.0441078	0.0351011	-0.490671	-0.340966	-0.348438
7983969	ENSG00000157456	CCNB2	-0.152123	0.258849	0.0974326	-1.91684	-1.11827	-1.24304
7957052	ENSG00000166226	CCT2	-0.198333	-0.187862	-0.185856	-0.780018	-0.78542	-0.881304
7920984	ENSG00000163468	CCT3	-0.219129	-0.112774	-0.150049	-0.612892	-0.56921	-0.663953
8052562	ENSG00000115484	CCT4	-0.073376	-0.0840351	-0.121387	-0.686646	-0.719513	-0.695423
8132943	ENSG00000146731	CCT6A	-0.0420582	-0.123544	-0.229724	-0.603106	-0.537198	-0.733032
8042720	ENSG00000135624	CCT7	-0.313124	-0.17643	-0.11019	-0.581334	-0.415433	-0.523148
7899160	ENSG00000169442	CD52	0.366006	-0.124651	-0.166353	-0.378871	-1.34647	-0.804302
8114396	ENSG00000094880	CDC23	-0.116686	0.0199632	-0.0542195	-0.772213	-0.590635	-0.578372
8086880	ENSG00000164045	CDC25A	-0.334446	-0.121358	-0.38761	-1.50922	-1.25414	-1.40766
8023968	ENSG00000099804	CDC34	0.0460859	-0.0609522	-0.123276	-0.363601	-0.394398	-0.447829
8007071	ENSG00000094804	CDC6	-0.611249	-0.240917	-0.230825	-2.30502	-1.43352	-1.33086
7902913	ENSG00000097046	CDC7	-0.0547032	0.0564399	0.253659	-0.824229	-0.805978	-0.800958
8051528	ENSG00000115816	CEBPZ	-0.134602	0.0520758	-0.0775945	-0.486595	-0.354208	-0.445674
8040578	ENSG00000138092	CENPO	-0.198881	0.0765747	0.0878131	-1.0968	-0.761144	-0.625673
8143028	ENSG00000106554	CHCHD3	-0.0915419	-0.0638866	0.00997796	-0.558357	-0.511246	-0.437804
7945014	ENSG00000149554	CHEK1	-0.323634	-0.0896847	0.028286	-1.81711	-1.33066	-1.27029
8001552	ENSG00000005194	CIAPIN1	-0.180544	0.00988444	-0.129692	-0.517642	-0.549885	-0.712376
8024111	ENSG00000064666	CNN2	0.145167	0.00127562	0.116574	0.761128	0.761602	0.605686
7972044	ENSG00000188243	COMMD6	0.0384797	-0.047598	0.0641775	0.804525	0.612988	0.736628
7988605	ENSG00000166200	COPS2	-0.00557267	-0.0294411	-0.117726	-0.708457	-0.655942	-0.748328
8013094	ENSG00000141030	COPS3	-0.170307	0.0438137	-0.156691	-0.868953	-0.68745	-0.772899
7955896	ENSG00000111481	COPZ1	-0.151318	-0.0468825	-0.126045	-0.403506	-0.301951	-0.508477
8128383	ENSG00000132423	COQ3	-0.179169	0.132056	0.12607	-0.788616	-0.647147	-0.753707
8043718	ENSG00000135940	COX5B	-0.118121	-0.190007	-0.0998302	-0.579632	-0.639006	-0.646841
8051777	ENSG00000115944	COX7A2L	0.0524265	-0.0121082	-0.0398123	0.332396	0.232204	0.271774
8063283	ENSG00000124207	CSE1L	-0.118171	-0.102957	-0.193045	-0.73674	-0.745135	-0.850268
8064351	ENSG00000101266	CSNK2A1	-0.107253	-0.0168367	-0.0268609	-0.51574	-0.424592	-0.458976
8168762	ENSG00000101811	CSTF2	-0.306112	0.049342	0.0486311	-0.961869	-0.577544	-0.751582
8137054	ENSG00000055130	CUL1	-0.118704	0.025014	-0.0525567	-0.418059	-0.292552	-0.34061
8148728	ENSG00000179091	CYC1	-0.295603	-0.182479	-0.142754	-0.733932	-0.6087	-0.546787
7990391	ENSG00000140465	CYP1A1	-0.130031	-0.288676	-0.503175	-2.04958	-1.9952	-2.30596
8024282	ENSG00000071626	DAZAP1	0.0531298	-0.0742304	-0.118921	-0.449638	-0.510152	-0.520347
8133976	ENSG00000006634	DBF4	-0.116041	-0.0589004	0.00954081	-0.753806	-0.564923	-0.544988
7953844	ENSG00000013573	DDX11	-0.0926271	0.0194815	0.0898535	-0.704128	-0.574387	-0.527849
7961031	ENSG00000013573	DDX11	-0.0771523	0.0412802	0.0854217	-0.695407	-0.563201	-0.501607
8044745	ENSG00000088205	DDX18	-0.322724	-0.108725	-0.0988474	-0.438231	-0.36683	-0.465133
7997048	ENSG00000157349	DDX19B	-0.112846	0.0256	0.0667058	-0.343555	-0.26924	-0.287996
7927936	ENSG00000165732	DDX21	-0.428862	-0.218752	-0.440352	-0.936332	-0.84102	-1.06528
8108134	ENSG00000145833	DDX46	-0.142216	0.0440582	-0.0467984	-0.384657	-0.160799	-0.229514
8014574	ENSG00000141141	DDX52	-0.0650443	-0.00557003	-0.106542	-0.604476	-0.516517	-0.652103
8124144	ENSG00000124795	DEK	-0.235466	0.0135063	0.0654784	-0.539306	-0.30503	-0.193192
8042801	ENSG00000114956	DGUOK	-0.215449	0.0562274	0.0747551	-0.57739	-0.478228	-0.518137
8099649	ENSG00000109606	DHX15	-0.130607	-0.0781848	-0.129317	-0.64149	-0.478514	-0.533712
7908022	ENSG00000135829	DHX9	-0.212567	-0.0015674	-0.1413	-0.959609	-0.640607	-0.814438
7943827	ENSG00000150768	DLAT	-0.0819294	-0.130419	-0.166093	-0.486493	-0.600317	-0.635298
8135464	ENSG00000091140	DLD	-0.131651	0.060044	0.0444665	-0.833676	-0.596832	-0.722875
8064976	ENSG00000213551	DNAJC9	-0.033018	0.0285771	0.0162621	-0.725846	-0.580135	-0.567625
7934320	ENSG00000213551	DNAJC9	-0.102697	0.0558418	-0.0398169	-0.477293	-0.316467	-0.331563
8033912	ENSG00000130816	DNMT1	-0.167698	0.0337185	0.0664462	-0.793525	-0.483458	-0.496599
8070129	ENSG00000159147	DONSON	-0.0010621	-0.00283949	-0.0504462	-0.663476	-0.522102	-0.493783
8002181	ENSG00000141096	DPEP3	0.119431	-0.0043694	0.139543	0.500865	0.289255	0.619443
7900911	ENSG00000132768	DPH2	-0.289845	-0.246217	-0.363912	-0.456627	-0.626526	-0.701477
8067017	ENSG00000000419	DPM1	-0.20822	0.0619191	0.0685795	-0.70742	-0.489594	-0.525147
7909568	ENSG00000143476	DTL	-0.218354	-0.0119614	0.0167499	-2.00601	-1.51088	-1.37467
7965335	ENSG00000139318	DUSP6	-1.23704	-1.20904	-1.23895	-1.60021	-1.49424	-1.25116
8117128	ENSG00000112242	E2F3	0.0239776	-0.0271282	-0.18257	-0.545646	-0.331982	-0.443257
7996455	ENSG00000205250	E2F4	-0.0526451	-0.157042	-0.138149	-0.445816	-0.464001	-0.476519
7947110	ENSG00000129173	E2F8	0.0212908	0.138217	0.135722	-1.2572	-0.90746	-0.674686
8147970	ENSG00000147654	EBAG9	-0.0512337	0.125566	0.0506874	-0.482619	-0.365783	-0.568889
7915485	ENSG00000117395	EBNA1BP2	-0.499866	-0.293432	-0.139322	-0.815908	-0.737183	-0.700078
7942914	ENSG00000074266	EED	-0.0756774	0.144238	0.0808903	-0.481311	-0.369528	-0.36668
8153449	ENSG00000104529	EEF1D	-0.194146	0.00875651	0.112812	0.139603	0.192612	0.416381
7975224	ENSG00000134001	EIF2S1	-0.246854	-0.132544	-0.276047	-0.882995	-0.810623	-0.792534
8065730	ENSG00000125977	EIF2S2	-0.319004	-0.0766787	-0.0798015	-0.452914	-0.29349	-0.224424
8004497	ENSG00000161960	EIF4A1	-0.297014	-0.13907	-0.199351	-0.459318	-0.314548	-0.533986
8004506	ENSG00000161960	EIF4A1	0.443502	-0.165147	-0.239204	0.946587	0.490826	0.609761
7895081	ENSG00000110321	EIF4G2	-0.421918	0.186233	0.0643807	-1.64776	-0.528929	-1.41661
7895963	ENSG00000110321	EIF4G2	0.212048	-0.19828	-0.423423	-0.822788	-1.30841	-1.30065
7896432	ENSG00000110321	EIF4G2	0.263014	-0.0856835	-0.246219	-0.219181	-0.683675	-0.973862
7893087	ENSG00000110321	EIF4G2	-0.0262015	-0.120013	0.0489338	-0.484381	-0.408016	-0.586265
7896013	ENSG00000110321	EIF4G2	-0.0434302	0.206333	-0.314737	-0.163772	-0.178332	-0.85842
7934753	ENSG00000132507	EIF5A	-0.273074	-0.237573	-0.221794	-0.844871	-0.762496	-1.00757
7928630	ENSG00000132507	EIF5A	-0.296894	-0.233072	-0.191531	-0.860113	-0.761711	-0.991286
7928600	ENSG00000132507	EIF5A	-0.248068	-0.244562	-0.221263	-0.852636	-0.764515	-0.995144
8043861	ENSG00000158417	EIF5B	-0.237524	-0.117747	-0.26681	-0.798933	-0.593088	-0.748388
8012856	ENSG00000006744	ELAC2	-0.265945	-0.0287402	0.01689	-0.405246	-0.288433	-0.300734
8102342	ENSG00000170522	ELOVL6	-0.359138	-0.0797449	-0.148668	-1.42577	-1.03496	-1.54627
8180354	ENSG00000143420	ENSA	-0.248098	0.0881771	0.0513371	-0.739856	-0.287784	-0.584499
8180353	ENSG00000143420	ENSA	-0.235143	0.0712542	0.0439763	-0.679284	-0.26597	-0.57272
7955736	ENSG00000135476	ESPL1	-0.0583462	-0.0127403	-0.163931	-1.06028	-0.81718	-0.669249
8072206	ENSG00000182944	EWSR1	-0.0530378	0.0420484	0.00468496	-0.60051	-0.427968	-0.353644
8158714	ENSG00000130713	EXOSC2	-0.298221	-0.156876	-0.0897171	-0.690644	-0.601731	-0.682894
8148710	ENSG00000178896	EXOSC4	-0.25693	-0.334601	-0.285354	-0.364949	-0.511881	-0.593794
8037023	ENSG00000077348	EXOSC5	-0.247433	-0.257712	-0.276616	-0.29439	-0.494741	-0.665162
7968658	ENSG00000120699	EXOSC8	-0.22224	0.111343	0.0389801	-0.961648	-0.698031	-0.753585
8143663	ENSG00000106462	EZH2	-0.0907965	0.0105219	-0.0849797	-1.41582	-1.18861	-1.25194
7915995	ENSG00000185104	FAF1	-0.101706	0.00942162	0.046884	-0.453832	-0.275043	-0.356814
8160935	ENSG00000221829	FANCG	-0.0408871	0.0335596	0.00908896	-0.664312	-0.588485	-0.537511
7925480	ENSG00000091483	FH	-0.277217	-0.00308293	0.00387454	-0.750233	-0.459926	-0.60957
7947969	ENSG00000109920	FNBP4	0.0305429	0.0153593	-0.0925339	-0.379405	-0.423994	-0.313973
8030171	ENSG00000087086	FTL	0.108894	-0.0756024	-0.115574	0.560446	0.447074	0.540974
8167270	ENSG00000068438	FTSJ1	-0.289442	-0.1161	-0.145581	-0.516353	-0.579183	-0.562413
7917156	ENSG00000162613	FUBP1	-0.150018	0.0488055	-0.0188744	-0.438117	-0.228194	-0.219826
8155699	ENSG00000165060	FXN	-0.112182	-0.0396113	-0.00809804	-0.722272	-0.869311	-1.01588
8058498	ENSG00000163251	FZD5	0.064117	-0.00932889	-0.0882364	-0.757873	-0.830506	-0.886356
8097586	ENSG00000109458	GAB1	0.0721777	0.0914275	0.0397725	-0.588942	-0.586431	-0.638003
7988687	ENSG00000104064	GABPB1	-0.0130054	0.00393357	-0.256917	-0.663024	-0.574731	-0.578726
8070102	ENSG00000159131	GART	-0.251568	-0.153148	-0.165254	-0.847275	-0.756723	-0.914567
8070102	ENSG00000262473	GART	-0.251568	-0.153148	-0.165254	-0.847275	-0.756723	-0.914567
8117225	ENSG00000112312	GMNN	-0.367753	0.0437091	-0.0905804	-1.47153	-0.959673	-0.986915
8083523	ENSG00000163655	GMPS	-0.138312	0.0347638	0.0711126	-0.451776	-0.318563	-0.362517
7903703	ENSG00000065135	GNAI3	-0.237597	-0.00627754	-0.0476936	-0.717281	-0.471776	-0.562802
7915015	ENSG00000134697	GNL2	-0.236325	-0.0637292	-0.192353	-0.735	-0.680382	-0.657273
8080419	ENSG00000163938	GNL3	-0.393422	-0.193091	-0.126281	-0.651043	-0.530347	-0.532318
8001764	ENSG00000125166	GOT2	-0.103546	-0.0387245	0.0264891	-0.54022	-0.6644	-0.712289
8100834	ENSG00000132463	GRSF1	-0.0867684	-0.0119318	-0.0106397	-0.507516	-0.387719	-0.533145
8030035	ENSG00000105447	GRWD1	-0.21545	-0.209378	-0.387914	-0.46804	-0.424182	-0.491229
7999532	ENSG00000103342	GSPT1	-0.130747	-0.157623	-0.217084	-0.673909	-0.583024	-0.733118
8065817	ENSG00000100983	GSS	-0.0694829	-0.094105	-0.0195136	-0.607949	-0.432658	-0.701166
7968915	ENSG00000188342	GTF2F2	-0.188638	-0.0484094	-0.0128753	-0.60514	-0.35602	-0.366501
7968242	ENSG00000122034	GTF3A	-0.237698	-0.13385	-0.136404	-0.41562	-0.402477	-0.569502
8073039	ENSG00000100226	GTPBP1	0.111524	0.0305271	-0.170169	-0.435382	-0.479695	-0.5763
8046346	ENSG00000128708	HAT1	-0.08985	-8.23058e-05	0.0242719	-0.696186	-0.559153	-0.695379
8129706	ENSG00000112339	HBS1L	-0.0430623	0.0178919	0.022016	-0.89444	-0.791461	-0.897939
8129045	ENSG00000196591	HDAC2	-0.128427	-0.0145891	0.03746	-0.467386	-0.451255	-0.50813
7990211	ENSG00000213614	HEXA	0.0243078	0.0909136	0.137335	0.699462	0.751301	0.726285
8074432	ENSG00000100084	HIRA	-0.0840606	-0.0436563	-0.0622493	-0.414514	-0.381961	-0.306721
8074432	ENSG00000268569	HIRA	-0.0840606	-0.0436563	-0.0622493	-0.414514	-0.381961	-0.306721
7928019	ENSG00000156515	HK1	-0.173179	0.0187638	-0.0246392	-0.417777	-0.151205	-0.372942
7944401	ENSG00000256269	HMBS	-0.638267	0.124451	0.165805	-1.85479	-1.33919	-1.75244
7944401	ENSG00000261883	HMBS	-0.638267	0.124451	0.165805	-1.85479	-1.33919	-1.75244
8180308	ENSG00000137309	HMGA1	0.185267	-0.160785	0.0336635	-0.197003	-0.627004	-0.699293
8180307	ENSG00000137309	HMGA1	0.1955	-0.16885	0.0426011	-0.195235	-0.624747	-0.67252
8170468	ENSG00000029993	HMGB3	-0.236211	-0.0201873	0.0926131	-0.881533	-0.766962	-0.63164
7939465	ENSG00000149084	HSD17B12	-0.203587	-0.0580296	-0.07936	-0.45935	-0.359931	-0.500424
8107532	ENSG00000133835	HSD17B4	-0.0237527	0.038103	0.113256	0.447286	0.716706	0.771593
7926299	ENSG00000187522	HSPA14	-0.0919915	-0.103408	-0.191857	-0.629079	-0.525951	-0.418313
8058052	ENSG00000144381	HSPD1	-0.19682	-0.011495	-0.131991	-0.762633	-0.820858	-0.874182
8042905	ENSG00000115317	HTRA2	-0.163728	-0.0839209	-0.0664448	-0.635287	-0.470202	-0.524226
8058552	ENSG00000138413	IDH1	-0.16555	0.153167	0.325287	0.496819	0.713944	0.702515
8064522	ENSG00000101365	IDH3B	-0.0545738	0.00572394	0.0757864	-0.320614	-0.351419	-0.269871
8087576	ENSG00000214706	IFRD2	-0.195806	-0.270537	-0.289752	-0.476186	-0.550823	-0.535211
8173444	ENSG00000147168	IL2RG	0.145914	0.0323013	-0.0972275	-0.525504	-0.902573	-1.04491
7894895	ENSG00000143621	ILF2	-0.819234	0.190966	-0.0246985	-1.61722	-0.895599	-1.16164
7895294	ENSG00000143621	ILF2	-0.55942	0.24194	0.308083	-1.16507	-0.985617	-1.33742
7893458	ENSG00000143621	ILF2	-0.0999587	0.0387092	0.142717	-0.731879	-0.734614	-0.743203
7893441	ENSG00000143621	ILF2	-0.322333	-0.137316	-0.201701	-0.703943	-0.715393	-0.782033
7893258	ENSG00000143621	ILF2	-0.178889	-0.15214	-0.275708	-0.684904	-0.663411	-0.754365
7894186	ENSG00000143621	ILF2	-0.347808	0.0937249	0.110741	-0.74863	-0.536905	-0.6059
7895559	ENSG00000143621	ILF2	-0.311133	0.0323124	0.0168938	-0.703204	-0.544492	-0.528227
7895610	ENSG00000143621	ILF2	-0.119034	-0.0522865	-0.10533	-0.58862	-0.578851	-0.573414
7893684	ENSG00000143621	ILF2	-0.118753	-0.0371144	-0.156967	-0.483001	-0.608221	-0.630285
7920317	ENSG00000143621	ILF2	-0.132383	-0.020436	-0.0326063	-0.559664	-0.523474	-0.58933
7892622	ENSG00000143621	ILF2	0.00306926	0.0541512	-0.0759297	-0.465305	-0.610355	-0.573828
7896044	ENSG00000143621	ILF2	-0.0315639	0.025417	-0.0385713	-0.496096	-0.486892	-0.618711
7893419	ENSG00000143621	ILF2	-0.107627	0.084766	0.0242376	-0.44631	-0.329525	-0.466629
7893763	ENSG00000143621	ILF2	-0.06465	0.0184052	0.00762127	-0.414035	-0.279753	-0.357755
8025697	ENSG00000129351	ILF3	-0.061311	0.037162	-0.0619285	-0.618471	-0.533853	-0.602225
8045171	ENSG00000136718	IMP4	-0.349769	-0.162522	-0.214237	-0.702575	-0.572149	-0.617909
7924119	ENSG00000143493	INTS7	-0.103581	0.0587951	0.0653485	-0.701368	-0.671668	-0.65852
7922889	ENSG00000116679	IVNS1ABP	-0.114068	-0.0155605	-0.0616443	-0.755634	-0.509988	-0.655719
8116998	ENSG00000008083	JARID2	-0.0297047	0.0715028	0.12308	0.27754	0.536404	0.399244
7895241	ENSG00000121774	KHDRBS1	-0.270276	0.0656653	0.0853476	-0.446284	-0.130996	-0.0952318
8033162	ENSG00000088247	KHSRP	0.0708344	-0.122911	-0.139565	-0.311523	-0.521697	-0.570809
8003583	ENSG00000079616	KIF22	-0.102672	0.0327745	0.00979692	-0.916639	-0.691059	-0.683316
7994620	ENSG00000079616	KIF22	-0.0994922	0.0251194	0.0105481	-0.89548	-0.680258	-0.675773
8046186	ENSG00000213160	KLHL23	-0.159217	-0.00207092	0.0648889	-0.651661	-0.576993	-0.561416
7959408	ENSG00000184445	KNTC1	-0.132413	0.100039	0.114986	-1.1688	-0.87556	-0.870671
8009417	ENSG00000182481	KPNA2	-0.144017	-0.0566084	-0.234733	-0.980249	-0.897512	-0.852377
8019737	ENSG00000182481	KPNA2	-0.139148	-0.0500029	-0.226187	-0.968355	-0.877187	-0.832552
7965022	ENSG00000111615	KRR1	-0.10706	-0.0298944	-0.047437	-0.672777	-0.539258	-0.651032
8045539	ENSG00000115919	KYNU	-0.157292	0.237549	0.212389	-1.36549	-1.03576	-1.26528
8096938	ENSG00000174720	LARP7	-0.113141	0.136187	0.0136579	-0.559865	-0.330713	-0.373162
8079311	ENSG00000011376	LARS2	-0.129152	-0.00522964	-0.0680501	-0.627472	-0.559546	-0.614511
8173269	ENSG00000001497	LAS1L	-0.269314	-0.0333196	-0.0286579	-0.525164	-0.389464	-0.45538
7963187	ENSG00000050405	LIMA1	-0.0182878	0.183775	0.199155	-0.680227	-0.526561	-0.805622
7965156	ENSG00000111052	LIN7A	0.0668613	0.050292	0.121273	2.01756	2.47118	2.37121
8032491	ENSG00000176619	LMNB2	-0.0835198	0.0130452	-0.0278726	-0.625838	-0.342419	-0.37895
8040340	ENSG00000134324	LPIN1	-0.0830196	0.0666218	0.0335456	-0.516478	-0.544696	-0.446959
8110546	ENSG00000213316	LTC4S	0.0112028	-0.0854775	-0.0615872	0.354938	0.355418	0.50486
8110562	ENSG00000213316	LTC4S	-0.0773448	-0.00852316	0.0203444	0.93923	1.36494	1.24055
8123728	ENSG00000214113	LYRM4	-0.151639	-0.143106	-0.0962603	-0.574233	-0.617629	-0.726173
7979671	ENSG00000125952	MAX	0.0150251	0.0953117	-0.0125142	0.369535	0.598954	0.444283
8090577	ENSG00000129071	MBD4	-0.0714614	0.133683	0.0179925	-0.57611	-0.418214	-0.460057
7926259	ENSG00000065328	MCM10	-0.342438	-0.0132368	-0.0546065	-1.62711	-1.15583	-1.07484
8127031	ENSG00000112118	MCM3	-0.193984	-0.0629088	0.0174378	-1.19541	-0.939532	-0.871662
8146357	ENSG00000104738	MCM4	-0.200323	-0.187823	0.0131821	-1.36161	-1.15275	-1.08268
8072687	ENSG00000100297	MCM5	-0.186815	-0.048659	0.0751314	-1.01518	-0.790086	-0.761674
8141395	ENSG00000166508	MCM7	-0.299222	-0.00813749	-0.0586346	-0.93038	-0.675451	-0.674662
8135568	ENSG00000135272	MDFIC	0.0114468	0.0842104	0.041771	0.519408	0.426794	0.53885
7957633	ENSG00000111142	METAP2	-0.00758262	-0.0315738	-0.0194688	-0.563702	-0.600936	-0.74308
8083656	ENSG00000118855	MFSD1	-0.19653	-0.0631674	0.0339921	0.680745	0.99067	0.739615
8078544	ENSG00000076242	MLH1	-0.214172	-0.0215851	0.0446646	-0.88102	-0.619691	-0.594368
7989146	ENSG00000138587	MNS1	-0.236916	0.220968	0.209215	-1.69493	-1.05021	-1.40149
8042588	ENSG00000124383	MPHOSPH10	-0.243777	-0.00223415	-0.0294541	-0.692297	-0.547296	-0.4732
8003068	ENSG00000135698	MPHOSPH6	-0.275696	0.125534	-0.0526871	-1.07497	-0.560494	-0.698539
7949637	ENSG00000174547	MRPL11	-0.231481	-0.16921	-0.0955833	-0.475056	-0.405823	-0.593467
8152597	ENSG00000172172	MRPL13	-0.0547654	-0.158047	-0.264884	-0.681722	-0.720148	-0.895398
8042962	ENSG00000115364	MRPL19	-0.182246	0.0133622	-0.0857853	-0.496614	-0.360321	-0.365957
8126512	ENSG00000112651	MRPL2	-0.0668994	-0.127935	-0.020243	-0.373108	-0.52559	-0.424103
8109475	ENSG00000082515	MRPL22	-0.0438265	0.104419	-0.107753	-0.499566	-0.545972	-0.541928
8069620	ENSG00000154719	MRPL39	-0.0921	0.0808423	-0.0288503	-0.5885	-0.512393	-0.520644
8025586	ENSG00000105364	MRPL4	-0.0606856	-0.189365	-0.149364	-0.495732	-0.640306	-0.817235
8071206	ENSG00000185608	MRPL40	-0.297787	0.103504	0.0914504	-0.493897	-0.434834	-0.552429
7920047	ENSG00000143436	MRPL9	-0.215141	0.0889472	0.0472253	-0.698605	-0.631968	-0.606139
7895391	ENSG00000128626	MRPS12	0.299998	-0.101554	-0.0465501	0.587952	0.313486	0.395207
7914940	ENSG00000116898	MRPS15	-0.281252	-0.122198	-0.0724806	-0.922331	-0.880806	-1.04731
8117955	ENSG00000204568	MRPS18B	0.0588961	-0.126757	-0.0278657	-0.296332	-0.570658	-0.461372
8177824	ENSG00000204568	MRPS18B	0.0588961	-0.126757	-0.0278657	-0.296332	-0.570658	-0.461372
8179139	ENSG00000204568	MRPS18B	0.0588961	-0.126757	-0.0278657	-0.296332	-0.570658	-0.461372
8159249	ENSG00000122140	MRPS2	-0.0916117	-0.126123	-0.0958019	-0.525857	-0.757074	-0.769759
8151471	ENSG00000147586	MRPS28	-0.117478	-0.0831761	-0.00680378	-0.620891	-0.548781	-0.671737
7954591	ENSG00000061794	MRPS35	-0.0830147	-0.0844113	-0.0320212	-0.73173	-0.691328	-0.801332
8009784	ENSG00000125445	MRPS7	-0.162612	-0.0604573	-0.0859582	-0.539772	-0.568226	-0.619012
8041888	ENSG00000116062	MSH6	-0.22793	-0.0780555	-0.129477	-0.619777	-0.480946	-0.440752
7948696	ENSG00000149480	MTA2	-0.162236	0.0128673	-0.053313	-0.678167	-0.466181	-0.483436
7975045	ENSG00000100714	MTHFD1	-0.254926	-0.0199663	-0.0411748	-0.847601	-0.756076	-0.909842
8151101	ENSG00000185697	MYBL1	-0.020343	0.0349138	0.0287557	-0.800105	-0.670651	-0.573433
8156761	ENSG00000095380	NANS	-0.238743	-0.129586	-0.141132	-0.553293	-0.402433	-0.485178
7945786	ENSG00000205531	NAP1L4	-0.10234	0.0315302	0.0657364	-0.424305	-0.301213	-0.24106
7945801	ENSG00000205531	NAP1L4	0.300989	0.0185857	-0.106257	0.681079	0.31083	0.332489
7901123	ENSG00000132780	NASP	-0.351169	-0.00110144	-0.00956047	-0.779866	-0.54315	-0.50103
8151711	ENSG00000104320	NBN	-0.0222007	0.00207317	0.00129007	-0.581737	-0.466457	-0.612157
8074082	ENSG00000025770	NCAPH2	0.101781	-0.0616952	-0.0609714	-0.169433	-0.421875	-0.138717
8093156	ENSG00000114503	NCBP2	-0.319323	-0.0599817	-0.0691155	-0.41332	-0.279053	-0.381474
8059689	ENSG00000115053	NCL	-0.244311	-0.0995136	-0.141059	-0.57342	-0.444253	-0.530209
8059708	ENSG00000115053	NCL	0.00448209	-0.233069	-0.156317	0.885561	0.555262	0.840438
8114618	ENSG00000131495	NDUFA2	0.109443	-0.074743	-0.127241	-0.483744	-0.770752	-0.797693
7894479	ENSG00000131495	NDUFA2	0.0787163	-0.0930808	-0.18196	-0.542945	-0.731578	-0.764101
7895842	ENSG00000131495	NDUFA2	0.128419	-0.0745826	-0.132834	-0.33478	-0.613298	-0.577236
7953243	ENSG00000139180	NDUFA9	-0.0916794	0.0322228	-0.00486389	-0.609686	-0.510207	-0.583577
8000323	ENSG00000004779	NDUFAB1	-0.24163	-0.0475786	-0.103003	-0.818904	-0.985403	-1.09794
7987642	ENSG00000137806	NDUFAF1	-0.419379	0.116718	-0.0329922	-0.869025	-0.388667	-0.57436
8160587	ENSG00000165264	NDUFB6	-0.183652	-0.0102213	0.0339164	-0.829311	-0.714856	-0.863544
8058428	ENSG00000023228	NDUFS1	-0.0834143	0.0493418	-0.0414445	-0.42181	-0.357628	-0.399856
8020058	ENSG00000178127	NDUFV2	-0.0773876	-0.0569246	-0.159435	-0.778842	-0.622679	-0.706912
8039068	ENSG00000178127	NDUFV2	-0.0937575	-0.0505011	-0.148036	-0.764025	-0.594192	-0.657041
7925954	ENSG00000173848	NET1	0.0178835	0.0219127	-0.111449	-1.374	-1.16646	-1.27994
7996934	ENSG00000132603	NIP7	-0.397595	-0.321039	-0.422996	-0.707092	-0.636373	-0.721966
7991837	ENSG00000103202	NME4	0.231309	-0.217532	-0.236865	-0.0472238	-0.53602	-0.693408
8007715	ENSG00000136448	NMT1	-0.0659613	-0.0098619	-0.0835631	-0.429601	-0.330476	-0.413427
7932227	ENSG00000152465	NMT2	-0.0233451	0.20142	0.264446	0.728392	0.935103	1.12099
7935146	ENSG00000173145	NOC3L	-0.274361	-0.144496	-0.22121	-1.08432	-1.10576	-1.21471
8009366	ENSG00000130935	NOL11	-0.0524562	-0.0487044	-0.088517	-0.495934	-0.548471	-0.580048
7930008	ENSG00000166197	NOLC1	-0.496123	-0.283083	-0.348038	-0.919013	-0.782948	-0.916117
7980146	ENSG00000119655	NPC2	0.0913689	-0.0264266	0.142979	1.08992	0.994815	1.12017
7896648	ENSG00000181163	NPM1	-0.648554	-0.0217597	-0.0400492	-0.615355	-0.0907221	-0.377364
7895225	ENSG00000181163	NPM1	-0.37882	0.111674	0.241349	-0.419753	-0.224275	-0.222385
7935903	ENSG00000107833	NPM3	0.05141	-0.214984	-0.126414	-0.390947	-0.804152	-0.818547
8001496	ENSG00000167005	NUDT21	-0.107344	0.0996421	0.0564127	-0.490237	-0.363777	-0.47207
8111629	ENSG00000113569	NUP155	-0.127892	-0.105702	-0.141758	-0.686267	-0.616202	-0.649245
8011832	ENSG00000108559	NUP88	-0.107325	0.0254216	-0.0751877	-0.682092	-0.566778	-0.614219
7995843	ENSG00000102900	NUP93	-0.287297	0.0322808	-0.0340883	-0.718911	-0.538711	-0.53993
8050240	ENSG00000115758	ODC1	-0.317104	-0.179114	-0.146223	-1.22053	-0.785894	-1.43854
8078738	ENSG00000172939	OXSR1	-0.119898	0.0427845	-0.106599	-0.569181	-0.455498	-0.526887
7934278	ENSG00000122884	P4HA1	-0.208522	-0.00139471	-0.233049	-0.745836	-0.639233	-0.758648
8019250	ENSG00000185624	P4HB	-0.173802	0.0185017	0.1403	0.558808	0.851693	0.722907
8019762	ENSG00000185624	P4HB	0.00384058	0.0402561	0.0783927	0.852529	0.946568	0.748
7956152	ENSG00000170515	PA2G4	-0.191007	-0.173724	-0.224378	-0.54166	-0.51615	-0.65606
8037170	ENSG00000079462	PAFAH1B3	-0.00387109	-0.0856347	0.0584813	-0.491018	-0.761449	-0.780933
8063453	ENSG00000101132	PFDN4	-0.151999	0.0494201	0.110039	-0.629541	-0.610174	-0.65374
8016552	ENSG00000167085	PHB	-0.459051	-0.245616	-0.178183	-0.666488	-0.60802	-0.636511
8168373	ENSG00000102309	PIN4	0.0840598	-0.00968979	-0.0472301	0.351785	0.254679	0.125979
8097356	ENSG00000142731	PLK4	-0.242658	0.0690255	0.0205101	-1.73546	-1.18236	-0.940365
8159337	ENSG00000165688	PMPCA	-0.185918	-0.0124017	-0.048603	-0.503354	-0.329659	-0.343267
8135235	ENSG00000105819	PMPCB	-0.136998	0.141614	0.17222	-0.421479	-0.245534	-0.266355
8166525	ENSG00000101868	POLA1	-0.250034	0.0236788	0.051958	-0.710339	-0.367354	-0.470882
8139299	ENSG00000106628	POLD2	-0.0572278	-0.297885	-0.262287	-0.642657	-0.756951	-0.895607
8013588	ENSG00000004142	POLDIP2	-0.11783	-0.105099	-0.0603695	-0.47414	-0.485978	-0.532514
7978846	ENSG00000100479	POLE2	-0.139367	-0.0939836	0.0136773	-1.67672	-1.47184	-1.62665
8084488	ENSG00000163882	POLR2H	-0.214062	0.0181972	0.0110151	-0.685572	-0.666722	-0.855922
7993973	ENSG00000058600	POLR3E	-0.105762	-0.120061	-0.101529	-0.421628	-0.360485	-0.288619
8134904	ENSG00000172336	POP7	-0.258993	-0.228406	-0.22506	-0.645538	-0.541352	-0.664222
7963265	ENSG00000184271	POU6F1	0.0689524	-0.0861193	-0.0103657	0.479842	0.187643	0.353107
7934133	ENSG00000180817	PPA1	0.127839	0.024846	0.125864	-0.219452	-0.458234	-0.781556
8102141	ENSG00000138777	PPA2	-0.0035931	0.0452586	0.0743216	-0.319312	-0.220514	-0.403868
8067978	ENSG00000196262	PPIA	-0.109392	-0.100621	0.00248441	-0.371605	-0.371238	-0.414977
7919436	ENSG00000196262	PPIA	-0.103425	-0.0599876	-0.0318653	-0.286876	-0.310427	-0.370855
8103437	ENSG00000171497	PPID	-0.200122	-0.0499408	-0.0770027	-0.821671	-0.713665	-0.674237
7900576	ENSG00000171960	PPIH	-0.180291	0.00348119	0.00746186	-0.559547	-0.403599	-0.481361
8051119	ENSG00000115241	PPM1G	-0.268597	-0.0773238	-0.0160605	-0.862598	-0.816007	-0.783537
7966368	ENSG00000186298	PPP1CC	-0.0458194	0.0544383	0.0748911	-0.57648	-0.493024	-0.471775
7899377	ENSG00000117751	PPP1R8	-0.138313	0.0766199	-0.0686896	-0.46044	-0.284104	-0.418228
8030881	ENSG00000105568	PPP2R1A	-0.165553	-0.088478	-0.0388296	-0.453571	-0.419162	-0.371962
8034544	ENSG00000167815	PRDX2	-0.0138739	-0.0684435	0.00878788	-0.0855954	-0.435725	-0.330314
7964271	ENSG00000198056	PRIM1	0.0894317	0.0261575	0.117379	-0.979549	-0.878064	-0.745763
8057034	ENSG00000180228	PRKRA	-0.0507096	-0.0150614	-0.0277542	-0.565389	-0.582467	-0.540815
8030437	ENSG00000126457	PRMT1	-0.199875	-0.201724	-0.319015	-0.592999	-0.664565	-0.701676
7938890	ENSG00000185238	PRMT3	-0.214527	-0.10258	-0.0745393	-0.67199	-0.608774	-0.69503
7977820	ENSG00000100462	PRMT5	-0.241779	-0.166302	-0.158209	-0.801003	-0.878852	-1.02626
7905171	ENSG00000117360	PRPF3	-0.148137	0.122536	-0.0302209	-0.542334	-0.236226	-0.229477
8005512	ENSG00000141127	PRPSAP2	-0.151398	0.211743	0.0280111	-0.616024	-0.38226	-0.531269
8180299	ENSG00000164985	PSIP1	-0.0678525	0.0302868	0.0836713	-0.368464	-0.245223	-0.233582
7974603	ENSG00000100567	PSMA3	-0.26149	-0.102578	-0.00243699	-0.77012	-0.512285	-0.72835
7985202	ENSG00000041357	PSMA4	-0.353184	-0.167284	-0.0938528	-0.714662	-0.584436	-0.682776
8130952	ENSG00000008018	PSMB1	-0.204691	-0.0787472	-0.148247	-0.720745	-0.603564	-0.74077
7905395	ENSG00000159377	PSMB4	-0.109292	0.0763258	-0.0375366	-0.612161	-0.44576	-0.43872
8003953	ENSG00000142507	PSMB6	-0.42025	0.234026	0.124835	-0.693707	-0.238681	-0.6027
8015642	ENSG00000131470	PSMC3IP	-0.120403	0.0152183	-0.0592741	-0.636135	-0.36892	-0.421453
8028756	ENSG00000013275	PSMC4	-0.101825	-0.127609	-0.227818	-0.990824	-0.949225	-1.08954
8049016	ENSG00000173692	PSMD1	-0.193197	0.0253407	-0.172788	-0.837402	-0.482481	-0.669076
8006392	ENSG00000108671	PSMD11	-0.249887	-0.0432611	-0.0923462	-0.899461	-0.602164	-0.744621
7937287	ENSG00000185627	PSMD13	-0.179691	-0.00442241	-0.146096	-0.549057	-0.329706	-0.451229
8045946	ENSG00000115233	PSMD14	-0.337817	-0.107244	-0.15063	-1.05314	-0.654398	-0.76997
8006984	ENSG00000108344	PSMD3	-0.0774573	-0.124025	-0.120287	-0.511533	-0.516778	-0.584766
7959322	ENSG00000110801	PSMD9	-0.165317	-0.0210662	-0.0433257	-0.417297	-0.2801	-0.205546
8024019	ENSG00000011304	PTBP1	-0.00627939	-0.123174	-0.0689515	-0.42563	-0.521166	-0.542044
8043251	ENSG00000132300	PTCD3	-0.149286	0.0481088	-0.00774129	-0.530332	-0.456277	-0.465495
8043276	ENSG00000132300	PTCD3	0.46359	-0.145579	-0.257975	1.17088	0.624435	0.749904
8142061	ENSG00000091127	PUS7	-0.424534	-0.23857	-0.36333	-0.950014	-0.992911	-1.31901
7920422	ENSG00000143545	RAB13	0.260732	-0.180327	-0.00471719	0.579183	0.197791	0.506183
8037071	ENSG00000105404	RABAC1	0.113812	-0.073292	-0.0240259	0.430652	0.249527	0.383892
7902398	ENSG00000137955	RABGGTB	0.50794	-0.154351	-0.00993492	0.807244	0.219388	0.312483
7953218	ENSG00000111247	RAD51AP1	-0.099366	0.000142562	0.0207207	-1.55828	-1.1323	-0.86098
8008754	ENSG00000108384	RAD51C	-0.241081	0.0324842	0.0523279	-0.675002	-0.418755	-0.426768
8063566	ENSG00000101146	RAE1	-0.176579	0.0711049	-0.172394	-0.879684	-0.671138	-0.789808
7959882	ENSG00000132341	RAN	-0.245273	-0.244601	-0.282829	-0.708001	-0.800478	-0.820955
8071332	ENSG00000099901	RANBP1	-0.409182	-0.233975	-0.281369	-0.992538	-0.795009	-0.977087
7969017	ENSG00000139687	RB1	0.057946	0.0224159	-0.082444	-0.899682	-0.69529	-0.870146
8167042	ENSG00000182872	RBM10	0.0517376	-0.00738869	-0.0839259	-0.392128	-0.411405	-0.411385
7941694	ENSG00000239306	RBM14	0.071559	-0.0530395	-0.146419	-0.470341	-0.47259	-0.511343
8175420	ENSG00000147274	RBMX	-0.200593	0.05141	0.0990091	-0.802234	-0.537636	-0.581002
7939120	ENSG00000049449	RCN1	-0.288388	-0.153582	-0.161157	-0.421532	-0.493793	-0.354735
7985089	ENSG00000117906	RCN2	-0.167136	0.058542	-0.0885316	-0.363569	-0.405802	-0.384914
7951554	ENSG00000137710	RDX	-0.153573	0.0858214	0.0466113	-0.870589	-0.692115	-0.633576
7944011	ENSG00000076043	REXO2	-0.222553	-0.11101	0.0685414	-1.15329	-1.092	-1.22277
8140151	ENSG00000049541	RFC2	-0.409531	-0.0263624	-0.0367765	-1.12725	-0.938084	-0.875669
8092640	ENSG00000163918	RFC4	-0.230132	0.0222228	0.14447	-1.04323	-0.758625	-0.573153
7959052	ENSG00000111445	RFC5	-0.0943866	0.0352677	0.0663026	-0.852369	-0.685428	-0.657392
8002762	ENSG00000168411	RFWD3	-0.10274	-0.0129498	-0.117495	-0.941838	-0.638044	-0.768375
8045697	ENSG00000080345	RIF1	-0.122141	-0.00782888	0.00921274	-0.535982	-0.473349	-0.507258
8020814	ENSG00000134758	RNF138	-0.146647	-0.136563	-0.160911	-0.39083	-0.483746	-0.459784
8119184	ENSG00000112130	RNF8	-0.0886227	0.114979	0.061436	-0.482504	-0.333367	-0.382468
8128052	ENSG00000111880	RNGTT	-0.1505	0.0815521	0.0531682	-0.583996	-0.420049	-0.456401
8138189	ENSG00000106399	RPA3	-0.00829791	0.061612	0.000321194	-0.369852	-0.331116	-0.320066
7894473	ENSG00000142676	RPL11	-0.484021	0.0317761	0.107846	-1.05467	-0.535897	-0.242462
7894536	ENSG00000142676	RPL11	-0.244238	0.0988238	0.0856323	0.0968452	0.251807	0.344456
8164215	ENSG00000197958	RPL12	0.480923	-0.2927	-0.267692	1.09659	0.559572	0.768081
7997940	ENSG00000167526	RPL13	0.763203	-0.180866	-0.133595	1.27592	0.395367	0.45618
8030362	ENSG00000142541	RPL13A	0.247329	0.00206643	-0.0598359	0.517197	0.277228	0.344085
8030366	ENSG00000142541	RPL13A	0.566457	-0.223575	-0.28132	0.898507	0.296996	0.335548
8030360	ENSG00000142541	RPL13A	0.822781	-0.230262	-0.3527	1.22668	0.409902	0.495461
8026875	ENSG00000105640	RPL18A	0.422165	-0.17801	-0.167687	0.875945	0.36669	0.571891
8014755	ENSG00000125691	RPL23	0.559833	-0.338299	-0.139191	0.96007	0.144775	0.520648
7938291	ENSG00000166441	RPL27A	0.464885	-0.114584	-0.180453	0.804282	0.373016	0.401133
7894057	ENSG00000108107	RPL28	0.0248396	0.0198314	0.0542756	-0.322147	-0.614525	-0.524963
7895839	ENSG00000156482	RPL30	-0.271049	0.220842	-0.358678	-1.02722	-0.762281	-0.754032
8024966	ENSG00000130255	RPL36	0.371745	-0.119736	-0.109623	0.457821	-0.20685	-0.106147
7893216	ENSG00000174444	RPL4	-0.498711	-0.25364	-0.29841	-1.26399	-1.28214	-1.03349
7893305	ENSG00000174444	RPL4	0.178823	0.302338	0.260156	-0.394636	-0.832983	-0.946581
7895429	ENSG00000174444	RPL4	-0.432429	-0.0143682	-0.189073	-0.653969	-0.447607	-0.654138
7896084	ENSG00000174444	RPL4	-0.0392952	-0.0129329	0.12693	-0.324847	-0.431525	-0.270281
7894051	ENSG00000174444	RPL4	-0.0804154	0.0986462	0.114457	-0.238718	-0.156945	-0.176653
7903022	ENSG00000122406	RPL5	-0.279449	-0.0907582	-0.264269	-0.761166	-0.618888	-0.650814
8022170	ENSG00000089009	RPL6	-0.0628287	-0.0688749	0.0502382	-0.243794	-0.354303	-0.233635
7966534	ENSG00000089009	RPL6	-0.0549647	-0.0570459	0.0443713	-0.255468	-0.335875	-0.22788
7937483	ENSG00000177600	RPLP2	0.523024	-0.210607	-0.144056	1.43888	0.788152	1.08257
7894254	ENSG00000110700	RPS13	-0.0158121	-0.230615	-0.411124	-0.522403	-0.613088	-1.07558
7896368	ENSG00000110700	RPS13	-0.272758	-0.13549	-0.333518	-0.680419	-0.658181	-0.655235
7894106	ENSG00000110700	RPS13	0.108279	-0.0911631	0.0588358	-0.558525	-0.292402	-0.203108
7998666	ENSG00000140988	RPS2	0.541202	-0.329623	-0.336669	1.17922	0.512892	0.617356
7895998	ENSG00000138326	RPS24	-0.662092	0.492644	0.0838503	-1.15245	-0.437996	-0.839886
7895622	ENSG00000138326	RPS24	0.145558	0.0269663	0.0304291	0.42947	0.272191	0.37018
8079019	ENSG00000177954	RPS27	0.233378	-0.0321821	-0.0633727	0.458745	0.176425	0.249572
7900157	ENSG00000177954	RPS27	0.250773	-0.0511598	-0.0578446	0.490589	0.176069	0.249063
7905691	ENSG00000177954	RPS27	0.234259	-0.0302192	-0.0613166	0.497834	0.198088	0.262586
7923438	ENSG00000177954	RPS27	0.212606	-0.0151973	-0.0429008	0.471957	0.221051	0.272283
7893919	ENSG00000143947	RPS27A	0.210714	-0.0962394	-0.0298966	0.466014	0.00253046	0.09638
7980744	ENSG00000100784	RPS6KA5	-0.0147465	0.153334	0.189215	0.931013	1.04682	1.31283
7937915	ENSG00000167325	RRM1	-0.146409	0.0444211	0.103714	-1.05166	-0.739379	-0.900324
8146685	ENSG00000179041	RRS1	-0.318756	-0.175777	-0.440698	-0.559252	-0.651959	-0.66015
8090448	ENSG00000175792	RUVBL1	-0.408618	-0.108724	-0.105212	-1.12195	-0.969861	-1.00152
8030113	ENSG00000183207	RUVBL2	-0.314085	-0.150707	-0.155038	-0.678256	-0.538565	-0.646669
7896343	ENSG00000075856	SART3	-0.407994	0.345459	-0.0919611	-1.07639	-0.169602	-0.77457
7896059	ENSG00000075856	SART3	-0.273974	0.0885169	-0.131727	-0.864895	-0.323178	-0.530062
7894837	ENSG00000075856	SART3	-0.254883	0.176939	-0.0747528	-0.888027	-0.150106	-0.665138
7895630	ENSG00000075856	SART3	-0.239925	0.208037	-0.116555	-0.825142	-0.177217	-0.609364
7896319	ENSG00000075856	SART3	-0.294844	0.138013	-0.104081	-0.716943	-0.271675	-0.471625
7894583	ENSG00000075856	SART3	-0.221543	0.155107	-0.0976433	-0.651867	-0.260115	-0.534368
7892562	ENSG00000075856	SART3	-0.0828875	0.0535832	-0.0353247	-0.678439	-0.247226	-0.391421
7893840	ENSG00000075856	SART3	-0.325884	0.0682446	-0.129202	-0.57004	-0.269907	-0.40224
7894657	ENSG00000075856	SART3	-0.454249	0.17334	-0.134324	-0.698477	-0.0783006	-0.388146
7893025	ENSG00000075856	SART3	-0.203608	0.181389	-0.173961	-0.767474	-0.0756453	-0.221983
7893548	ENSG00000075856	SART3	-0.31228	0.202055	-0.293145	-0.228076	0.053605	-0.839437
7896097	ENSG00000075856	SART3	-0.110563	0.0169542	0.0297549	-0.106385	-0.132248	-0.726455
7973770	ENSG00000092108	SCFD1	-0.0198719	0.0376191	0.104151	-0.515655	-0.329451	-0.37885
7917674	ENSG00000119335	SET	-0.200131	-0.00800779	-0.0964689	-0.43672	-0.256839	-0.443401
7997099	ENSG00000189091	SF3B3	-0.11311	-0.00937268	-0.0931783	-0.661462	-0.555353	-0.645794
7919659	ENSG00000143368	SF3B4	0.228557	-0.279455	-0.257193	-0.229883	-0.526935	-0.560103
8001133	ENSG00000171241	SHCBP1	-0.24698	0.249261	0.122444	-1.41483	-0.737303	-0.750589
7918622	ENSG00000155380	SLC16A1	-0.333211	-0.205265	-0.0477434	-0.881604	-0.745696	-0.947005
8141107	ENSG00000004864	SLC25A13	-0.262958	-0.0392754	-0.0287055	-0.528155	-0.251479	-0.334961
7893262	ENSG00000075415	SLC25A3	-0.149823	0.0227118	0.0369762	-0.671096	-0.568173	-0.615555
7915472	ENSG00000117394	SLC2A1	-0.0846164	0.0816008	-0.0954773	-0.971744	-0.861002	-0.99536
8016578	ENSG00000121073	SLC35B1	-0.125651	-0.131288	-0.257881	-0.645975	-0.588711	-0.542731
8097600	ENSG00000153147	SMARCA5	-0.0159215	0.012984	-0.095706	-0.400305	-0.343848	-0.355893
8086810	ENSG00000173473	SMARCC1	-0.0961028	0.028961	-0.00421287	-0.410943	-0.382849	-0.401841
7955331	ENSG00000066117	SMARCD1	-0.00478005	-0.0303744	0.0484863	-0.451319	-0.519987	-0.533376
8156982	ENSG00000136824	SMC2	-0.16025	-0.0288024	0.0688282	-1.06385	-0.729147	-0.703683
7930422	ENSG00000108055	SMC3	-0.149501	0.0426222	-0.0435853	-0.606975	-0.457036	-0.420348
8019877	ENSG00000101596	SMCHD1	-0.214813	0.0621981	0.0651119	-0.410759	-0.088665	-0.0862095
7894457	ENSG00000119953	SMNDC1	-0.384762	-0.0803907	0.0268143	-0.493419	-0.255261	-0.873044
8180357	ENSG00000131876	SNRPA1	-0.228893	0.0217946	-0.124449	-0.960141	-0.804399	-0.752027
8064502	ENSG00000125835	SNRPB	-0.278972	-0.0602561	-0.0358579	-0.708021	-0.506083	-0.554192
8118826	ENSG00000124562	SNRPC	0.0885874	-0.120905	-0.172622	-0.308197	-0.578764	-0.527454
7908988	ENSG00000182004	SNRPE	-0.291521	0.0758303	0.00757693	-0.399924	-0.351322	-0.31642
7978570	ENSG00000129515	SNX6	-0.0643768	0.0546472	0.092141	-0.420326	-0.324196	-0.335526
7944667	ENSG00000137642	SORL1	0.108816	0.358562	0.412758	1.35399	1.45989	1.63356
8013671	ENSG00000076382	SPAG5	-0.102571	0.212984	0.0659115	-1.48574	-0.990735	-0.864518
8052689	ENSG00000198369	SPRED2	-0.388083	-0.689529	-0.661219	-1.37042	-1.56451	-1.28329
7935002	ENSG00000143742	SRP9	-0.32596	-0.00153792	0.032651	-0.455	-0.172283	-0.267587
7910099	ENSG00000143742	SRP9	-0.278313	-0.0127833	0.0323197	-0.412544	-0.141381	-0.256447
8125941	ENSG00000096063	SRPK1	-0.217001	-0.0386817	-0.0575601	-0.461761	-0.33489	-0.447204
7898975	ENSG00000133226	SRRM1	0.123349	-0.0682214	-0.167425	-0.322437	-0.530523	-0.416201
8046201	ENSG00000138385	SSB	-0.172652	-0.0967721	-0.0580116	-0.608737	-0.569539	-0.54218
8136631	ENSG00000106028	SSBP1	-0.24342	-0.0415491	-0.0451277	-0.411933	-0.310726	-0.39106
7915926	ENSG00000123473	STIL	-0.0201695	0.0501668	-0.0881769	-1.63345	-1.34649	-1.29154
8160968	ENSG00000165283	STOML2	-0.375094	-0.112491	-0.0429562	-0.731063	-0.570935	-0.606189
7940191	ENSG00000166900	STX3	0.0704593	0.049137	0.0846516	1.10916	1.17307	1.56364
8104738	ENSG00000113387	SUB1	-0.203456	-0.153447	-0.083153	-0.679868	-0.492044	-0.583965
7971541	ENSG00000136143	SUCLA2	-0.106826	0.0321703	-0.0427875	-0.598355	-0.556088	-0.453851
8180373	ENSG00000116030	SUMO1	-0.145908	-0.0493092	0.0241498	-0.87581	-0.90504	-0.891979
8127977	ENSG00000135316	SYNCRIP	-0.221238	-0.0587285	-0.223148	-0.470657	-0.32218	-0.520038
8177635	ENSG00000085231	TAF9	-0.185823	0.0317393	-0.146172	-0.501625	-0.323767	-0.495534
7955829	ENSG00000139546	TARBP2	-0.0196412	-0.0849376	-0.0757633	-0.20541	-0.265272	-0.437768
7895285	ENSG00000120948	TARDBP	-0.186733	0.207655	0.00406881	-1.13971	-0.643147	-0.547477
7895790	ENSG00000120948	TARDBP	-0.137593	-0.051001	-0.112018	-0.761753	-0.693671	-0.786765
7892983	ENSG00000120948	TARDBP	-0.126756	-0.0363277	-0.168287	-0.76808	-0.61499	-0.547029
7895929	ENSG00000120948	TARDBP	-0.252012	-0.0202139	0.177539	-0.816007	-0.593678	-0.4525
7893012	ENSG00000120948	TARDBP	-0.154032	-0.0181087	-0.00248214	-0.563896	-0.461507	-0.371127
7896482	ENSG00000120948	TARDBP	-0.231079	0.0672582	0.0516286	-0.639322	-0.330453	-0.288155
7893487	ENSG00000120948	TARDBP	-0.233759	0.293271	0.310239	-0.691346	-0.174545	-0.0697692
8078600	ENSG00000187735	TCEA1	-0.205853	0.0930557	0.12462	-0.576464	-0.329186	-0.316051
8150818	ENSG00000187735	TCEA1	-0.175957	0.0606136	0.101446	-0.485877	-0.306964	-0.307953
8108954	ENSG00000113649	TCERG1	-0.0196946	-0.0434206	-0.106348	-0.606748	-0.626454	-0.589523
8130578	ENSG00000120438	TCP1	0.650909	-0.228309	-0.357035	1.35348	0.804152	0.877052
8146914	ENSG00000147601	TERF1	0.01969	-0.0527876	-0.0541824	-0.645948	-0.426291	-0.547371
8102789	ENSG00000147601	TERF1	0.0453876	0.0567855	-0.00383453	-0.518329	-0.448716	-0.510751
7927669	ENSG00000108064	TFAM	-0.321239	-0.155906	-0.141251	-0.811834	-0.701962	-0.689414
8091103	ENSG00000114126	TFDP2	-0.0771588	0.105253	0.115145	-0.558097	-0.562537	-0.574961
8021924	ENSG00000079134	THOC1	-0.0912142	0.00344429	-0.119213	-0.595594	-0.630941	-0.587068
7952869	ENSG00000151500	THYN1	-0.124177	-0.0281675	-0.0214413	-0.311421	-0.30748	-0.250705
7964145	ENSG00000111602	TIMELESS	-0.247291	0.0169293	0.0466771	-1.02719	-0.587872	-0.478781
7948267	ENSG00000134809	TIMM10	-0.15368	-0.197815	-0.25866	-0.599773	-0.751951	-0.697404
7908766	ENSG00000134375	TIMM17A	-0.124867	-0.153048	-0.353497	-0.774081	-0.800028	-0.967336
8033465	ENSG00000104980	TIMM44	-0.194682	-0.1219	-0.170409	-0.55766	-0.385643	-0.325008
7989915	ENSG00000075131	TIPIN	-0.187795	-0.0325774	-0.10477	-0.976958	-0.790719	-1.05707
8088106	ENSG00000163931	TKT	0.0222096	-0.0490874	0.127773	0.604442	0.531638	0.516936
7959597	ENSG00000086598	TMED2	-0.169323	-0.0838962	-0.0336984	-0.359899	-0.179245	-0.137114
8106122	ENSG00000083312	TNPO1	-0.0814728	0.0199005	-0.0502787	-0.391691	-0.302217	-0.354839
8034482	ENSG00000105576	TNPO2	-0.0708512	-0.0728969	-0.161161	-0.574594	-0.498726	-0.57185
8034512	ENSG00000105576	TNPO2	0.43657	-0.217979	-0.172965	0.648268	0.164931	0.195807
8066461	ENSG00000025772	TOMM34	-0.214174	-0.128794	-0.17339	-0.840738	-0.805765	-0.974791
8138547	ENSG00000196683	TOMM7	0.0673314	-0.0400501	0.0218983	0.469018	0.303725	0.34779
8013222	ENSG00000177302	TOP3A	-0.0537874	-0.093349	-0.154825	-0.410854	-0.511866	-0.543671
8090772	ENSG00000163781	TOPBP1	-0.0878969	0.0548179	0.0416606	-0.476047	-0.372715	-0.361424
8012257	ENSG00000141510	TP53	-0.0667624	-0.153021	-0.112436	-0.574287	-0.800145	-0.850203
7922912	ENSG00000047410	TPR	-0.118688	0.0621949	-0.00603903	-0.560088	-0.387908	-0.353045
8138581	ENSG00000164548	TRA2A	-0.100689	0.051333	-0.142521	-0.716335	-0.574662	-0.646109
8087513	ENSG00000183763	TRAIP	-0.105738	-0.0664508	0.00574459	-0.644941	-0.532311	-0.564467
7944375	ENSG00000196655	TRAPPC4	-0.264343	-0.029826	-0.19429	-0.747141	-0.51879	-0.624217
7894041	ENSG00000196655	TRAPPC4	-0.253211	-0.0557776	-0.0692271	-0.567737	-0.263594	-0.363168
8031913	ENSG00000130726	TRIM28	0.0707681	-0.107193	-0.0227259	-0.399034	-0.502435	-0.488774
7956639	ENSG00000123297	TSFM	-0.16149	-0.11113	-0.153688	-0.518592	-0.533524	-0.555528
8044965	ENSG00000211460	TSN	-0.302967	-0.0395893	-0.0278124	-0.380994	-0.113858	-0.294525
8011245	ENSG00000167721	TSR1	-0.342199	-0.124629	-0.230942	-0.722975	-0.63647	-0.70726
8041360	ENSG00000018699	TTC27	-0.0975216	0.0845604	-0.0447492	0.397439	0.866628	0.73736
7904314	ENSG00000116830	TTF2	-0.219104	-0.0346281	-0.070653	-0.737094	-0.514767	-0.641066
8017150	ENSG00000108423	TUBD1	-0.226836	0.288202	0.107257	-0.580243	-0.142947	-0.136628
8007302	ENSG00000131462	TUBG1	-0.237922	-0.133389	-0.154496	-0.913701	-0.7915	-0.909845
8000603	ENSG00000178952	TUFM	-0.0210122	-0.0647253	-0.0582511	-0.306898	-0.487217	-0.555685
8023450	ENSG00000091164	TXNL1	0.020053	-0.00453493	-0.0596232	-0.503752	-0.535334	-0.639381
8031536	ENSG00000063244	U2AF2	-0.131043	-0.0431482	-0.162357	-0.366052	-0.265531	-0.3329
8169645	ENSG00000077721	UBE2A	0.148226	-0.103255	-0.122566	-0.376413	-0.491886	-0.602919
8071547	ENSG00000185651	UBE2L3	-0.0322388	-0.0457352	-0.165284	-0.650663	-0.412057	-0.645608
7968331	ENSG00000185651	UBE2L3	-0.104547	-0.0378967	-0.10047	-0.474356	-0.426717	-0.519991
7965471	ENSG00000177889	UBE2N	-0.0930233	-0.10798	-0.251158	-0.383876	-0.443147	-0.482674
7969428	ENSG00000118939	UCHL3	-0.10883	-0.0894099	-0.18453	-0.539451	-0.554102	-0.615227
8042270	ENSG00000169764	UGP2	-0.142159	0.0620798	-0.0310132	0.560291	0.833634	0.855915
7928189	ENSG00000107731	UNC5B	0.0420838	-0.118147	-0.164095	-0.580825	-0.71467	-0.901831
7958455	ENSG00000076248	UNG	-0.463363	-0.304501	-0.132777	-1.09175	-0.868385	-0.832155
7901867	ENSG00000162607	USP1	-0.129087	0.0262355	-0.113402	-0.830539	-0.627161	-0.586549
7997633	ENSG00000103194	USP10	-0.158419	-0.0445558	-0.0761688	-0.862194	-0.811631	-0.876232
8019807	ENSG00000101557	USP14	-0.0992501	0.0218925	0.0146298	-0.475166	-0.441354	-0.421955
8043218	ENSG00000168883	USP39	-0.12941	0.0343702	-0.131694	-0.68066	-0.514978	-0.668955
8166826	ENSG00000124486	USP9X	-0.0321495	0.0648688	-0.039726	-0.509353	-0.359636	-0.415154
8008530	ENSG00000011260	UTP18	-0.246592	-0.0942984	-0.155619	-0.428222	-0.285382	-0.344282
7960544	ENSG00000139190	VAMP1	0.211936	0.11831	0.0469935	0.887169	0.797671	0.889122
8171013	ENSG00000155959	VBP1	-0.153247	-0.0807471	-0.131411	-0.916114	-0.646721	-0.657631
7961489	ENSG00000084463	WBP11	-0.0148467	0.0276892	-0.0154074	-0.703824	-0.670432	-0.769779
7979281	ENSG00000198554	WDHD1	-0.235426	0.031346	0.00857371	-1.38067	-1.01994	-1.10371
8058373	ENSG00000138442	WDR12	-0.220172	-0.128423	-0.277171	-0.951028	-0.868005	-1.07815
7918517	ENSG00000116455	WDR77	-0.178461	-0.185458	-0.168909	-0.47584	-0.502498	-0.5701
8145702	ENSG00000165392	WRN	-0.162107	0.13008	0.0533453	-0.981295	-0.723383	-0.895293
8052526	ENSG00000082898	XPO1	-0.0216887	0.0625695	-0.00289736	-0.531231	-0.471662	-0.41583
8073457	ENSG00000196419	XRCC6	-0.247414	0.0217685	-0.0792398	-0.482262	-0.366171	-0.43745
7957032	ENSG00000127337	YEATS4	-0.27382	0.130941	0.177854	-0.705558	-0.538032	-0.70071
8041281	ENSG00000119820	YIPF4	0.283872	-0.121661	-0.08297	0.569847	0.17676	0.459289
8000791	ENSG00000090238	YPEL3	0.330417	0.0527696	0.0438898	0.613626	0.212655	0.453049
8055476	ENSG00000108953	YWHAE	-0.0848575	-0.077296	-0.0622725	-0.632831	-0.604566	-0.67441
8011011	ENSG00000108953	YWHAE	-0.0269289	-0.101987	-0.129633	-0.541918	-0.528892	-0.727532
7976101	ENSG00000100722	ZC3H14	-0.101748	-0.00899659	0.0349854	-0.311905	-0.31719	-0.263617
7979813	ENSG00000185650	ZFP36L1	0.291016	-0.0316279	-0.123386	-0.366289	-1.02661	-0.612897
8105136	ENSG00000172262	ZNF131	-0.0439968	0.0225489	-0.223938	-0.757954	-0.804426	-0.830475
7893497	ENSG00000167635	ZNF146	-0.229974	-0.0926794	0.00570703	-0.559453	-0.510046	-0.325605
7896596	ENSG00000167635	ZNF146	-0.101132	-0.127377	0.0091393	-0.343808	-0.425631	-0.333066
7895954	ENSG00000167635	ZNF146	-0.183421	-0.0215478	-0.110731	-0.381119	-0.36683	-0.296974
8097543	ENSG00000109445	ZNF330	-0.216924	-0.0255826	-0.1583	-0.631019	-0.404241	-0.44712
8023882	ENSG00000101493	ZNF516	0.0909159	-0.00230061	-0.136727	0.5804	0.547175	0.570441
7899096	ENSG00000142684	ZNF593	-0.0831363	-0.211085	-0.30707	-0.32078	-0.632882	-0.470132
7951734	ENSG00000086827	ZW10	-0.043139	-0.02231	-0.167858	-0.681743	-0.602276	-0.720873
