# Supplementary material for: Activating p53 abolishes self-renewal of quiescent leukaemic stem cells in residual CML disease
Source: Nat Commun. 2024 Jan 22;15:651. doi: 10.1038/s41467-024-44771-9 (PMC10800356; doi:10.1038/s41467-024-44771-9)
Supplement: Supplementary file 8 — Supplementary Data 4 [file 41467_2024_44771_MOESM8_ESM.xlsx]

## Sheet: WORKSHEET 1
	24 hrs				72 hrs
HGNC SYMBOL	IDASA vs NDC	NIL vs NDC	IDASA + NIL vs NDC	IDASA + NIL vs NIL	IDASA vs NDC	NIL vs NDC	IDASA + NIL vs NDC	IDASA + NIL vs NIL
A2M	0.261499	1.06932	1.02968	-0.0396357	-0.0267646	-0.00650488	-0.243954	-0.237448
A2M.AS1	0.00377528	0.751928	0.725891	-0.0260371	0.0155158	0.250083	0.227677	-0.0224063
A2MP1	0.695218	1.94788	1.7262	-0.221676	-0.0281807	0.0960089	-0.0284491	-0.124458
AAMP	-0.143551	-0.39015	-0.424464	-0.034314	-0.00604159	-0.105044	-0.164358	-0.0593141
AAR2	-0.0808996	-0.250527	-0.341299	-0.0907726	-0.00752914	-0.167108	-0.14573	0.0213786
ABT1	-0.117025	-0.211572	-0.263851	-0.0522797	0.036733	-0.0440944	-0.0238672	0.020228
AC004381.2	0.263488	0.519746	0.655799	0.136053	-0.0332877	0.174951	0.267989	0.0930393
AC004381.3	0.244769	0.468571	0.588918	0.120347	-0.06836	0.258786	0.0651457	-0.19364
AC004540.1	0.139206	1.05465	1.1602	0.105552	0.00315439	0.342118	0.424784	0.0826655
AC004847.1	-0.320886	0.544853	0.450411	-0.0944415	-0.0938165	-0.404834	-0.195543	0.209292
AC004890.2	0.20328	0.741067	0.677867	-0.0631994	0.33709	0.182621	0.199057	0.0164369
AC004982.2	0.224701	0.654407	0.911388	0.256982	0.328545	0.297131	-0.0652776	-0.362409
AC005008.2	0.0649292	0.388556	0.344086	-0.0444684	-0.000805943	0.844983	0.699262	-0.145721
AC005498.3	-0.245482	0.834161	0.707598	-0.126563	0.176832	0.391141	0.697797	0.306655
AC005696.4	0.217117	0.988139	0.748312	-0.239826	0.00465533	0.35273	-0.00916622	-0.361889
AC005842.1	0.0298894	0.349081	0.613992	0.264912	0.227429	0.199836	0.0235303	-0.176307
AC006994.1	0.457041	0.592667	0.971144	0.378477	0.107084	0.31551	0.280252	-0.0352641
AC007608.3	0.309696	0.866652	0.932072	0.0654207	0.250752	0.120506	0.236203	0.115698
AC007686.3	0.286668	0.786534	0.869512	0.0829777	-0.147163	0.792759	0.748891	-0.0438752
AC007842.1	-0.0865937	0.513594	0.554988	0.0413941	-0.0392768	0.354402	0.121096	-0.233305
AC008014.1	0.0708223	0.873424	0.936544	0.0631199	0.0399441	0.0668497	0.00640836	-0.0604407
AC008667.1	0.0603578	0.464736	0.720644	0.255908	-0.444989	0.100271	0.0763944	-0.0238783
AC008676.3	0.683942	0.433674	1.00233	0.568657	0.0948452	-0.131371	0.45983	0.591201
AC008700.1	0.917882	0.950747	1.03651	0.0857643	0.0474301	0.0811058	0.00638485	-0.0747196
AC009948.4	0.393345	0.435996	0.672724	0.236729	0.0953933	0.00733169	0.148011	0.140681
AC009950.1	0.445741	0.934515	0.874089	-0.0604262	-0.0836332	0.149802	0.136578	-0.0132231
AC009951.2	0.0734186	0.161017	0.437547	0.276529	-0.028683	-0.169297	-0.098899	0.0703974
AC010731.1	0.435395	1.27359	1.34937	0.0757719	0.0591694	1.13111	1.05725	-0.0738695
AC010745.2	0.135554	2.59103	2.3629	-0.228124	-0.558929	1.41278	1.03644	-0.376346
AC010745.5	0.518117	2.04304	2.16304	0.119998	0.378896	2.05311	1.31298	-0.740128
AC010880.1	0.337049	1.29534	1.23154	-0.063795	0.58466	1.44139	1.41344	-0.0279545
AC011481.1	-0.176111	-0.694108	-0.749465	-0.0553562	-0.0244282	-0.202449	-0.269051	-0.0666021
AC011815.3	0.51337	1.02214	0.735401	-0.286737	-0.0353193	0.315794	-0.0507328	-0.366527
AC015969.1	0.421854	0.928763	1.04614	0.117379	-0.0457361	0.014475	0.23379	0.219318
AC016074.2	-0.00060296	-0.772273	-0.476091	0.296184	-0.123358	-1.42327	-1.32129	0.101975
AC016734.1	-0.23823	-0.678048	-0.920677	-0.242628	0.111495	-0.0418149	0.109715	0.15153
AC018410.2	1.20634	0.462464	1.13785	0.675389	0.0806654	0.00888353	0.855405	0.846522
AC020951.1	0.134957	0.498522	0.401351	-0.097171	-0.0233241	0.179357	0.275797	0.0964399
AC021205.3	0.194778	0.983363	0.850837	-0.132525	0.28941	0.542887	0.485053	-0.0578276
AC023157.3	0.0760256	0.463198	0.504544	0.0413464	0.194113	0.223834	0.384372	0.160533
AC023355.1	-0.358262	-0.612611	-0.345453	0.267158	-0.136267	-0.0545096	-0.0620674	-0.00755819
AC024145.1	0.313205	0.454408	0.579013	0.124605	0.183906	0.292755	0.383227	0.0904728
AC025031.4	0.0536065	0.784204	0.830067	0.0458624	0.136208	0.342329	0.0844589	-0.257869
AC025031.5	0.3545	1.29802	1.10432	-0.193701	0.051462	0.270023	0.0834271	-0.186596
AC025040.1	0.12781	0.722115	0.857822	0.135707	-0.00723464	0.166149	0.355432	0.189283
AC025171.3	0.255338	0.576034	0.57883	0.00279644	0.0625225	0.292148	0.197058	-0.0950915
AC025442.2	0.327544	0.588336	0.512319	-0.0760171	0.00823514	0.358091	0.416654	0.0585634
AC026741.1	0.73566	1.40086	1.11219	-0.288674	0.0605026	1.12321	0.736118	-0.387093
AC027228.2	-0.294954	-1.3578	-1.23514	0.122662	-0.0298402	-0.397302	-1.15462	-0.757311
AC060780.1	-0.0397334	0.361724	0.363085	0.00136128	-0.0429144	0.238126	0.0484374	-0.189689
AC068481.1	0.133972	0.467668	0.539973	0.0723047	0.129033	0.0747264	0.439222	0.364498
AC068580.3	-0.104186	0.404906	0.511905	0.106999	0.240594	0.423317	0.269721	-0.153599
AC069499.1	-0.0628946	-0.381884	-0.526623	-0.144739	0.149806	0.0539329	0.242698	0.188765
AC073349.2	0.427555	0.855352	0.763362	-0.0919897	-0.0880927	0.411299	0.149449	-0.261851
AC073957.3	0.192207	0.766759	0.820354	0.0535952	-0.00919385	0.068192	-0.121232	-0.189424
AC087752.3	1.09588	0.48332	1.20824	0.724924	0.519471	-0.015326	1.10045	1.11578
AC092017.1	-0.207327	-0.577804	-0.844836	-0.267032	0.106022	-0.420791	-0.178581	0.24221
AC092634.3	-0.0262299	0.626666	0.724326	0.0976607	-0.129202	0.289791	-0.287648	-0.577438
AC092646.1	0.426787	2.15567	2.08167	-0.0739993	-0.17374	1.79748	-0.365325	-2.16281
AC092652.3	0.331031	0.475082	0.366571	-0.108511	0.187009	-0.182991	0.0217843	0.204776
AC092747.2	0.276147	1.26107	0.811472	-0.4496	-0.0418027	0.467852	0.26219	-0.205664
AC093484.4	-0.099739	-0.854194	-0.742226	0.111968	-0.0505738	-0.22576	-0.287906	-0.0621477
AC093495.1	0.681167	0.440023	0.972997	0.532974	0.0193785	-0.350438	0.158821	0.509259
AC096642.1	0.469646	0.79619	1.17548	0.379288	-0.405626	-0.370561	-0.532976	-0.162401
AC098934.1	-0.199729	-0.607901	-0.951097	-0.343196	-0.246559	-0.254874	-0.316537	-0.0616613
AC099489.1	0.084341	1.12621	1.16785	0.0416379	-0.0544812	0.134011	0.103342	-0.0306705
AC099811.6	0.405293	0.815102	0.567287	-0.247815	-0.145141	0.317609	0.126323	-0.191288
AC103705.1	0.552255	0.0685952	0.608296	0.539701	0.260706	-0.0950777	0.528043	0.623121
AC104083.1	-0.0450548	0.64767	0.542599	-0.105071	0.137833	0.633639	0.0266048	-0.607033
AC104389.4	0.651165	1.14168	1.50671	0.365035	0.187961	0.657579	1.03219	0.37462
AC104964.3	0.15615	0.709689	0.553679	-0.156009	-0.126549	0.114554	-0.133891	-0.248444
AC105285.1	-0.00983658	0.529242	0.455033	-0.074209	-0.126153	0.108358	0.102882	-0.00547484
AC107204.1	0.17269	0.787568	0.687192	-0.100376	0.0673224	0.581852	0.495762	-0.0860885
AC107884.1	0.226195	1.27275	1.14595	-0.126797	0.105918	0.101152	0.171601	0.0704502
AC107959.2	1.70278	0.0726725	1.826	1.75333	0.659609	-0.329896	1.68872	2.01862
AC108010.1	0.161848	0.431865	0.486004	0.0541392	0.02973	0.251004	0.514802	0.263796
AC108134.3	0.0850121	0.966583	1.04445	0.0778657	-0.0862051	-0.0960871	0.157088	0.253175
AC122129.1	0.537317	0.699613	0.667951	-0.0316615	-0.123691	0.161881	0.106269	-0.0556126
AC127496.5	0.158572	1.35413	1.38928	0.0351503	0.00288881	0.516475	0.434768	-0.0817055
AC127496.7	-0.0223511	0.626245	0.605754	-0.0204913	-0.0550291	0.400214	0.159146	-0.241067
AC132872.1	-0.0275882	1.00347	1.09358	0.0901124	-0.452256	0.442775	0.572528	0.12975
AC132938.5	0.402438	0.751679	0.486876	-0.264803	-0.0435126	-0.0255815	-0.179742	-0.15416
AC133552.3	0.536025	0.740095	0.758692	0.0185966	-0.42186	-0.316723	0.122417	0.439138
AC135506.1	0.14081	1.17633	0.862049	-0.314282	0.133014	0.435009	0.574205	0.139192
AC138150.1	-0.129513	0.544415	0.811078	0.266663	-0.0501614	0.360708	0.14427	-0.216437
AC139530.1	0.0110945	0.688509	0.635353	-0.0531552	0.0599465	0.159042	0.301439	0.142397
AC145207.5	-0.175218	-0.546481	-0.549044	-0.00256239	-0.0504688	-0.0928308	-0.155644	-0.0628138
AC234772.2	-0.0888518	-0.679572	-0.138765	0.540808	-0.326219	-1.07034	-1.03389	0.0364553
AC234782.3	0.188314	0.794027	0.86465	0.0706236	-0.0885877	-0.00871432	0.405994	0.414707
AC244502.1	0.0142301	0.506199	0.567716	0.0615176	-0.0613177	-0.221464	0.0501233	0.271588
AC245014.3	-0.308387	-0.741397	-0.731906	0.00949123	0.0656904	-0.206635	-0.301879	-0.0952435
AC245060.6	0.204524	0.415971	0.357579	-0.0583911	0.156093	0.299819	0.209722	-0.0900965
ACAD9	-0.0201407	-0.272118	-0.341541	-0.0694229	0.00719418	-0.0850494	-0.0352671	0.0497826
ACCS	0.0245133	0.69963	0.631213	-0.0684172	0.0587396	0.246921	0.0993492	-0.147571
ACOT7	-0.152709	-0.510195	-0.525385	-0.0151908	-0.0444782	-0.226743	-0.164715	0.0620283
ACOX2	0.231551	0.919256	1.00442	0.0851639	-0.112184	0.393107	0.520648	0.127534
ACP5	-0.166328	1.33903	1.41071	0.0716763	0.151654	0.453511	0.257793	-0.195716
ACP6	-0.0652028	0.352369	0.307344	-0.0450255	0.0974383	0.153953	0.101789	-0.0521642
ACPP	-0.191094	-0.648683	-0.662256	-0.0135723	-0.150029	-0.925038	-0.794245	0.130791
ACSS2	-0.040649	0.467634	0.404893	-0.0627414	-0.0119725	0.16669	0.179917	0.0132277
ACTA2	1.20302	0.707114	1.81725	1.11014	-0.0472184	-0.577078	0.570383	1.14746
ACTG1	0.00837943	0.245275	0.324241	0.0789653	0.0246227	-0.154067	-0.0439241	0.110143
ACTL6A	-0.0959331	-0.501429	-0.557132	-0.0557025	0.00251988	-0.103137	-0.138811	-0.0356745
ADA	0.240558	0.0866244	0.437161	0.350537	0.240143	-0.195885	0.27554	0.471425
ADAM20	-0.0032779	1.19066	0.987544	-0.203119	-0.510067	-0.213047	0.00984809	0.222892
ADAM20P1	0.111938	1.34017	1.32119	-0.018977	0.0119199	0.223183	0.0341132	-0.189069
ADAMTS10	0.233251	0.789473	0.781604	-0.00786776	0.0425649	0.668922	0.764647	0.0957243
ADAMTS13	-0.0523092	0.95719	0.779223	-0.177966	-0.192839	0.0565025	0.407829	0.351326
ADAMTS7	0.277071	1.13912	1.48282	0.343699	0.0966011	-0.104536	0.542609	0.647146
ADAR	-0.062165	-0.168192	-0.227485	-0.0592931	0.0277142	-0.0506638	-0.0590707	-0.00840686
ADCY10P1	0.00295392	0.520076	0.559254	0.039178	-0.114728	0.257475	0.26452	0.00704474
ADCY4	0.157621	0.925353	0.895521	-0.0298318	0.206837	-0.17819	0.661348	0.839538
ADGRE1	0.336425	1.24415	1.25272	0.0085691	-0.18128	0.477964	0.924453	0.446489
ADHFE1	0.0868106	1.37793	1.52518	0.147251	-0.0519003	0.453844	0.507081	0.0532384
ADM2	0.0361335	1.29187	1.32526	0.0333891	-0.255962	2.2941	2.53334	0.23924
ADNP2	-0.104342	-0.406257	-0.463764	-0.0575073	0.00388806	-0.0342969	-0.0543529	-0.0200555
ADPRM	0.00850674	0.590739	0.545285	-0.0454534	0.0328407	0.25205	-0.00997985	-0.26203
AEN	0.528797	-0.483521	0.196392	0.679913	0.344063	-0.431458	0.527133	0.958591
AF117829.1	0.0912178	0.353726	0.478628	0.124902	-0.0116033	0.241432	0.17594	-0.065491
AF127577.4	-0.0935486	0.83008	0.794803	-0.0352767	-0.222115	0.47424	0.288761	-0.185479
AFG3L2	-0.093589	-0.197064	-0.285578	-0.0885139	0.00487464	0.0941792	-0.096182	-0.190361
AGAP5	0.711171	0.912653	1.13058	0.217927	-0.257605	0.205899	0.413836	0.20794
AGGF1P3	0.116451	0.90759	0.971629	0.064039	0.0779429	0.736944	0.258151	-0.478791
AGO4	0.0533148	0.358429	0.339819	-0.0186097	-0.016454	0.0308431	0.0148601	-0.015983
AGPAT5	-0.097429	-0.273748	-0.280303	-0.00655533	-0.0145079	-0.0122882	-0.145696	-0.133407
AHNAK	-0.0295881	0.639039	0.615189	-0.0238497	-0.00834507	-0.131233	0.22419	0.355424
AHNAK2	0.314104	1.53862	1.68053	0.141908	0.574538	0.866231	0.543897	-0.322333
AHRR	0.0101462	0.780594	0.765931	-0.0146628	0.130656	0.630953	0.900114	0.269162
AHRR.1	0.116169	0.567167	0.752191	0.185024	0.247723	0.570016	0.887723	0.317703
AHSA1	-0.153173	-0.692167	-0.787091	-0.0949231	-0.0382921	-0.216224	-0.261176	-0.044951
AIMP2	-0.104109	-0.362692	-0.506865	-0.144172	0.0226431	0.0233792	-0.0163335	-0.0397122
AK2	-0.139426	-0.440205	-0.469581	-0.0293755	-0.01668	-0.084872	-0.0669602	0.0179119
AK9	-0.0121758	0.583643	0.627798	0.0441547	0.0382709	0.442114	0.284984	-0.15713
AKAP1	-0.163406	-0.387482	-0.440153	-0.0526709	-0.0199318	-0.0778169	-0.223143	-0.145326
AKIRIN1	-0.0750442	-0.298106	-0.263748	0.0343584	-0.000819761	-0.13089	-0.137382	-0.00649139
AKR1B1	-0.109668	-0.412599	-0.423274	-0.0106751	0.0453625	-0.216855	-0.205325	0.0115299
AL021368.2	0.00292397	0.416062	0.559663	0.143602	-0.012756	0.231687	0.264709	0.0330217
AL022326.2	0.663244	1.27822	0.845375	-0.432845	0.365133	0.61137	0.189289	-0.422081
AL031595.2	0.246687	0.993258	0.672481	-0.320777	0.0501207	0.215278	0.497223	0.281946
AL031666.1	0.204217	0.618009	0.517907	-0.100103	0.178654	0.389288	0.324252	-0.0650341
AL034397.2	-0.00478468	-0.822307	-1.2149	-0.392593	-0.245429	-1.1302	-1.12959	0.000599287
AL109976.1	1.67085	0.839993	1.90409	1.0641	0.14117	-0.703065	1.1975	1.90056
AL117339.4	0.543132	0.511594	0.737798	0.226204	0.393996	0.313384	0.289219	-0.0241658
AL117339.5	0.133199	0.231184	0.612638	0.381454	-0.118223	0.0754644	-0.0816886	-0.157153
AL132800.1	0.41155	0.658267	0.689431	0.0311643	0.0453149	0.155465	0.293986	0.138522
AL133227.1	-0.017119	0.344116	0.524289	0.180174	-0.100131	-0.210739	0.0189638	0.229701
AL133284.1	1.11398	0.719295	1.3733	0.654003	-0.17022	-0.539535	0.397326	0.936861
AL136310.1	0.658916	0.560646	0.707213	0.146567	-0.204409	-0.161722	0.151909	0.313635
AL136320.1	0.236788	0.512539	0.641174	0.128636	0.161402	0.139408	0.376024	0.236616
AL138831.3	0.132649	1.06862	1.05561	-0.0130062	0.0394339	0.280869	0.226552	-0.0543171
AL138963.1	-0.0553544	0.817744	0.82407	0.00632673	0.300291	0.339453	0.20587	-0.133583
AL139260.1	-0.307172	0.741079	0.840978	0.0998988	-0.103594	0.467573	0.280819	-0.186741
AL157392.3	0.0412054	0.372529	0.394044	0.0215157	0.0726166	0.141715	0.112891	-0.0288232
AL161725.1	0.131333	0.452113	0.583482	0.131369	-0.0701363	0.047756	0.254016	0.20626
AL161909.1	-1.40218	-0.270808	-0.418702	-0.147893	0.989012	-0.0877652	1.34421	1.43198
AL162578.1	0.210595	0.405405	0.58895	0.183546	0.290311	0.326497	0.0540291	-0.272467
AL353748.2	0.532173	0.819589	0.805543	-0.0140462	0.333397	0.139069	0.375135	0.236058
AL354977.2	0.271703	0.86912	0.629013	-0.240107	-0.0778899	0.26342	0.255642	-0.00777676
AL355922.1	-0.115995	-1.0105	-0.993606	0.0168931	-0.0349362	-1.43285	-1.50463	-0.0717788
AL356750.1	0.47487	1.66736	1.62941	-0.0379506	-0.126833	0.487793	0.141019	-0.346774
AL358472.2	0.186314	0.635326	0.356554	-0.278772	0.146997	0.0303818	0.002697	-0.0276869
AL390728.2	-0.0588145	1.00629	0.621633	-0.384653	-0.202152	0.137484	0.489571	0.352088
AL445472.1	0.249101	0.860169	0.62918	-0.230989	0.111555	0.277083	0.275976	-0.00110684
AL451123.1	0.289153	0.871655	0.836514	-0.03514	-0.00826158	0.25972	0.151105	-0.108615
AL513190.1	0.542719	1.10025	0.840808	-0.259444	-0.167553	0.104847	-0.327784	-0.432618
AL590426.2	0.116333	1.03105	0.95969	-0.0713573	0.0228859	0.126944	0.181405	0.0544616
AL591485.1	0.185286	0.691768	0.962671	0.270903	0.522716	0.77062	0.802539	0.0319189
AL591623.2	0.576718	0.898455	1.33604	0.437584	-0.101965	0.301209	-0.0323761	-0.333585
AL662907.1	0.0075975	-0.0330286	0.563421	0.59645	0.134245	-0.0931719	0.416633	0.509804
AL683813.1	0.121993	0.809195	0.735467	-0.0737283	0.115568	0.206185	0.151233	-0.0549591
AL731568.1	0.00568755	0.251551	0.643413	0.391862	0.226742	0.0606728	0.235763	0.175091
ALDH18A1	-0.12829	-0.476171	-0.52708	-0.0509091	-0.00471139	-0.291505	-0.359767	-0.068262
ALDH1L2	-0.0808228	0.974109	0.982499	0.00839075	-0.210611	1.43653	1.46667	0.0301415
ALG14	0.0062786	-0.455635	-0.553868	-0.0982325	-0.0939703	-0.368544	-0.24216	0.126386
ALG3	-0.170257	-0.559764	-0.653667	-0.0939024	-0.0135581	-0.315674	-0.305992	0.00968172
ALG5	-0.0684765	-0.484989	-0.442877	0.042112	-0.0440135	-0.154813	-0.104072	0.0507399
ALYREF	-0.129558	-0.663244	-0.665872	-0.00262827	-0.0107139	-0.200448	-0.204218	-0.00376917
AMY2B	-0.0881438	0.833751	0.786499	-0.0472508	-0.102745	0.484302	0.260285	-0.224018
AMZ2P1	0.307622	0.196102	0.382278	0.186176	-0.0177166	0.0628945	0.162952	0.100057
ANAPC11	-0.128644	-0.431322	-0.350139	0.081183	0.102837	0.00345295	-0.0447219	-0.0481747
ANAPC15	-0.232574	-0.353723	-0.495782	-0.142059	0.0877111	-0.0699694	-0.154755	-0.0847855
ANKRD22	0.132834	-1.94328	-1.85391	0.0893712	0.197963	-1.97017	-1.36031	0.609857
ANKRD35	-0.438543	-1.17933	-0.888105	0.291225	0.260883	-0.716952	-0.265989	0.450963
ANKRD54	-0.153881	-0.285248	-0.439794	-0.154546	0.0532098	0.0615608	-0.0405333	-0.102093
ANPEP	-0.0587569	0.258407	0.258063	-0.000343886	0.0525333	0.0747237	0.218983	0.144259
ANXA1	0.0258659	-0.301688	-0.201722	0.0999662	-0.064871	-0.669929	-0.373207	0.296722
ANXA2	-0.0870704	-0.293767	-0.344135	-0.0503672	-0.0190489	-0.412186	-0.220518	0.191667
ANXA2P2	-0.0798669	-0.0720398	-0.267368	-0.195328	-0.262141	-0.631488	-0.136385	0.495101
ANXA6	-0.116871	-0.216031	-0.239919	-0.0238871	-0.0281984	-0.472447	-0.281886	0.190561
AP001266.2	0.63451	1.31309	1.25354	-0.0595428	-0.192597	0.183434	0.322103	0.138665
AP001642.1	0.217383	0.721336	1.04381	0.322473	-0.22245	0.56146	0.521936	-0.0395175
AP001816.1	0.192228	0.638631	0.990222	0.351591	0.089172	0.0525522	0.393453	0.340899
AP003392.4	-0.00419427	-0.317137	-0.417752	-0.100614	0.037699	0.195594	0.0493527	-0.146241
AP005131.5	0.139886	0.460505	0.376926	-0.0835779	0.386891	0.477357	0.780738	0.303374
APMAP	-0.082979	-0.211681	-0.243544	-0.031863	-0.0193015	-0.0263353	0.0257857	0.0521212
APOBEC3G	0.0618641	0.27471	0.313571	0.0388607	0.054705	-0.0714016	0.0278958	0.0992977
APOBEC3H	1.94665	0.825277	2.19038	1.3651	0.28308	-0.748544	1.04704	1.79558
APPL2	-0.0325716	0.299367	0.29303	-0.00633616	0.129329	0.295982	0.166145	-0.129836
ARC	0.69522	0.747547	1.58174	0.834194	0.086839	0.619327	1.81745	1.19813
ARFGEF2	-0.0455929	-0.117344	-0.167318	-0.0499739	-0.0125566	-0.0969066	-0.10552	-0.00861284
ARHGAP25	0.138341	0.242529	0.312795	0.070266	0.0882726	-0.154854	0.109262	0.264116
ARHGDIA	-0.106718	-0.574219	-0.557328	0.0168906	0.0158315	-0.366892	-0.265939	0.100954
ARHGEF3	0.279726	0.540608	0.787351	0.246742	0.0971332	0.0231033	0.280637	0.257535
ARHGEF39	-0.0861264	-0.378616	-0.463751	-0.085135	0.16563	-0.0430715	0.0288255	0.0718972
ARHGEF40	-0.013358	0.526854	0.590909	0.0640552	0.0962687	-0.0128972	0.24184	0.254737
ARID5B	0.155074	0.83776	0.926157	0.0883975	-0.0196713	0.0506034	0.336899	0.286296
ARNTL2	0.00706075	-0.236512	-0.279397	-0.042885	-0.112453	-0.255176	-0.294333	-0.0391575
ARPC4	-0.12145	-0.341397	-0.387708	-0.0463108	0.0669323	-0.28486	-0.0851971	0.199663
ARRB2	-0.0453385	-0.490977	-0.451839	0.0391383	0.0366124	-0.5324	-0.294897	0.237503
ARRDC5	-0.00783911	1.72776	1.79542	0.0676626	-0.0208122	0.999616	1.33374	0.334127
ASF1B	-0.0549612	-0.570204	-0.621263	-0.0510589	0.031449	-0.268958	-0.1707	0.0982583
ASIC4	0.293054	1.38863	1.31955	-0.0690856	0.288921	0.434114	0.745664	0.31155
ASNS	-0.158213	0.59079	0.641443	0.0506527	-0.0014029	1.23343	1.10501	-0.128413
ASS1	-0.18902	1.80134	1.74614	-0.0552008	-0.401101	4.26079	4.31937	0.0585818
ATAD3A	-0.194561	-0.742172	-0.720611	0.0215609	0.104621	-0.0143103	-0.0492764	-0.0349657
ATG16L2	0.160782	0.409444	0.480612	0.0711685	0.0549991	0.0252001	0.195385	0.170185
ATP10B	0.919141	2.30684	2.51442	0.20758	0.0664015	1.16282	1.09784	-0.0649862
ATP1A1	-0.0603723	-0.323895	-0.341244	-0.017349	-0.00297563	-0.157467	-0.111852	0.0456152
ATP1B3	-0.0485284	-0.514045	-0.557366	-0.0433214	-0.0212305	-0.262446	-0.37432	-0.111873
ATP2A2	-0.0675103	-0.358783	-0.362146	-0.00336295	0.0105777	-0.194035	-0.197684	-0.0036487
ATP5MC1	-0.237771	-0.647625	-0.747201	-0.0995763	0.0454497	-0.178897	-0.22743	-0.048533
ATP5MC3	-0.114983	-0.476575	-0.537092	-0.0605164	-0.0136996	-0.143322	-0.235369	-0.0920461
ATP5MF	-0.157828	-0.54785	-0.533956	0.0138948	0.00697921	-0.168682	-0.217993	-0.049311
ATP5PBP1	0.226045	0.827388	0.567214	-0.260174	-0.223721	0.0971156	-0.0142318	-0.111345
ATP6V0B	-0.0302502	-0.377625	-0.347475	0.0301501	0.0383109	-0.338182	-0.185476	0.152706
ATRIP	-0.0600176	-0.272877	-0.379534	-0.106657	0.0337668	0.0249436	0.0458761	0.0209327
AUNIP	-0.106025	-0.34101	-0.491514	-0.150504	0.0267802	0.115806	0.000901508	-0.114904
AURKA	-0.0671539	-0.563968	-0.629001	-0.0650318	0.019791	-0.153766	-0.162263	-0.00849623
AURKAIP1	-0.0700323	-0.50403	-0.428202	0.0758282	-0.00221819	-0.227195	-0.232229	-0.00503333
AURKB	-0.136269	-0.490257	-0.552314	-0.0620565	-0.0082684	-0.211073	-0.163902	0.0471715
AVPR1B	0.149224	1.06425	0.867033	-0.197213	0.0470776	-0.0400377	0.193037	0.233073
B4GALT5	-0.0906936	-0.448641	-0.429404	0.0192372	-0.0050659	-0.204323	-0.163918	0.0404057
BAALC	0.0243037	0.744529	0.724101	-0.0204279	0.103478	0.686513	0.30477	-0.381742
BAALC.AS1	0.155218	0.769107	0.85906	0.089953	-0.0246291	0.456819	0.218374	-0.238445
BAALC.AS2	-0.0562566	1.63623	1.80736	0.171127	0.0986032	0.9349	0.754725	-0.180181
BAG5	-0.0380616	-0.258361	-0.332783	-0.0744213	0.0121859	-0.015679	-0.0921912	-0.0765119
BANF1	-0.0474432	-0.52652	-0.502806	0.0237141	-0.105668	-0.199538	-0.375362	-0.175824
BAX	0.862993	-0.209276	0.716033	0.925309	0.327999	-0.495722	0.504979	1.0007
BBC3	0.664627	0.338719	1.0234	0.684677	0.365304	0.138648	0.999293	0.860645
BBS2	-0.0140439	0.374787	0.343045	-0.0317421	0.00419014	0.257198	0.120258	-0.136939
BBS9	0.0904478	0.516062	0.646676	0.130615	0.00750806	0.176886	0.179466	0.00257974
BCAP31	-0.0571724	-0.439146	-0.470741	-0.0315946	-0.00769731	-0.268292	-0.271208	-0.00291604
BCAS3	0.0420773	0.649434	0.611267	-0.0381664	0.0165886	0.259028	0.270809	0.0117814
BCL2A1	0.237116	0.54891	0.923391	0.374482	-0.038738	-0.0934399	0.114397	0.207835
BCL2L12	-0.188132	-0.472899	-0.365912	0.106986	-0.0286814	-0.104158	-0.0135356	0.0906224
BCL6	-0.392629	1.16182	1.52382	0.362002	0.149229	0.409413	0.406709	-0.00270361
BCO2	0.483763	0.688671	0.854557	0.165886	-0.181834	0.0290987	-0.0563388	-0.0854381
BEND3	-0.186222	-0.652533	-0.738895	-0.0863615	-0.0433718	-0.211451	-0.252467	-0.0410155
BHLHE40	0.175942	0.624696	0.717052	0.0923558	0.0397827	0.440688	0.799204	0.358517
BIRC5	-0.0781768	-0.573086	-0.605701	-0.0326148	0.0220057	-0.0862007	-0.0877038	-0.00150273
BMF	0.320345	1.86541	1.89732	0.0319059	0.113548	0.618248	0.911876	0.293629
BMPR2	0.0904465	0.396058	0.423034	0.0269754	0.0277315	0.183717	0.0123955	-0.171322
BMS1	-0.0360708	-0.322283	-0.391613	-0.06933	0.000579649	-0.0372838	-0.0784412	-0.0411572
BMX	0.108943	-1.11524	-0.926762	0.188482	-0.0423289	-0.747242	-0.79913	-0.0518853
BOLA3	-0.23558	-0.49111	-0.64173	-0.150619	-0.0439897	0.102334	-0.0792368	-0.181571
BRAP	-0.084027	-0.121562	-0.214409	-0.0928469	0.020837	0.0852392	0.0136834	-0.0715554
BRCA1	-0.0692583	-0.462524	-0.485019	-0.0224947	-0.00362966	-0.0853259	-0.0677292	0.0175968
BRMS1	-0.103698	-0.385381	-0.384754	0.000626389	0.018169	-0.125592	-0.0492973	0.076295
BTBD6P1	0.357306	1.42554	1.54525	0.119713	-0.295512	0.0188367	0.534061	0.515225
BTG2	0.488532	0.7882	1.1087	0.320505	-0.0879039	-0.593835	-0.159358	0.434477
BUB1	-0.0685358	-0.535038	-0.622476	-0.0874369	-0.0311598	-0.164819	-0.242011	-0.0771914
BUB1B	-0.0705645	-0.554612	-0.624425	-0.0698123	-0.0477647	-0.18453	-0.232513	-0.0479822
BZW1P2	-0.390916	-0.684914	-0.971607	-0.286692	0.405712	-0.0849164	-0.347485	-0.262568
C10orf25	0.0322048	0.609621	0.492823	-0.116798	0.106276	0.354308	0.202381	-0.151926
C12orf65	-0.116997	-0.167309	-0.271722	-0.104412	-0.023417	0.0733634	0.00524243	-0.0681222
C12orf76	0.0904747	0.728657	0.633128	-0.0955285	-0.0398508	0.531529	0.486567	-0.044961
C13orf46	0.0941219	0.777828	0.455872	-0.321956	0.135626	0.645084	1.05938	0.414297
C14orf93	-0.0160898	0.405831	0.299056	-0.106775	0.0315435	0.165722	0.0847366	-0.080984
C16orf91	-0.166363	-0.369498	-0.424405	-0.0549073	0.10829	-0.0177936	0.130945	0.148739
C17orf58	-0.164084	-0.383399	-0.416904	-0.0335044	0.0838084	0.0505975	-0.186569	-0.237166
C1orf216	-0.134686	-0.214152	-0.303754	-0.0896022	0.0726963	0.0260263	-0.0477113	-0.0737379
C1QBP	-0.119056	-0.523236	-0.596524	-0.0732881	-0.0371773	-0.104586	-0.196464	-0.0918781
C1QTNF4	0.346797	1.68502	1.50815	-0.176875	0.102701	0.770162	1.01439	0.24423
C1QTNF6	0.0699247	0.605173	0.540886	-0.0642873	0.1523	0.426821	0.274996	-0.151825
C1RL	-0.00113463	0.208427	0.263517	0.05509	0.0869337	0.0504249	0.185178	0.134753
C1RL.AS1	0.0733071	0.305307	0.384206	0.0788992	-0.0931576	-0.0240344	0.0779313	0.101965
C2orf92	0.0384846	0.534872	0.482325	-0.0525466	0.158797	0.371511	0.285933	-0.0855811
C7orf31	0.347093	0.782871	0.967904	0.185034	0.0783881	0.281503	0.11214	-0.169366
C9orf139	-0.0315811	0.532066	0.596361	0.0642948	0.0340307	0.280164	0.431721	0.151558
C9orf43	-0.017106	0.390974	0.501399	0.110425	-0.194596	0.245528	0.0691326	-0.176395
CABP7	0.309135	0.66694	0.792004	0.125064	0.238845	0.758236	1.32961	0.571375
CACNA1F	-0.275893	1.35815	1.4174	0.0592551	0.500712	0.81165	1.21999	0.40834
CALR	-0.0508179	-0.693569	-0.618788	0.074782	-0.039053	-0.64012	-0.548902	0.0912181
CAMTA1	-0.0258359	-0.31306	-0.204061	0.108999	0.0502274	-0.169214	-0.110538	0.0586768
CAP1	-0.0428164	-0.292004	-0.305848	-0.0138446	-0.0269341	-0.295385	-0.169256	0.12613
CAPN3	-0.0463961	0.722215	0.679745	-0.0424693	0.0574127	0.175543	0.155363	-0.0201799
CAPN5	0.0417472	0.725755	0.450538	-0.275217	0.238279	0.255947	0.213281	-0.0426656
CARF	0.0788211	0.541302	0.55836	0.017058	-0.0869954	0.200373	0.0504869	-0.149886
CASC15	0.129136	1.52117	1.51662	-0.00454475	0.270012	1.77181	1.47262	-0.299187
CASP16P	-0.123178	0.653893	0.743893	0.0900007	0.133959	0.771484	0.455449	-0.316034
CBX6	-0.0772693	-0.441984	-0.470374	-0.02839	0.0647911	-0.0664954	-0.0811937	-0.014698
CCDC12	-0.116007	-0.310619	-0.314141	-0.00352258	0.0217014	-0.0788557	-0.0250658	0.0537897
CCDC124	-0.156913	-0.672765	-0.656033	0.0167319	-0.0334096	-0.111958	-0.187465	-0.0755068
CCDC137	-0.17577	-0.498833	-0.539357	-0.0405238	0.0284634	-0.0903902	-0.0575524	0.0328379
CCDC146	0.00412192	0.718727	0.677411	-0.0413159	-0.132844	0.287087	0.425525	0.138437
CCDC159	0.0464203	0.336454	0.472066	0.135612	-0.0143059	0.0972187	0.358196	0.260978
CCDC167	-0.0935292	-0.576247	-0.512312	0.0639359	-0.0251306	-0.610575	-0.201192	0.409384
CCDC18.AS1	0.113824	0.79823	0.769152	-0.0290782	0.0572879	0.429149	0.278029	-0.151119
CCDC188	0.238073	0.424852	0.712047	0.287195	-0.133808	0.103049	0.113158	0.010104
CCDC191	0.0375486	0.515414	0.56111	0.0456956	-0.128902	0.188666	0.0371289	-0.151536
CCDC30	0.219526	0.694817	0.757758	0.0629415	0.0707784	0.573281	0.322533	-0.250748
CCDC51	-0.10175	-0.350202	-0.415282	-0.0650791	0.0218552	-0.121764	-0.102128	0.0196364
CCDC61	-0.184456	-0.404422	-0.348211	0.0562109	0.153196	0.0479068	-0.0530945	-0.101003
CCDC80	0.172863	0.897689	0.959862	0.0621735	0.0563254	0.0908655	0.194411	0.103543
CCNA2	-0.155186	-0.670888	-0.743589	-0.0727007	-0.0751107	-0.140085	-0.133083	0.0070027
CCNB1	-0.166448	-0.673988	-0.795029	-0.121041	-0.0386019	-0.168323	-0.201919	-0.0335962
CCNB2	-0.02453	-0.523174	-0.596721	-0.0735468	0.0103128	-0.0269426	-0.105624	-0.0786816
CCNF	-0.0901047	-0.541411	-0.610272	-0.0688601	0.0464441	-0.285334	-0.191262	0.0940723
CCNG1	0.356705	0.241341	0.586063	0.344722	0.0590475	-0.198805	0.162161	0.360966
CCNG2	0.063164	0.579144	0.718046	0.138902	-0.10983	0.102389	0.117418	0.015029
CCT5	-0.127633	-0.565363	-0.654317	-0.0889537	-0.0228981	-0.136597	-0.230691	-0.0940937
CCT6A	-0.118595	-0.519974	-0.596093	-0.0761193	-0.0307087	-0.062822	-0.179196	-0.116374
CCT6B	0.0108955	0.778213	0.780137	0.00192432	-0.222204	0.0705895	0.0966892	0.0261001
CCT7	-0.10801	-0.521964	-0.5966	-0.0746356	-0.0274875	-0.146556	-0.190448	-0.0438917
CD200	0.203196	0.926204	0.8928	-0.0334039	0.0398038	-0.0225983	0.35236	0.37496
CD300A	0.0648337	-0.23456	-0.115053	0.119507	0.0439426	-0.670561	-0.250533	0.420028
CD320	-0.241932	-0.63395	-0.697255	-0.0633047	-0.0113316	-0.13943	-0.324588	-0.185158
CD33	0.000938687	-0.393381	-0.292482	0.100899	0.0183627	-0.356542	-0.049905	0.306638
CD3EAP	-0.222647	-0.540402	-0.761792	-0.221389	0.0482413	0.0172071	-0.361308	-0.378516
CD52	-0.0433952	-0.0391028	0.0263538	0.0654569	-0.071455	-1.42154	-1.14247	0.279073
CD72	0.229294	1.26199	1.33943	0.0774438	-0.0541376	0.104853	0.110705	0.00585104
CD81	-0.0149998	-0.389917	-0.370452	0.0194646	-0.00531998	-0.232554	-0.181125	0.0514292
CD83	-0.0615259	-0.407682	-0.342408	0.0652744	0.00954412	-0.2577	0.0344563	0.292156
CDC20	-0.126713	-0.66199	-0.765742	-0.103752	-0.0435424	-0.157548	-0.284412	-0.126864
CDC25A	-0.07822	-0.599235	-0.701257	-0.102022	-0.0230318	-0.197186	-0.17509	0.022096
CDC26	-0.113885	-0.405369	-0.467218	-0.0618488	0.0195199	-0.124871	-0.419994	-0.295123
CDCA3	0.0242332	-0.543697	-0.55424	-0.0105428	0.0864443	-0.0981855	-0.0483433	0.0498425
CDCA4	-0.110233	-0.383016	-0.411501	-0.0284848	0.0631695	-0.0159958	0.0385488	0.0545448
CDCA5	-0.116059	-0.418763	-0.494736	-0.0759733	0.0445943	-0.126811	-0.0266874	0.100124
CDCA8	-0.096643	-0.496326	-0.575475	-0.0791487	-0.0376261	-0.148327	-0.239944	-0.0916172
CDHR1	0.45094	1.31401	1.59895	0.284941	0.356941	1.15518	1.58376	0.428576
CDK15	0.199727	0.451351	0.625386	0.174035	0.0143205	-0.854403	-0.402701	0.451703
CDK2	-0.0670757	-0.397043	-0.483076	-0.0860335	-0.0636341	-0.119984	-0.0530815	0.066903
CDK2AP2	-0.140332	-0.654517	-0.553052	0.101465	0.0355738	-0.459128	-0.29723	0.161897
CDKN3	-0.236776	-0.666093	-0.716897	-0.0508039	-0.087668	-0.137305	-0.202009	-0.0647036
CEACAM1	0.425036	1.2212	1.3241	0.102895	-0.0225066	-0.0959252	0.160241	0.256167
CENPA	-0.05833	-0.692507	-0.631904	0.0606036	-0.0799998	-0.329634	-0.306002	0.023632
CENPB	-0.182411	-0.450442	-0.499533	-0.0490914	0.143138	-0.0219595	0.00578488	0.0277446
CENPL	-0.0792813	-0.437526	-0.455939	-0.018413	-0.0395444	-0.0426427	-0.170879	-0.128235
CENPS	-0.32593	-0.705291	-0.901334	-0.196043	-0.376194	-0.414229	-0.587293	-0.173062
CENPV	-0.1571	-0.523563	-0.565638	-0.0420756	-0.0474985	0.0436462	-0.139072	-0.182718
CENPW	-0.0273324	-0.58485	-0.543862	0.0409881	-0.0200778	-0.255486	-0.203444	0.0520424
CENPX	-0.207107	-0.551669	-0.597914	-0.0462451	0.0473298	0.113401	0.139178	0.0257776
CEP41	-0.0304702	-0.1017	-0.25097	-0.14927	-0.0606607	-0.111574	-0.124786	-0.0132112
CFAP70	0.176123	1.0894	1.11429	0.0248877	0.0130877	0.621494	0.715391	0.0938978
CFL1	-0.133633	-0.454744	-0.447737	0.0070071	0.0334653	-0.258404	-0.186632	0.0717718
CGREF1	-0.260576	-0.625022	-0.669828	-0.0448064	0.0416563	-0.0419626	-0.0393321	0.00263073
CHAC1	-0.280121	1.91029	1.86836	-0.0419322	-0.141657	2.52963	2.51239	-0.0172383
CHAC2	-0.292147	-0.795926	-0.84994	-0.0540139	-0.108089	-0.187039	-0.251641	-0.0646016
CHAF1A	-0.100784	-0.465998	-0.521542	-0.0555438	-0.034119	-0.120092	-0.0825505	0.0375413
CHAF1B	-0.0476189	-0.507167	-0.550549	-0.0433821	-0.0148281	-0.101417	-0.05812	0.0432974
CHAMP1	-0.0858997	-0.264263	-0.349022	-0.084759	-0.024352	-0.0661735	-0.0704136	-0.00423988
CHCHD1	-0.0854104	-0.381067	-0.457771	-0.0767038	-0.0238382	-0.0858031	-0.0991801	-0.0133764
CHCHD2	-0.157382	-0.495708	-0.525815	-0.0301062	0.037296	-0.157851	-0.0897205	0.0681308
CHCHD3P3	-0.147859	-0.169369	-0.694004	-0.524635	-0.0527293	-0.216063	-0.144191	0.0718737
CHI3L2	1.62613	0.557886	1.51338	0.955496	-0.0962158	-0.638072	0.378573	1.01665
CHMP7	-0.128065	-0.233191	-0.322437	-0.0892459	-0.00509308	-0.0129505	-0.106233	-0.0932817
CIAPIN1	-0.0783618	-0.335248	-0.438607	-0.103359	0.0609787	0.0245153	-0.125894	-0.150409
CIITA	0.115251	0.613038	0.637774	0.0247363	0.0675187	0.324281	0.350731	0.02645
CISD2	-0.244593	-0.346533	-0.424765	-0.078232	-0.0966399	-0.0454797	-0.254892	-0.209412
CIT	0.0251813	-0.308804	-0.311226	-0.00242116	0.00551654	-0.0505541	-0.0218765	0.0286781
CKAP5	-0.0480519	-0.329519	-0.392663	-0.0631435	0.0196397	-0.110124	-0.134703	-0.0245782
CKS1B	-0.0771526	-0.511796	-0.553724	-0.0419283	0.00770503	-0.0440241	-0.0515155	-0.00749116
CKS2	-0.180209	-0.581425	-0.692859	-0.111434	-0.0934727	-0.137259	-0.199102	-0.0618431
CLC	0.100249	-0.470343	-0.246004	0.224338	-0.00703867	-0.823846	-0.296452	0.527394
CLK1	0.0767085	0.552094	0.639291	0.0871976	-0.0246224	0.232455	0.236632	0.00417775
CLPB	-0.155464	-0.466156	-0.508396	-0.0422396	-0.00189601	-0.325049	-0.304456	0.0205926
CLPTM1	-0.146542	-0.33258	-0.375745	-0.0431653	-0.0174873	-0.136528	-0.196424	-0.0598957
CLPTM1L	-0.0275961	-0.575495	-0.580582	-0.00508626	-0.0263086	-0.53657	-0.507412	0.0291576
CLSPN	-0.0374609	-0.575892	-0.636265	-0.0603734	0.0105272	-0.208996	-0.175828	0.0331681
CLTB	-0.0207427	-0.317322	-0.348635	-0.0313126	0.107911	-0.160921	-0.0466385	0.114282
CLU	-0.107018	0.370151	0.338733	-0.0314171	0.0384977	0.39955	0.606327	0.206777
CLUH	-0.16703	-0.468954	-0.53898	-0.0700252	-0.0171756	-0.0458868	-0.174968	-0.129081
CMAHP	0.0732778	0.54497	0.593078	0.048109	-0.0269529	0.381528	0.401798	0.0202701
CNOT1	-0.0810594	-0.241665	-0.274303	-0.032638	0.0506474	-0.0616752	-0.0898648	-0.0281895
CNOT9	-0.0774798	-0.351404	-0.440058	-0.0886539	0.00540116	-0.0930912	-0.0655376	0.0275538
CNR2	0.140178	1.04184	1.09445	0.0526156	-0.105022	0.220293	0.759342	0.53905
COA3	-0.139025	-0.356744	-0.398715	-0.0419711	0.0720594	0.0152332	-0.0685964	-0.0838294
COA4	-0.219264	-0.520922	-0.606997	-0.0860754	-0.0727851	-0.0866092	-0.209173	-0.122564
COL24A1	0.0963895	1.13139	1.07927	-0.0521255	0.11599	0.699236	0.478106	-0.221128
COL4A3	0.298435	0.731404	0.837067	0.105663	-0.0219815	0.361216	0.213259	-0.147957
COL6A4P2	0.182013	1.13311	1.0394	-0.0937057	-0.189635	0.803216	0.506883	-0.296331
COL9A2	0.0603614	0.922717	1.06962	0.146908	0.0246494	0.229077	0.531771	0.302695
COLGALT1	-0.148714	-0.465794	-0.495372	-0.0295775	0.0166677	-0.119596	-0.119548	4.80222e-05
COMMD8	-0.178329	-0.533041	-0.562921	-0.0298801	-0.159775	-0.530748	-0.466582	0.0641666
COPS6	-0.0714683	-0.32859	-0.320002	0.00858805	0.0960153	-0.0706822	-0.0748592	-0.00417671
COPS7A	-0.155214	-0.268437	-0.321468	-0.0530315	0.0628102	-0.0987836	-0.0724474	0.0263365
COPZ1	-0.0441663	-0.197245	-0.262842	-0.0655968	7.99664e-05	-0.196928	-0.210113	-0.0131862
COQ2	-0.0758041	-0.415807	-0.48721	-0.071403	-0.0728328	-0.10047	-0.140299	-0.0398302
COX5B	-0.130516	-0.365093	-0.38222	-0.0171271	-0.00530265	-0.0673249	-0.0449091	0.022416
CREBRF	0.0367886	0.714348	0.764025	0.0496772	-0.0240836	0.209764	0.137202	-0.0725613
CRELD2	-0.0421472	-0.532124	-0.43218	0.0999446	-0.0474836	-0.487024	-0.258667	0.228357
CRHBP	0.176003	2.05615	2.17509	0.118948	-0.0607228	2.29174	2.06344	-0.2283
CROCCP3	-0.0186261	0.47746	0.575971	0.0985109	0.0157821	0.297859	0.415932	0.118073
CSPG4	0.52234	0.697897	1.14602	0.448124	0.647171	0.365088	1.59591	1.23083
CSTF2	-0.0940565	-0.359841	-0.475427	-0.115586	-0.0692964	-0.0981918	-0.0273516	0.0708406
CTNNB1	-0.0406072	-0.151639	-0.17772	-0.0260813	0.00190279	-0.0963569	-0.00956107	0.0867959
CTPS1	-0.0599603	-0.508335	-0.556573	-0.0482382	0.000896042	-0.124657	-0.107861	0.0167954
CTSK	-0.283897	0.370011	0.539184	0.169173	-0.0217996	-0.0739126	-0.0135704	0.0603412
CTXND1	0.666781	0.881425	1.19307	0.311642	-0.161309	0.524195	0.219939	-0.304258
CUBN	-0.0206134	0.775872	0.855953	0.0800804	0.195035	0.908187	0.937532	0.0293448
CUTC	-0.0166092	-0.250442	-0.330983	-0.0805408	-0.0835051	-0.0640615	-0.120227	-0.0561662
CYFIP2	0.314744	0.0131992	0.33183	0.318631	0.190071	-0.244042	0.344909	0.588952
CYP1B1	0.0191594	0.480245	0.503242	0.0229973	-0.0585832	1.18743	1.29231	0.104887
CYP2J2	-0.571137	-1.10572	-1.08229	0.0234267	-0.663378	-0.72137	-1.31967	-0.598298
CYP2S1	-0.216714	-0.706936	-0.292766	0.41417	0.120578	-0.409017	-0.522763	-0.113744
CYSRT1	0.241198	0.439468	0.799316	0.359848	-0.082611	0.333364	0.57924	0.245872
CYTH4	0.198292	1.29052	1.2625	-0.0280183	0.00167993	-0.263812	0.00977822	0.27359
DANCR	-0.19331	-0.49784	-0.640197	-0.142357	-0.0351865	-0.00148022	-0.21697	-0.215489
DAPP1	0.033698	0.575559	0.481372	-0.0941868	0.0800765	0.04919	-0.116023	-0.165212
DARS2	-0.0220583	-0.457775	-0.491363	-0.0335878	0.00830294	-0.229817	-0.275767	-0.0459489
DAZAP1	-0.0498899	-0.424561	-0.422696	0.00186455	0.0171816	-0.101633	-0.191566	-0.0899328
DAZAP2	-0.0237015	-0.157038	-0.197069	-0.0400305	0.00381204	-0.145	-0.178362	-0.0333626
DCAF1	-0.0848014	-0.271347	-0.33379	-0.0624432	0.0226975	-0.0870541	-0.145044	-0.0579893
DCP1B	0.309106	0.0930378	0.350669	0.257631	0.100126	-0.115165	0.157104	0.272271
DCTPP1	-0.156652	-0.45483	-0.543542	-0.0887122	0.0220597	-0.177549	-0.193683	-0.0161344
DDB1	-0.0827218	-0.389489	-0.438168	-0.0486794	0.0278332	-0.143198	-0.195969	-0.0527703
DDB2	0.91851	0.297185	1.08411	0.786926	0.291733	-0.327155	0.652699	0.979855
DDI2	-0.100896	-0.230289	-0.318697	-0.0884082	0.00816227	0.0570261	-0.189612	-0.246638
DDIAS	-0.0817291	-0.484677	-0.603792	-0.119114	-0.0465063	-0.149736	-0.174619	-0.0248834
DDIT4	0.217949	1.17949	1.41039	0.230901	0.0361699	1.28063	1.48992	0.209286
DDX19A	-0.1056	-0.36753	-0.418615	-0.0510853	-0.0507571	0.0291676	-0.137761	-0.166929
DDX20	-0.0876217	-0.367709	-0.405445	-0.0377359	-0.0199049	-0.0379968	-0.0155537	0.0224428
DDX28	-0.157644	-0.336983	-0.399411	-0.0624285	-0.0310147	0.0530186	-0.0778944	-0.130913
DDX39A	-0.0916962	-0.462069	-0.465502	-0.0034324	-0.00726212	-0.167779	-0.112826	0.0549532
DDX49	-0.129999	-0.332372	-0.468406	-0.136033	0.00501658	-0.0462841	-0.140235	-0.0939508
DDX52	-0.457611	-0.245827	-0.561821	-0.315994	0.103696	0.148568	0.257054	0.108485
DDX58	0.0744304	0.55264	0.460208	-0.0924312	-0.0489764	0.131457	0.18867	0.0572137
DEGS1	-0.0461814	-0.445726	-0.446323	-0.000596194	-0.010654	-0.167716	-0.237074	-0.0693574
DENND1C	0.150875	0.00637354	0.128349	0.121976	-0.00788934	-0.483244	0.0201145	0.503358
DENND2D	0.775239	0.20242	0.845278	0.642858	0.152126	-0.205488	0.595592	0.801081
DENND3	0.0612701	0.305029	0.307747	0.00271823	-0.0460012	-0.0438119	0.0955341	0.139346
DENND6B	0.154439	0.826208	1.23059	0.404385	-0.0307987	0.172416	0.541092	0.368675
DEPDC1B	-0.0377012	-0.627026	-0.631365	-0.00433923	-0.0098236	-0.225084	-0.232591	-0.00750708
DEPP1	0.126073	2.17006	2.00158	-0.168479	0.392563	1.97068	2.47922	0.50854
DERL1	-0.0494493	-0.23514	-0.252113	-0.0169728	0.0269003	-0.102558	-0.197298	-0.0947402
DESI1	-0.0492054	-0.353818	-0.458373	-0.104555	-0.0579668	-0.28688	-0.295101	-0.00822172
DHRS9	-0.0316368	-1.2223	-0.994197	0.228107	0.126524	-1.51871	-1.14912	0.369594
DHX30	-0.126523	-0.318756	-0.389301	-0.0705447	0.00684921	-0.0665336	-0.073646	-0.00711223
DHX57	-0.0610468	-0.26543	-0.307569	-0.0421386	0.0367082	0.0644994	-0.0497936	-0.114293
DHX8	-0.0306451	-0.207898	-0.221614	-0.0137167	0.0340915	-0.091481	-0.0472768	0.0442051
DHX9	-0.103412	-0.458378	-0.499957	-0.0415782	-0.0118878	-0.1238	-0.114757	0.00904307
DIAPH3	-0.0189263	-0.513504	-0.405856	0.107648	-0.0701483	-0.374789	-0.247474	0.127315
DICER1.AS1	-0.107584	0.797427	0.931601	0.134175	-0.0340917	0.363052	0.0572833	-0.30577
DIMT1	-0.150443	-0.252753	-0.296167	-0.0434137	-0.0381863	-0.0201715	-0.184383	-0.164211
DIP2A	0.0258958	0.27146	0.284825	0.0133652	0.0470524	0.0745227	0.145027	0.0705038
DLGAP1.AS2	0.332406	0.87797	0.838781	-0.0391892	-0.0428324	0.333075	0.373258	0.040182
DMTN	0.0537386	0.425929	0.458628	0.0326997	0.163366	0.561997	0.658384	0.0963876
DNAAF2	-0.0926222	-0.218916	-0.32685	-0.107934	-0.0624939	0.0598831	-0.0790978	-0.138981
DNAAF5	-0.195694	-0.470467	-0.567602	-0.0971348	-0.0488834	-0.0799424	-0.215302	-0.135359
DNAH1	0.075111	0.571088	0.633751	0.0626636	0.0117326	0.179908	0.408211	0.228304
DNAH10	-0.133212	0.853666	1.0101	0.156431	-0.0938509	0.418433	0.186677	-0.231758
DNAJA1	-0.104402	-0.673787	-0.725543	-0.0517552	-0.0336728	-0.173296	-0.280941	-0.107644
DNAJB1	-0.0598545	-0.410743	-0.437249	-0.0265065	0.0261376	-0.0547176	0.00921633	0.0639334
DNAJB2	0.0179152	0.350304	0.501879	0.151576	-0.0589609	-0.0991278	0.212969	0.312097
DNAJC11	-0.0986407	-0.349625	-0.426719	-0.0770943	0.00763401	-0.0366986	-0.215426	-0.178727
DNAJC9	-0.125586	-0.321192	-0.373043	-0.0518502	-0.0431265	0.0675541	-0.0520663	-0.11962
DNHD1	0.0711585	0.534722	0.564517	0.0297952	0.051637	0.276358	0.381206	0.104848
DNMT3B	-0.0528812	-0.373888	-0.443276	-0.0693879	0.00606959	-0.302295	-0.321131	-0.0188365
DOLK	-0.103561	-0.426628	-0.383421	0.0432072	0.0935713	0.0484376	-0.0474306	-0.0958675
DPAGT1	-0.157527	-0.361319	-0.452859	-0.0915399	0.104882	-0.151107	-0.208804	-0.0576983
DPEP2	-0.147873	0.888616	0.887753	-0.000863341	0.13136	0.324746	0.16899	-0.155755
DPH2	-0.163285	-0.467024	-0.61115	-0.144125	-0.00981546	-0.056545	-0.177147	-0.120602
DPP3	-0.116416	-0.52142	-0.493764	0.0276569	-0.0360006	-0.215367	-0.199448	0.0159192
DPYSL3	-0.310416	-1.43634	-1.45311	-0.0167709	-0.19247	-1.2336	-0.922415	0.311185
DRAM1	0.368947	-0.0288952	0.375525	0.40442	0.10647	-0.110195	0.230098	0.340293
DRG1	-0.0930959	-0.396488	-0.437678	-0.0411899	0.00919411	-0.0815446	-0.057394	0.0241508
DSN1	-0.0685017	-0.456847	-0.435742	0.0211056	-0.0178209	-0.147546	-0.154851	-0.00730377
DSTNP1	0.465025	0.669846	0.833485	0.16364	-0.0288073	0.238353	0.0713408	-0.167015
DTL	-0.0735432	-0.52857	-0.529479	-0.000909048	-0.0124062	-0.174193	-0.104546	0.0696474
DTWD2	-0.182759	-0.392584	-0.315372	0.0772126	-0.0494919	-0.535297	-0.474891	0.0604073
DTX4	-0.0382449	0.495693	0.825335	0.329643	0.0848997	0.571778	0.226223	-0.345555
DTYMK	-0.113406	-0.608791	-0.720793	-0.112001	0.00288663	-0.0594853	-0.00628657	0.053199
DUBR	0.129358	0.351021	0.430455	0.0794343	0.0496422	0.338346	0.414318	0.0759724
DUS2	-0.0758286	-0.229392	-0.291013	-0.0616204	-0.011329	-0.037995	-0.0857768	-0.0477814
DUS3L	-0.114807	-0.429861	-0.468774	-0.0389128	0.0306699	-0.0310002	-0.00415186	0.0268486
DUSP6	0.00861716	-0.845856	-0.595436	0.25042	-0.104045	-0.990852	-0.521857	0.468995
DUT	-0.101223	-0.519705	-0.5576	-0.0378951	-0.104646	-0.184568	-0.263416	-0.0788474
DYM	0.0359708	0.247451	0.221968	-0.0254828	0.0539371	0.102124	0.111287	0.00916255
DYRK3	-0.156574	-0.402456	-0.571566	-0.16911	-0.0104266	0.0691217	-0.42706	-0.496182
DYTN	0.203521	0.958594	0.883156	-0.075438	0.213091	0.757085	1.25728	0.500196
E2F4	-0.160933	-0.37693	-0.463085	-0.0861544	0.0391412	0.00717203	-0.0228603	-0.0300321
E2F7	0.209609	-0.4477	-0.238314	0.209387	0.105811	-0.288965	0.201923	0.490888
EBNA1BP2	-0.132158	-0.677067	-0.765934	-0.0888664	-0.081847	-0.1863	-0.301328	-0.115028
EDA2R	2.12396	0.412725	2.27305	1.86033	0.371806	-1.42795	1.00731	2.43527
EEF1AKMT4	-0.198508	-0.512342	-0.595572	-0.0832299	0.0517949	-0.445027	-0.294611	0.150416
EEF1D	-3.12341	-4.09661	-3.57172	0.524888	0.697739	0.935078	4.59465	3.65957
EEF2KMT	-0.122606	-0.577445	-0.612852	-0.0354071	0.117376	0.0304083	0.0981912	0.0677832
EEPD1	-0.0631096	0.455758	0.542222	0.086464	0.160212	0.380851	0.686661	0.305808
EFCAB5	0.487614	0.995723	1.17828	0.182559	0.130086	0.317897	0.410353	0.0924511
EFHC1	0.0254759	0.520722	0.468667	-0.0520545	0.0785914	0.198387	0.17214	-0.0262473
EFHD2	-0.11527	-0.453223	-0.449777	0.00344562	-0.0123204	-0.300166	-0.305655	-0.00548879
EFTUD2	-0.0814213	-0.383767	-0.447728	-0.0639603	-0.00400054	-0.189033	-0.195053	-0.00601914
EHD4	-0.0731248	-0.46171	-0.451145	0.0105645	-0.0041017	-0.379171	-0.249397	0.129774
EID3	-0.0184995	-0.512606	-0.286248	0.226357	0.0671647	-0.0489983	0.0182053	0.0672041
EIF1AD	-0.0855997	-0.304917	-0.333746	-0.0288289	0.0602294	0.00634689	-0.0697879	-0.0761348
EIF3B	-0.0806588	-0.45021	-0.506392	-0.0561823	-0.0408885	-0.0557095	-0.150584	-0.0948741
EIF4G1	-0.117897	-0.486266	-0.507269	-0.0210028	-0.00453513	-0.159167	-0.155734	0.00343351
EIF4G2	-0.0999435	-0.371801	-0.402756	-0.0309549	-0.00715776	-0.0803861	-0.0895658	-0.0091796
EIF5A	-0.20597	-0.65643	-0.673862	-0.0174319	0.025344	-0.175181	-0.279206	-0.104025
EIF6	-0.141343	-0.354387	-0.379594	-0.0252076	0.0879703	-0.0168818	-0.069998	-0.0531158
ELAC2	-0.103866	-0.328684	-0.388712	-0.0600272	0.00889726	-0.0165144	-0.0734451	-0.0569304
ELAVL1	-0.143737	-0.439612	-0.477439	-0.0378271	0.000252796	-0.123737	-0.167815	-0.0440771
ELMO1.AS1	0.355739	0.503277	0.727685	0.224408	0.288148	0.178272	0.320035	0.141762
ELOA	-0.087176	-0.30568	-0.455786	-0.150106	-0.0480297	-0.0676211	-0.0794767	-0.0118554
ELOC	-0.19147	-0.465302	-0.587461	-0.122159	-0.0747523	-0.275301	-0.270628	0.0046728
ELOVL1	-0.135781	-0.152277	-0.328687	-0.17641	0.0158504	-0.089161	-0.197481	-0.108319
ELP5	-0.121146	-0.38677	-0.39061	-0.00383939	0.032807	-0.0688009	-0.201468	-0.132667
EMC1	-0.079201	-0.247073	-0.322531	-0.0754586	0.0117721	-0.0888781	-0.0748976	0.0139804
EMC7	-0.194219	-0.389644	-0.43109	-0.0414462	0.0962844	-0.108663	-0.141713	-0.0330469
EMCN	0.916593	0.300649	1.05137	0.750725	0.185037	-0.718579	0.84344	1.56202
EMD	-0.048031	-0.418448	-0.335383	0.0830652	0.0850925	-0.164559	-0.224119	-0.0595601
EMP1	-0.0717708	0.189855	0.373658	0.183804	0.191484	-1.95524	-1.53911	0.416127
ENO1	-0.133143	-0.553756	-0.615932	-0.0621759	-0.00104473	-0.285004	-0.230332	0.0546719
ENPP2	0.131159	0.645232	0.820653	0.175421	-0.0217798	-0.127645	0.434674	0.56232
ERCC2	-0.120648	-0.251351	-0.360747	-0.109396	0.000259435	-0.0119814	-0.154225	-0.142243
ERCC6	-0.00814875	0.344415	0.360471	0.0160565	-0.0267123	0.0694165	-0.00768949	-0.0771059
ERI3	-0.0915036	-0.303148	-0.370544	-0.067396	0.0771718	-0.0121949	-0.0509819	-0.0387869
ERN1	0.164145	0.17846	0.294548	0.116088	0.0359115	0.0281201	0.309745	0.281625
ERV3.1	0.0535941	0.442798	0.385712	-0.0570855	0.00797631	0.181813	0.232578	0.0507657
ERVH48.1	0.270019	0.678698	0.832857	0.154159	0.379673	0.291904	0.397714	0.105807
ERVW.1	0.445242	1.07624	1.1511	0.0748563	0.192661	0.173539	0.489068	0.315529
ETFA	-0.107454	-0.254762	-0.377245	-0.122483	-0.038876	-0.0968898	-0.17197	-0.0750794
ETV4	-0.0813167	-1.12138	-1.07449	0.0468904	0.0414607	-1.45283	-0.855439	0.597387
ETV5	0.0858531	-0.865312	-0.739413	0.125899	-0.0246572	-1.41476	-0.974678	0.440082
EXOC4	0.0177853	0.174639	0.209538	0.0348991	-0.0166756	-0.0396659	0.0163093	0.0559753
EXOSC3	-0.174567	-0.440625	-0.493324	-0.0526986	-0.106231	-0.0455568	-0.0738902	-0.0283336
EXOSC5	-0.115331	-0.395552	-0.468671	-0.0731188	0.0408141	-0.057681	-0.154841	-0.0971599
EXOSC6	-0.0771212	-0.251955	-0.258079	-0.00612491	-0.0248267	-0.0438275	-0.0383315	0.00549621
EYA3	-0.0574407	-0.2605	-0.32348	-0.0629796	0.00524105	-0.150193	-0.168909	-0.0187156
EYS	0.305072	0.530849	0.71472	0.183871	-0.320092	0.221782	0.323346	0.101565
EZH1	0.0299341	0.382322	0.311786	-0.0705363	0.0651558	0.323745	0.316119	-0.0076258
F3	-0.188016	-1.20852	-1.48858	-0.280063	-0.0852829	-1.37444	-1.14959	0.22485
F8	0.339003	0.325798	0.604145	0.278348	0.0979966	0.0672802	0.0442817	-0.0229983
FAAP24	-0.19778	-0.569624	-0.598001	-0.0283768	0.0181219	0.116269	-0.103147	-0.219416
FAF2	-0.11851	-0.266384	-0.317315	-0.0509304	-0.00090234	-0.0965233	-0.103207	-0.00668302
FAIM	-0.116563	-0.3359	-0.350442	-0.0145425	-0.00746011	-0.283408	-0.178379	0.105027
FAM122C	0.216897	0.595715	0.765488	0.169773	0.177469	0.30045	-0.032437	-0.332887
FAM13A.AS1	0.072706	0.435908	0.424266	-0.0116422	0.00282971	0.144368	0.13914	-0.00522779
FAM161B	0.065881	0.405605	0.201372	-0.204233	0.101325	0.192085	0.0557938	-0.136292
FAM210B	-0.105575	0.328598	0.253593	-0.0750056	0.154913	0.419071	0.113998	-0.305072
FAM214A	0.00790662	0.590159	0.656346	0.0661881	0.0502893	0.248726	0.0764453	-0.17228
FAM241A	-0.242015	-0.525702	-0.440394	0.085308	-0.0992496	-0.25452	-0.547092	-0.292571
FAM32A	-0.0986747	-0.30783	-0.360808	-0.0529777	0.00923967	-0.144788	-0.0730707	0.0717174
FAM3C	-0.096483	-0.581865	-0.496581	0.085284	-0.125827	-0.537576	-0.685183	-0.147606
FAM81B	0.217081	1.15291	1.29048	0.137571	0.232958	0.554044	0.266995	-0.287048
FAM98A	-0.109796	-0.680775	-0.666554	0.0142209	-0.0208505	-0.398945	-0.490443	-0.0914978
FANCD2	-0.0798665	-0.460627	-0.481123	-0.0204957	-0.022486	-0.069247	0.00715493	0.0764021
FANCI	-0.0269646	-0.401364	-0.442437	-0.0410732	-0.00653708	-0.10987	-0.0830882	0.0267822
FARP2	-0.0884508	-0.424387	-0.50585	-0.0814628	0.0464479	0.061751	-0.119697	-0.181448
FARSA	-0.120911	-0.403879	-0.442861	-0.0389823	-0.0307694	-0.225647	-0.16859	0.0570571
FARSB	-0.136598	-0.518768	-0.603409	-0.0846412	-0.0253889	-0.0938916	-0.186952	-0.0930601
FASTKD5	-0.123809	-0.39011	-0.444103	-0.0539927	0.0461149	-0.19644	-0.185283	0.0111576
FBL	-0.130495	-0.379894	-0.396098	-0.0162037	0.02278	-0.131699	-0.180589	-0.0488896
FBXL16	0.48208	0.829293	1.24857	0.419275	0.140731	0.197636	0.509363	0.311727
FBXO21	-0.18404	-0.327141	-0.400025	-0.0728839	-0.00970312	0.0927044	-0.0271202	-0.119824
FBXO32	0.023527	0.967686	1.0929	0.125219	-0.0604765	-0.169757	0.0150866	0.184844
FBXO44	0.310818	0.565333	0.795853	0.230521	0.0667878	0.129772	0.355223	0.22545
FCER1G	-0.0172345	-0.065419	-0.0373588	0.0280604	-0.0613177	-0.832271	-0.244262	0.58801
FDXR	1.11552	0.0823484	1.03356	0.951211	0.3914	-0.535949	0.734137	1.27009
FEN1	-0.115796	-0.663125	-0.682728	-0.0196017	-0.0269404	-0.293091	-0.201989	0.0911019
FH	-0.116373	-0.470862	-0.538642	-0.0677805	-0.025848	-0.147676	-0.188619	-0.0409424
FHIT	0.0566565	0.408988	0.421185	0.012197	0.0587201	0.226503	-0.0193564	-0.24586
FIGNL1	-0.124661	-0.416727	-0.461346	-0.0446187	-0.023459	-0.192228	-0.14645	0.0457781
FIGNL2	0.509417	0.368021	0.875793	0.507772	0.376614	0.285428	0.570828	0.285391
FKBP11	-0.0406749	-0.543768	-0.511841	0.0319274	-0.0246552	-0.521185	-0.412123	0.10906
FKBP4	-0.165759	-0.587756	-0.648258	-0.060502	-0.025472	-0.068105	-0.176894	-0.108788
FLAD1	-0.197127	-0.423811	-0.403082	0.0207291	0.00152467	0.0470723	0.0373119	-0.00976021
FLVCR2	0.195292	0.664104	0.686302	0.0221982	-0.128682	0.415574	0.574929	0.159354
FMOD	0.330818	1.79556	1.82844	0.0328914	-0.884386	3.43789	3.51858	0.0806986
FOXM1	-0.110737	-0.506656	-0.500868	0.00578821	0.00133939	-0.149414	-0.080771	0.0686427
FPR1	0.375888	-0.739773	-0.313735	0.426039	-0.210973	-1.90036	-0.716196	1.18415
FPR2	-0.429419	-1.54918	-1.85879	-0.30961	0.0328658	-1.30138	-0.987938	0.31344
FRMD4A	0.385549	0.598434	0.652378	0.0539435	0.157877	-0.0088657	-0.277396	-0.26853
FSIP2	0.184046	1.11505	1.18605	0.0709936	-0.147926	0.656338	0.334064	-0.322272
FTSJ1	-0.174953	-0.451331	-0.512274	-0.0609428	-0.00589616	-0.171261	-0.194917	-0.0236556
FTSJ3	-0.172073	-0.494134	-0.545382	-0.0512476	-0.0435338	-0.103658	-0.207334	-0.103676
FUCA1	-0.0633389	0.365362	0.381914	0.0165521	0.000778378	0.237292	0.423767	0.186475
G6PC3	-0.102316	-0.530092	-0.553901	-0.023809	0.0409541	-0.380585	-0.465264	-0.0846789
GAA	-0.000463453	0.182014	0.307821	0.125807	0.0563161	-0.00777812	0.211212	0.21899
GABPB1	-0.0681701	-0.207562	-0.271576	-0.0640139	-0.0963041	-0.0952202	-0.0450131	0.0502074
GADD45A	0.354271	0.604274	0.844154	0.23988	0.0820726	0.434982	0.621729	0.186748
GADD45B	0.135412	0.644537	0.914372	0.269835	0.0603873	0.448885	1.14974	0.70086
GADD45GIP1	-0.206645	-0.358844	-0.386509	-0.027665	-0.0330672	-0.0303132	-0.120834	-0.0905208
GALE	-0.114593	-0.433858	-0.470779	-0.036921	0.140639	-0.0187255	0.0278907	0.0466164
GALK1	-0.178949	-0.43404	-0.438106	-0.00406553	0.00201618	-0.224035	-0.191844	0.0321908
GALT	0.0195826	0.415345	0.310144	-0.105201	0.0234527	0.222956	0.265265	0.0423096
GANAB	-0.0332023	-0.272746	-0.274573	-0.00182699	0.0242129	-0.304253	-0.275755	0.0284978
GAR1	-0.111056	-0.684592	-0.665127	0.0194661	-0.0948475	-0.289581	-0.783632	-0.494051
GART	-0.11005	-0.367299	-0.495823	-0.128524	0.00474631	-0.00629336	-0.046645	-0.0403514
GAS2L3	-0.0950086	-0.460377	-0.567068	-0.10669	0.0389213	-0.190885	-0.251592	-0.0607063
GAS5.AS1	-0.35485	-0.649556	-0.62334	0.0262156	-0.124225	-0.043729	-0.166184	-0.122454
GAS6.AS1	0.387424	0.421866	0.566505	0.144639	0.0344217	-0.145461	0.235812	0.381274
GATC	-0.0369449	-0.27578	-0.259314	0.0164659	-0.00482173	-0.0289882	0.0310024	0.0599906
GBP2	0.23196	1.63492	1.6843	0.0493769	-0.0281217	0.849138	0.780605	-0.0685323
GCNA	0.0186958	0.448514	0.590002	0.141488	-0.11522	0.22817	-0.0341809	-0.262351
GDE1	-0.151736	-0.205239	-0.342879	-0.137639	-0.013438	-0.0311378	-0.133438	-0.1023
GDF15	1.5943	-0.936011	1.55169	2.4877	0.3841	-1.9418	1.06837	3.01017
GEMIN5	-0.136864	-0.421467	-0.52125	-0.0997825	0.0555032	0.0580208	-0.0874817	-0.145502
GGH	-0.111344	-0.685257	-0.671516	0.0137411	-0.0395298	-0.455848	-0.335705	0.120144
GGTA1P	-0.109428	1.04516	0.993492	-0.0516719	0.0554455	0.376012	0.352799	-0.0232122
GIMAP1	0.410514	1.11673	1.1572	0.0404685	-0.41787	-0.304697	0.297708	0.602405
GIMAP2	-0.0987362	0.487749	0.464275	-0.0234737	-0.0137589	0.152328	0.242035	0.0897072
GIPR	0.148379	-0.0232063	-0.0298182	-0.00661127	0.0676759	-1.54704	-0.399045	1.14799
GLA	-0.113994	-0.419906	-0.434195	-0.0142892	-0.0644833	-0.367583	-0.191915	0.175669
GLIPR1L1	0.357355	0.58634	0.807296	0.220956	0.171141	0.259006	-0.0661796	-0.325185
GLRX5	-0.105884	-0.336612	-0.406723	-0.0701109	-0.0136391	-0.00572819	-0.284388	-0.27866
GLYATL1	0.185274	1.07387	1.23559	0.161725	0.49242	0.468266	-0.163046	-0.631315
GMDS.DT	0.212815	0.745407	0.683759	-0.0616471	-0.0122923	0.191158	0.26172	0.0705616
GNL2	-0.063129	-0.402532	-0.49168	-0.0891476	-0.0213014	-0.0678609	-0.207255	-0.139394
GNPDA1	-0.164321	-0.297121	-0.301312	-0.00419073	0.124588	0.128143	0.0955186	-0.0326241
GNRH2	0.100147	1.07469	0.703247	-0.371442	-0.116855	0.344405	0.753119	0.408721
GOLGA8B	0.0123751	0.20031	0.431654	0.231344	0.0488242	0.255089	0.290243	0.0351531
GOLM1	-0.182204	-0.417595	-0.49963	-0.0820342	-0.0714045	-0.350875	-0.274223	0.0766521
GOT2	-0.167249	-0.444254	-0.485306	-0.0410523	0.00316233	-0.110658	-0.133103	-0.022445
GPAM	-0.154534	-0.305953	-0.399643	-0.0936904	-0.016557	0.0892029	-0.0861304	-0.175333
GPI	-0.203611	-0.498872	-0.439778	0.0590946	-0.0252822	-0.220521	-0.157703	0.062818
GPNMB	-0.432524	-0.342112	-0.266938	0.0751749	-0.196361	-1.49775	-0.724064	0.77368
GPR162	-0.124157	0.976041	0.806961	-0.169079	0.107506	0.0929261	0.218762	0.125836
GPR35	-0.0649964	1.29206	1.45074	0.15868	-0.158091	0.998828	1.63651	0.637681
GPRC5C	0.0916151	0.298983	1.11397	0.81499	-0.0536941	-0.261004	0.58471	0.845716
GPS1	-0.152025	-0.312085	-0.405698	-0.0936128	0.00307128	-0.0644354	-0.0249542	0.0394814
GPSM2	-0.0425799	-0.262123	-0.308702	-0.0465792	-1.19698e-06	-0.125184	-0.129222	-0.00403786
GPX7	-0.0429515	-0.292155	-0.311791	-0.0196358	0.10075	-0.318702	-0.183127	0.135575
GRIP1	-0.233486	0.504855	0.878617	0.373762	-0.0889993	0.649861	0.736174	0.0863146
GRWD1	-0.163637	-0.464233	-0.573416	-0.109184	-0.0211775	-0.133487	-0.126768	0.00672008
GSDMB	0.0349788	0.431092	0.429835	-0.00125624	-0.0456724	0.00385597	-0.0328092	-0.0366652
GSK3A	-0.0456928	-0.274239	-0.370741	-0.096502	0.0207555	-0.0771259	-0.122109	-0.0449826
GSPT1	-0.083059	-0.370263	-0.415716	-0.0454524	-0.0336273	-0.0601049	-0.15295	-0.0928451
GSR	-0.0691163	-0.363256	-0.396143	-0.032886	-0.0182637	-0.155177	-0.0536385	0.101538
GSTM2	0.0410287	0.887583	0.873158	-0.0144246	0.180935	0.643703	0.491173	-0.15253
GSTO1	-0.0178449	-0.220396	-0.246553	-0.0261569	0.0314389	-0.0563142	-0.0422711	0.0140433
GTF2IRD2B	0.114784	0.477379	0.572256	0.0948767	0.297103	0.328181	0.629201	0.30102
GTF3A	-0.122053	-0.443723	-0.483454	-0.0397307	-0.00526624	-0.0278373	-0.113268	-0.085431
GTF3C2	-0.0831644	-0.246425	-0.301171	-0.0547457	0.015731	-0.0743045	-0.0873405	-0.0130359
GTF3C4	-0.133065	-0.319777	-0.385962	-0.0661849	0.0316592	-0.0335196	-0.0779934	-0.0444735
GTSE1	-0.0362001	-0.510344	-0.631186	-0.120841	-0.0466429	-0.213925	-0.253139	-0.0392134
GVQW3	-0.0724743	0.339177	0.191661	-0.147516	0.0474505	0.315631	0.095241	-0.22039
GXYLT2	-0.276219	-0.593943	-0.935772	-0.341828	-0.19627	-0.368067	-0.549947	-0.181879
H2AFX	-0.126438	-0.501365	-0.494737	0.00662822	-0.0331202	0.131391	0.00626141	-0.125129
HACD3	-0.156388	-0.531511	-0.631264	-0.0997526	-0.0524109	-0.154491	-0.243524	-0.089032
HASPIN	-0.119062	-0.395824	-0.431519	-0.0356943	0.0315073	-0.012591	0.0293057	0.041897
HAUS1	-0.116418	-0.269551	-0.366519	-0.0969678	-0.00781691	-0.0693769	-0.153818	-0.0844411
HBP1	0.0494694	0.312682	0.328217	0.0155349	-0.00783232	0.112684	0.0292126	-0.0834717
HCCS	-0.159283	-0.430482	-0.540142	-0.109661	0.0797212	0.0965624	-0.105866	-0.202429
HCK	0.0270848	0.874214	1.01956	0.145343	0.0440178	0.395777	0.659536	0.263759
HCST	-0.160456	0.0665179	0.000672186	-0.0658455	-0.00997224	-0.934912	-0.538302	0.396611
HDGF	-0.112351	-0.463477	-0.5174	-0.0539227	-0.0313275	-0.17273	-0.187442	-0.0147122
HERPUD1	-0.0176783	-0.269365	-0.173522	0.0958433	0.0163196	-0.25509	-0.0631811	0.191909
HEXA	0.030008	0.27432	0.273577	-0.000743485	-0.00286554	0.0908169	0.148069	0.0572522
HHAT	0.222873	0.62604	0.812446	0.186406	-0.0607067	0.178604	0.408637	0.230033
HIRIP3	-0.0952204	-0.531839	-0.53814	-0.00630091	0.0178583	-0.136462	-0.127166	0.00929599
HIST1H1B	-0.110134	-0.491372	-0.534422	-0.0430498	0.0232807	-0.0861645	-0.0244538	0.0617109
HIST1H2AB	-0.0265954	-0.519449	-0.526556	-0.00710713	0.00693108	-0.101522	-0.168881	-0.0673581
HIST1H2AG	-0.0265245	-0.394893	-0.38879	0.00610276	0.0127156	-0.0673975	-0.106324	-0.0389264
HIST1H2AH	-0.0951879	-0.573059	-0.527098	0.0459612	-0.0160816	-0.213266	-0.229754	-0.0164876
HIST1H2AI	-0.160198	-0.49303	-0.519361	-0.0263311	-0.0253476	-0.120135	-0.0978418	0.022293
HIST1H2AJ	-0.135382	-0.578159	-0.544215	0.0339449	0.0432554	-0.155738	-0.122896	0.032843
HIST1H2AL	-0.142051	-0.471744	-0.519033	-0.0472893	0.0177457	-0.0893474	-0.0751468	0.0142009
HIST1H2BC	-0.192484	-0.453095	-0.475014	-0.0219186	0.0180133	-0.130301	-0.0510264	0.0792749
HIST1H2BD	-0.150007	-0.421524	-0.454299	-0.0327744	0.00586909	-0.0318831	-0.123722	-0.0918387
HIST1H2BF	-0.170591	-0.443692	-0.450618	-0.00692593	-0.00335493	-0.113274	-0.0803852	0.0328885
HIST1H2BG	-0.0865383	-0.418507	-0.394831	0.0236763	0.0144521	-0.107726	-0.0597647	0.0479612
HIST1H2BH	-0.174275	-0.538595	-0.520244	0.0183508	-0.00575055	-0.106978	-0.108832	-0.00185403
HIST1H2BI	-0.105911	-0.606948	-0.564275	0.0426729	0.0115005	-0.281225	-0.134388	0.146836
HIST1H2BO	-0.113967	-0.470986	-0.470091	0.000895286	-0.0120663	-0.0924394	-0.130353	-0.0379136
HIST1H3A	-0.10912	-0.557241	-0.515658	0.0415829	0.0284617	-0.135758	-0.0089824	0.126776
HIST1H3F	-0.121582	-0.453103	-0.492312	-0.0392098	0.089192	-0.0296721	0.0660724	0.0957448
HIST1H3G	-0.0999366	-0.461404	-0.452694	0.00870993	0.023454	-0.137466	-0.0491787	0.0882877
HIST1H3J	-0.132977	-0.50881	-0.521979	-0.0131686	0.0659273	-0.126832	-0.100527	0.0263057
HIST1H4A	-0.0858417	-0.530755	-0.485577	0.0451783	0.0628509	-0.164269	-0.0876271	0.0766421
HIST1H4C	-0.1035	-0.372057	-0.378688	-0.00663072	0.0570558	-0.0344059	-0.0630445	-0.0286383
HIST1H4D	-0.154347	-0.544374	-0.509601	0.0347734	0.0388868	-0.0803499	-0.0174347	0.0629156
HIST1H4H	-0.159074	-0.563356	-0.542228	0.0211288	0.0449921	-0.214464	-0.123459	0.0910058
HIST1H4I	-0.0826225	-0.563898	-0.492884	0.0710142	0.00625879	-0.180375	-0.199553	-0.0191773
HIST1H4K	-0.200921	-0.36137	-0.416316	-0.0549457	0.0347616	-0.0244356	-0.0559711	-0.0315353
HIST2H2AA3	0.00760829	-0.371611	-0.473827	-0.102216	0.0364346	-0.104794	-0.0766674	0.0281268
HIST2H2AB	-0.116142	-0.343923	-0.366172	-0.0222486	0.111825	0.01379	0.120608	0.106818
HIST2H2AC	-0.166092	-0.274102	-0.305414	-0.0313116	0.0395141	-0.0171949	-0.0690306	-0.0518355
HLX	-0.316913	0.594545	0.616975	0.0224301	-0.403758	-0.103955	0.486157	0.590113
HM13	-0.0953314	-0.335062	-0.327842	0.00721965	-0.0168664	-0.291274	-0.322398	-0.0311237
HMGB1P6	-0.0694972	-0.495146	-0.643625	-0.148479	-0.103582	-0.24024	-0.328056	-0.0878155
HMGB3	-0.0839352	-0.544861	-0.600738	-0.0558767	-0.0193428	-0.160322	-0.16657	-0.00624751
HMGN2	-0.0743112	-0.553235	-0.529745	0.0234905	-0.026283	-0.206145	-0.174274	0.0318716
HMOX1	-0.328852	0.999191	0.946176	-0.0530149	-0.166367	0.128095	0.214327	0.0862313
HNRNPA1P14	0.370864	0.733446	0.670402	-0.0630437	-0.0913016	-0.368103	0.0212761	0.389379
HNRNPA2B1	-0.0777106	-0.587407	-0.559781	0.0276258	-0.0996441	-0.364961	-0.472751	-0.10779
HNRNPAB	-0.111817	-0.494916	-0.552728	-0.0578117	-0.031911	-0.0234022	-0.199208	-0.175806
HNRNPLL	-0.0310395	-0.239598	-0.280007	-0.0404096	-0.0225672	-0.152385	-0.180036	-0.0276512
HNRNPM	-0.108319	-0.551535	-0.546858	0.00467739	-0.0194093	-0.130946	-0.239404	-0.108458
HOMER3	0.113155	0.507638	0.724486	0.216848	-0.0540485	0.276351	0.179817	-0.0965334
HOPX	0.0305861	0.72268	0.762615	0.0399358	0.0749198	1.08363	1.34939	0.265767
HOXA3	-0.107568	0.804258	0.646284	-0.157974	-0.197276	0.670424	0.202627	-0.467797
HPDL	-0.246536	-0.724983	-0.770614	-0.0456308	0.0279167	-0.20524	-0.181856	0.0233849
HSD17B7P2	0.0402833	0.415856	0.324048	-0.0918073	0.0673141	0.313405	0.482808	0.169403
HSF4	0.188742	1.24684	1.16542	-0.0814199	0.289885	0.340508	0.195618	-0.144891
HSP90AA1	-0.0599431	-0.671034	-0.694737	-0.0237022	-0.0574648	-0.152407	-0.194334	-0.0419262
HSP90AA2P	-0.193524	-0.710346	-0.801156	-0.0908098	-0.079746	-0.162974	0.00735914	0.170334
HSP90B1	-0.011902	-0.780902	-0.745208	0.0356942	-0.0925718	-0.612461	-0.515329	0.0971323
HSPA2	0.256637	0.0823444	0.687336	0.604991	0.178854	0.218435	0.944283	0.725849
HSPA4L	-0.0753342	-0.584237	-0.404243	0.179994	-0.133404	-0.312436	-0.249591	0.0628449
HSPA5	0.0111065	-0.6235	-0.507189	0.116311	-0.0283313	-0.478918	-0.273087	0.205831
HSPBP1	-0.194189	-0.49928	-0.537677	-0.0383969	-0.0128822	-0.0378866	-0.219625	-0.181738
HSPE1	-0.251613	-0.78583	-0.928096	-0.142266	0.00040199	-0.164974	-0.233146	-0.0681722
HSPE1P13	0.318148	0.52712	0.723698	0.196578	-0.0063744	0.338129	0.626092	0.287963
HYOU1	-0.0964543	-0.699059	-0.666276	0.0327842	0.00471918	-0.476652	-0.344762	0.13189
IARS2	-0.055206	-0.3532	-0.417253	-0.0640534	-0.0402081	-0.249104	-0.314959	-0.0658544
IER5L	0.181981	0.455831	1.04556	0.58973	-0.0135136	0.376527	1.0815	0.704972
IFIH1	-0.0043118	0.429742	0.336785	-0.0929567	-0.0582918	0.242286	0.00955479	-0.232731
IFIT1	-0.135898	0.560142	0.478131	-0.0820101	0.115579	0.567097	0.237128	-0.329969
IFITM2	-0.109107	-0.423771	-0.345426	0.0783454	0.0104934	-0.490014	-0.361291	0.128722
IFRD2	-0.152442	-0.39462	-0.529994	-0.135374	0.0599302	0.10541	0.0231864	-0.0822234
IFT57	-0.0981577	-0.429993	-0.536691	-0.106698	-0.0508336	-0.242364	-0.247502	-0.00513795
IGBP1	-0.0342859	0.326463	0.341568	0.0151047	0.0552742	0.205727	0.190874	-0.0148532
IL11RA	0.0634394	0.676394	0.532966	-0.143428	-0.0435548	0.411302	0.427418	0.0161169
IL15	0.0144436	1.37422	1.16799	-0.206225	-0.3678	0.884816	0.507753	-0.377062
IL18	0.0760293	0.461208	0.475786	0.0145789	0.0635017	0.209204	0.200463	-0.008741
IL2RG	-0.177328	-0.241577	-0.303454	-0.0618767	-0.0157742	-0.484244	-0.583645	-0.0994012
IL9R	0.291469	3.55416	2.87689	-0.677252	0.617926	1.86451	3.06342	1.19892
ILF2	-0.11851	-0.415365	-0.494565	-0.0791997	0.00402397	-0.138544	-0.123673	0.0148711
IMPG2	0.10019	0.999085	0.976504	-0.0225805	-0.0263434	0.522416	0.281118	-0.241297
INCENP	-0.0743782	-0.498345	-0.570582	-0.0722366	-0.0170458	-0.242809	-0.228836	0.0139729
ING4	0.0243836	0.407061	0.317696	-0.0893657	-0.0361046	0.118929	0.186378	0.0674488
INHBE	-0.836159	1.45559	1.33207	-0.123517	-0.568766	2.17526	1.55199	-0.623273
INKA2	0.751727	0.259683	0.840065	0.580381	0.0447874	-0.302198	0.411401	0.7136
INTS12	-0.138938	-0.330574	-0.273816	0.0567583	0.108855	0.0717425	0.056425	-0.0153173
INTS14	-0.0476614	-0.23097	-0.278666	-0.0476957	-0.0161686	-0.0282714	-0.0784337	-0.0501619
INTS6.AS1	0.0154101	0.855807	0.782361	-0.0734462	-0.226292	0.180992	-0.0256148	-0.206606
INTS9	-0.175976	-0.294548	-0.325994	-0.0314451	0.0440693	-0.0982321	-0.145601	-0.0473681
IPO9	-0.0495577	-0.224542	-0.238366	-0.0138242	-0.0100863	-0.0459953	0.000530537	0.0465262
IQCN	0.0254702	0.651402	0.67659	0.0251874	-0.121174	-0.178894	0.168776	0.347671
IRF9	-0.0873527	0.449293	0.521267	0.0719738	0.101014	-0.038881	-0.0634724	-0.0245893
ISG20L2	-0.170465	-0.496884	-0.545613	-0.0487292	-0.0241469	-0.135143	-0.134793	0.000350052
ISOC1	-0.0902193	-0.378323	-0.429339	-0.0510167	-0.103929	-0.130524	-0.338592	-0.208068
ITGA3	0.281318	2.1072	1.71102	-0.396182	-0.447542	0.172258	0.69131	0.519052
ITGAL	0.058204	0.544557	0.648359	0.103803	-0.0173728	-0.0380023	0.485416	0.523418
ITGB8	0.120937	-0.376614	-0.0641352	0.312479	-0.133352	-1.07003	-0.617184	0.452851
ITPRIPL1	-0.18157	-0.61383	-0.685145	-0.0713156	0.0180125	-0.175934	-0.260787	-0.0848528
JADE1	-0.0893867	-0.327019	-0.381752	-0.0547322	-0.0117738	-0.0330432	-0.074174	-0.0411304
JADE3	0.0219693	-0.206004	-0.254171	-0.0481672	0.0504413	-0.163265	-0.137856	0.0254093
JHY	0.0145915	0.554402	0.329724	-0.224678	0.0317306	0.205093	-0.0183848	-0.223479
JPT1	-0.141527	-0.434872	-0.513822	-0.0789492	0.0169695	0.047037	0.0553271	0.00829034
JPT2	-0.167438	-0.500451	-0.610033	-0.109582	0.0408035	-0.0405486	-0.126937	-0.0863883
KCND1	0.390854	0.772532	0.710895	-0.0616372	0.179491	0.0244396	0.221155	0.196712
KCNMB4	0.0147036	0.657159	0.827411	0.170253	-0.109024	0.142069	0.52998	0.387911
KCNQ1OT1	0.0571514	0.667029	0.689478	0.0224497	0.0125099	0.203726	0.282504	0.0787787
KCNT2	0.0354938	0.443093	0.370124	-0.0729684	0.0632559	1.0503	0.873702	-0.176588
KDELC1	-0.0122056	-0.24161	-0.306053	-0.064443	-0.0634567	-0.117318	-0.212588	-0.0952701
KDELC2	-0.142458	-0.448052	-0.53936	-0.0913072	-0.00111021	-0.173654	-0.210272	-0.0366173
KDELR2	-0.0801537	-0.486051	-0.443458	0.0425935	-0.0384714	-0.486346	-0.467414	0.0189314
KIAA1109	0.0275021	0.358562	0.350021	-0.00854141	0.0413456	0.118197	0.0823894	-0.0358075
KIAA2026	0.0212979	0.243766	0.230437	-0.0133296	0.0113995	0.0581529	0.0410448	-0.017108
KIF11	-0.0573635	-0.589283	-0.644081	-0.0547975	-0.0490875	-0.245997	-0.270134	-0.0241368
KIF15	0.00672014	-0.436096	-0.525062	-0.0889654	-0.0464	-0.166546	-0.129252	0.0372937
KIF18B	-0.0200375	-0.495167	-0.537479	-0.042312	-0.00181835	-0.141282	-0.0656527	0.0756296
KIF1A	0.212209	0.635115	1.07917	0.444063	2.28798	4.25541	4.70156	0.446152
KIF20A	-0.10036	-0.621074	-0.694049	-0.0729753	-0.0175626	-0.20156	-0.17113	0.0304305
KIF22	-0.11496	-0.479174	-0.516877	-0.0377029	0.042761	-0.104013	-0.0860909	0.017922
KIF24	-0.0718714	-0.43013	-0.433212	-0.00308176	0.0479215	-0.112825	-0.00690576	0.105919
KIF2C	-0.0633161	-0.519603	-0.519548	5.529e-05	0.0310387	-0.165556	-0.0736141	0.0919425
KIF4A	-0.0412521	-0.518317	-0.539133	-0.0208163	-0.0381052	-0.160855	-0.188821	-0.0279655
KIT	0.0470071	0.578241	0.611947	0.0337062	0.0459169	0.529879	0.396717	-0.133162
KIZ	0.0495449	0.309213	0.305367	-0.00384596	0.0534754	0.104843	-0.00564332	-0.110486
KLF7	-0.00445885	0.68801	0.61562	-0.0723896	0.135854	0.203926	0.10433	-0.0995958
KLHDC3	-0.152103	-0.304518	-0.343077	-0.0385584	0.0341397	-0.0596894	-0.104964	-0.0452746
KLHDC7B	-0.439206	1.0069	0.983725	-0.0231719	-0.0667016	1.75849	2.08501	0.326529
KLHL15	-0.0518218	-0.300029	-0.332278	-0.0322488	-0.0618588	-0.144538	-0.138704	0.00583375
KLHL24	0.0149062	0.803185	0.772456	-0.0307288	-0.0774736	0.241197	0.0759173	-0.165279
KNSTRN	-0.0906442	-0.500499	-0.595493	-0.0949942	-0.0565841	-0.0796904	-0.12942	-0.0497293
KPNA2	-0.064107	-0.66557	-0.700679	-0.0351085	-0.0308629	-0.281427	-0.270038	0.0113896
KPNA6	-0.0606089	-0.196047	-0.27604	-0.0799928	0.0183304	-0.0276188	-0.11447	-0.0868507
KRT10	-0.139302	-0.578562	-0.184807	0.393755	0.194676	-0.163648	-0.195837	-0.0321848
KRT8P46	-0.0329624	0.396722	0.497602	0.10088	0.0228689	-0.137396	0.0898248	0.227219
KSR1	0.0683486	0.535708	0.473523	-0.0621847	0.0361605	0.309163	0.47226	0.163097
LAGE3	-0.177976	-0.42477	-0.470323	-0.0455525	0.0106757	-0.0319766	-0.110313	-0.0783367
LAP3	-0.0978855	-0.270558	-0.30367	-0.0331125	-0.039112	-0.0522444	-0.167935	-0.115691
LAPTM4B	-0.106423	-0.398863	-0.426058	-0.0271947	0.0272725	-0.301886	-0.269136	0.0327502
LARS2	-0.161563	-0.343116	-0.373424	-0.0303072	-0.0570769	-0.0884892	-0.0942742	-0.0057848
LAS1L	-0.172772	-0.523527	-0.559293	-0.0357659	-0.0245356	-0.0881969	-0.25094	-0.162743
LBX2	0.401046	1.10223	0.561917	-0.540316	-0.214483	0.268138	0.0761908	-0.191947
LCN2	-0.303121	-0.460481	-0.630804	-0.170323	0.059108	0.150986	0.333644	0.182659
LCP1	-0.040416	-0.39272	-0.379939	0.0127819	-0.0358981	-0.528732	-0.295757	0.232975
LDAH	-0.165971	-0.201955	-0.29407	-0.0921147	-0.00609564	-0.0676232	-0.0631296	0.00449373
LETM1	-0.121428	-0.403648	-0.46194	-0.0582913	-0.00109306	0.0204259	-0.083121	-0.103547
LETMD1	0.0381195	0.318271	0.326583	0.00831277	-0.00967708	0.122015	-0.0116693	-0.133685
LGALS1	0.0236021	0.00685758	0.130923	0.124066	-0.013193	-0.970541	-0.419445	0.551096
LIG3	-0.0155612	-0.328221	-0.340414	-0.0121931	0.0193652	-0.291711	-0.207265	0.0844461
LIMK1	-0.0518429	-0.184089	-0.153336	0.0307529	0.014044	-0.277703	-0.122643	0.15506
LINC00173	0.107127	1.41329	1.20002	-0.213272	0.0599206	0.745502	0.610019	-0.135483
LINC00205	0.0169868	0.462246	0.357921	-0.104325	0.00151823	0.491373	0.297335	-0.194038
LINC00271	-0.0890638	0.650437	0.623025	-0.0274119	0.197545	0.208322	-0.115292	-0.323617
LINC00339	0.500431	0.575445	0.591527	0.0160822	0.0228549	0.165798	0.0426475	-0.123149
LINC00426	-0.323332	1.03343	1.08093	0.0474978	-0.0901206	0.162178	0.191005	0.0288282
LINC00476	0.166649	0.610338	0.621411	0.0110731	0.0795859	0.107714	0.236922	0.129208
LINC00653	0.261799	0.536424	0.774651	0.238227	0.00331796	0.54296	0.352032	-0.190927
LINC00663	0.78632	1.13955	1.33249	0.192933	-0.0113965	0.705285	0.240746	-0.464538
LINC00861	0.192067	-1.11148	-0.925011	0.186467	-0.00316723	-1.76369	-1.49409	0.269599
LINC00877	0.83301	1.24756	1.5575	0.309942	0.211514	-0.100523	0.533473	0.63399
LINC00894	0.099061	0.626197	0.788661	0.162465	0.130888	0.575136	0.408918	-0.166218
LINC00899	-0.153764	0.598414	0.549639	-0.0487749	0.0790651	0.53761	0.330419	-0.207192
LINC00926	0.147904	0.671229	0.781855	0.110626	-0.0287558	0.46194	0.590546	0.128607
LINC00937	0.505314	0.516388	0.904818	0.388431	-0.0180705	0.224258	0.678873	0.454616
LINC01215	-0.0007128	-0.42088	-0.362893	0.0579878	0.0829511	-0.881169	-0.98965	-0.10848
LINC01225	0.206727	1.289	1.49974	0.210745	0.193517	0.206552	-0.172831	-0.379381
LINC01226	0.110203	1.58733	1.71542	0.128097	0.195314	-0.102443	-0.344788	-0.242344
LINC01229	0.150576	1.29478	1.11019	-0.184587	-0.0483446	1.07763	0.428365	-0.64926
LINC01341	-0.105359	0.60747	0.49547	-0.111999	0.14191	0.535068	0.572993	0.0379245
LINC01359	0.174136	0.995371	0.865762	-0.129609	-0.170815	0.0327337	-0.215827	-0.248561
LINC01422	0.565778	1.65259	1.62375	-0.028846	0.0897464	0.824758	0.633058	-0.191696
LINC01473	-0.0990692	0.467157	0.562611	0.095454	-0.114686	0.103841	0.161386	0.0575445
LINC01534	0.0547274	0.438218	0.472193	0.0339742	0.0395779	0.299403	0.223489	-0.0759143
LINC01707	3.88699	2.44534	4.14028	1.69494	-0.161949	-0.614267	1.0961	1.71037
LINC02021	0.291958	0.856308	0.837547	-0.0187607	-0.177033	0.516514	0.570822	0.0543085
LINC02033	1.00867	1.48012	1.48252	0.0023968	0.0513021	0.195703	0.517426	0.321723
LINC02035	0.0134278	0.553593	0.366314	-0.187279	0.0220666	0.242641	0.272064	0.0294228
LINC02175	-0.0806142	0.762259	0.722946	-0.0393134	-0.0612129	0.250708	0.174984	-0.0757235
LINC02246	1.07903	1.63572	1.59084	-0.0448796	0.0024561	0.301081	0.559952	0.258872
LINC02649	-0.289407	0.984784	1.19252	0.207732	-0.0390808	0.164734	0.352555	0.187818
LINC02656	0.822826	1.21408	1.65931	0.445233	-0.568596	0.0201094	-0.183294	-0.203402
LMAN1	-0.0713739	-0.441658	-0.421895	0.0197639	-0.080107	-0.454326	-0.465424	-0.0110982
LMAN2	-0.0508397	-0.321833	-0.281268	0.0405645	0.00102271	-0.289979	-0.236112	0.0538667
LMAN2L	-0.118072	-0.245277	-0.345489	-0.100211	0.0114912	0.083603	-0.0339007	-0.117505
LMNB2	-0.136648	-0.568879	-0.589659	-0.020779	-0.0109408	-0.0747045	-0.150401	-0.0756964
LMOD3	0.162131	0.99101	0.892484	-0.0985251	0.0156032	0.120734	0.166256	0.0455177
LNCTAM34A	2.73783	1.14126	3.05518	1.91392	0.661816	-1.02164	1.63848	2.66012
LOXHD1	0.690142	-1.30701	0.0337482	1.34076	0.0816524	-1.36555	-0.836652	0.528893
LOXL1	-0.246788	-0.568323	-0.647855	-0.0795322	-0.0451624	-0.30562	-0.207648	0.097973
LOXL1.AS1	0.000132121	-0.326936	-0.371396	-0.0444598	0.0753538	-0.560359	-0.570789	-0.0104282
LPP	0.0125182	0.247863	0.364358	0.116496	-0.0462253	-0.0403466	0.0502882	0.0906354
LRMDA	0.186458	0.397732	0.529094	0.131361	0.063381	0.0755352	0.357637	0.282102
LRRC3	-0.12523	-0.464735	-0.541902	-0.0771674	-0.0392604	0.0773187	0.079138	0.00181867
LRRC37A3	0.0116452	0.539035	0.537908	-0.0011265	-0.0294864	0.344619	0.214901	-0.129718
LRRC4	0.227029	0.852381	1.00553	0.153148	-0.132007	0.0551655	0.11507	0.0599044
LRRC59	-0.13919	-0.741302	-0.746697	-0.00539523	-0.0125037	-0.366492	-0.318876	0.0476157
LRRC75A	-0.112617	-0.232885	-0.272031	-0.0391463	0.0785357	0.0718451	0.176338	0.104491
LSM12	-0.117445	-0.388721	-0.559755	-0.171034	-0.0206272	-0.163832	-0.312259	-0.148428
LSM12P1	-0.0578602	-0.505009	-0.393645	0.111364	-0.122417	-0.186378	-0.195556	-0.00917929
LSM4	-0.0737037	-0.554638	-0.52479	0.0298477	0.0504354	-0.179294	-0.0834782	0.095816
LY9	0.191039	1.38654	1.18077	-0.205771	-0.52555	-0.060765	-0.505653	-0.444887
M6PR	-0.0455978	-0.349233	-0.339426	0.00980713	0.0209863	-0.277143	-0.251223	0.0259195
MALAT1	0.132712	0.537125	0.722025	0.1849	-0.00537181	0.119783	0.122977	0.00319521
MALRD1	0.224097	0.71327	0.702154	-0.0111158	-0.0286584	0.501227	0.538561	0.037334
MAMDC4	0.362798	0.220227	0.529198	0.308971	0.139408	0.0378552	0.35933	0.321475
MAML2	-0.139967	0.518077	0.613199	0.0951226	-0.00308582	0.479707	0.254228	-0.225481
MAN2A1	-0.0269247	-0.293785	-0.248367	0.0454179	0.00790213	-0.128481	-0.155848	-0.0273671
MANBA	0.0461202	0.544313	0.588154	0.0438408	-0.0107405	0.109609	0.148973	0.0393636
MANF	-0.0291246	-0.703743	-0.64769	0.056054	-0.0958716	-0.662482	-0.440584	0.221898
MAP1A	-0.0323442	0.376325	0.305945	-0.0703797	0.0373127	0.113518	0.275418	0.1619
MAP1LC3B2	0.360523	0.852514	0.550964	-0.30155	-0.0538468	0.424558	0.439387	0.0148354
MAP2K5	-0.0167727	0.296694	0.293303	-0.00339094	0.0187909	-0.0027551	0.00340656	0.00616164
MAP2K6	-0.047718	0.908381	0.874542	-0.033839	-0.0325369	0.656756	0.7021	0.0453441
MAP3K12	0.0521543	0.487282	0.570894	0.0836112	0.0699753	0.0719706	0.202688	0.130717
MAP6D1	-0.194424	-0.879486	-0.5508	0.328686	-0.117702	0.29296	-0.3993	-0.692264
MAPKAP1	-0.0888713	-0.306721	-0.369973	-0.0632518	-0.0192583	-0.0757349	-0.0841551	-0.00842003
MARS2	-0.0994317	-0.346549	-0.506686	-0.160137	-0.0637923	0.0161531	-0.0839978	-0.100151
MATK	-0.152028	-0.505936	-0.514696	-0.00876026	0.0440704	-0.184731	-0.228826	-0.0440949
MC1R	-0.0247284	0.560828	0.359265	-0.201563	0.219695	0.378614	0.404553	0.0259406
MCCC2	-0.12186	-0.312217	-0.399848	-0.0876301	0.0158285	-0.0832094	-0.163153	-0.0799432
MCF2L2	0.0391151	0.552965	0.655507	0.102542	0.129021	0.172277	0.198207	0.0259306
MCM10	-0.0793966	-0.59419	-0.683329	-0.0891391	-0.0176799	-0.130618	-0.161424	-0.0308054
MCM2	-0.147535	-0.542491	-0.603842	-0.0613507	-0.0124071	-0.144915	-0.135208	0.00970711
MCM3	-0.135474	-0.514527	-0.573267	-0.05874	-0.00561455	-0.150929	-0.128072	0.0228576
MCM4	-0.130822	-0.63999	-0.685528	-0.045538	-0.00790099	-0.17148	-0.121187	0.0502929
MCM5	-0.135641	-0.452437	-0.471313	-0.0188759	-0.00186421	-0.119978	-0.0908667	0.0291119
MCM6	-0.0912829	-0.501872	-0.522141	-0.0202688	-0.0211475	-0.156224	-0.13556	0.0206643
MCM7	-0.113854	-0.559554	-0.591428	-0.0318734	0.0118559	-0.224268	-0.178266	0.0460019
MCUR1	-0.0796262	-0.223405	-0.265781	-0.0423757	0.0405867	0.117825	0.00464328	-0.113182
MDM2	0.774225	-0.199229	0.584423	0.783652	0.140318	-0.532608	0.345917	0.878526
MDN1	-0.046061	-0.187073	-0.250546	-0.0634725	0.035643	0.0139335	-0.117617	-0.13155
ME2	-0.125166	-0.349831	-0.383077	-0.0332462	-0.0584875	-0.221867	-0.214131	0.00773592
MECR	-0.0529643	-0.206247	-0.360291	-0.154044	-0.0136568	0.00666776	0.0994332	0.0927656
MED13L	0.0469927	0.30309	0.321362	0.0182717	0.00235233	-0.0418769	0.024447	0.066324
MEF2C.AS1	0.0836936	0.563817	0.526839	-0.0369775	0.0205541	0.295081	-0.107153	-0.402233
MEGF6	0.0775434	0.484392	0.620055	0.135663	0.0859831	0.199968	0.381424	0.181456
METTL2A	-0.160487	-0.356593	-0.394314	-0.0377206	0.0111255	0.0727109	-0.00509779	-0.0778083
METTL7A	0.582498	0.623451	1.10625	0.482803	0.0783144	0.0152647	0.462601	0.447336
MEX3A	-0.230331	-0.418153	-0.565182	-0.147029	-0.0380066	-0.193339	-0.240479	-0.04714
MFAP1	-0.0434622	-0.401846	-0.450935	-0.0490889	-0.104958	-0.11981	-0.202799	-0.0829882
MFAP4	-0.0849792	1.4799	1.57806	0.0981598	0.034325	0.988345	1.04418	0.0558391
MFSD14B	-0.0757896	-0.255603	-0.337692	-0.0820885	-0.0381692	-0.161307	-0.297903	-0.136596
MFSD2A	0.0204497	-0.835238	-0.776646	0.0585915	-0.00749137	-0.832973	-0.668961	0.164012
MGAT5B	0.342507	2.31684	2.38231	0.0654671	0.387201	0.90265	1.31096	0.408311
MGST2	-0.0876478	-0.296183	-0.338468	-0.0422848	0.0233198	-0.164652	-0.261453	-0.0967998
MIEF1	-0.169538	-0.373558	-0.424634	-0.0510757	0.0406128	0.0299444	-0.0618712	-0.0918154
MIEN1	-0.155218	-0.370539	-0.334921	0.0356184	0.0658634	-0.088319	-0.0157041	0.0726153
MIPEP	-0.0824309	-0.586996	-0.603935	-0.0169396	-0.0347404	-0.281438	-0.489402	-0.207964
MIR17HG	-0.141643	-0.744098	-0.778868	-0.0347693	-0.110681	-0.467248	-0.562997	-0.0957487
MIR34AHG	2.78326	0.837744	3.00142	2.16368	0.443575	-1.29849	1.25003	2.54852
MKI67	-0.0538303	-0.52747	-0.495658	0.0318117	0.0632239	-0.354469	-0.21633	0.13814
MLEC	-0.050252	-0.43337	-0.408846	0.0245239	-0.0200989	-0.392078	-0.297613	0.0944646
MMP2	0.117044	0.510491	0.551772	0.0412808	0.0158517	0.352981	0.729085	0.376105
MMP25	0.347765	0.0833601	0.928031	0.844671	0.0106401	0.0715514	0.857266	0.785714
MMP25.AS1	0.376107	0.741119	1.02749	0.286374	0.0193689	0.0703408	0.61318	0.542839
MOCOS	0.349181	0.506087	0.729593	0.223506	0.447465	0.719501	1.0295	0.31
MOGS	-0.121324	-0.354498	-0.405204	-0.0507061	0.0414419	-0.182564	-0.233869	-0.051306
MPDU1	-0.12995	-0.325858	-0.396841	-0.0709832	-0.00487207	-0.088887	-0.058018	0.0308692
MPZL2	-0.0683794	-0.810714	-1.18021	-0.369501	-0.443681	-0.523797	-0.0347702	0.489027
MREG	-0.290494	-0.599956	-0.733133	-0.133177	-0.0136975	0.104044	-0.119592	-0.223636
MRM3	-0.245488	-0.48936	-0.439635	0.0497251	-0.0021052	0.0845191	-0.0648298	-0.149349
MRPL11	-0.149411	-0.446536	-0.528047	-0.0815106	0.00542958	-0.0736182	-0.00229902	0.0713193
MRPL13	-0.102637	-0.444895	-0.564707	-0.119813	-0.0362658	-0.180029	-0.165689	0.0143399
MRPL17	-0.226388	-0.505842	-0.615679	-0.109837	0.00197422	-0.1596	-0.122062	0.0375375
MRPL18	-0.113094	-0.481066	-0.512437	-0.031371	-0.0234923	-0.16466	-0.102383	0.0622768
MRPL24	-0.126713	-0.444173	-0.527897	-0.0837241	-0.0242104	-0.0637724	-0.0736726	-0.00989989
MRPL4	-0.226069	-0.478997	-0.575985	-0.0969878	-0.0130048	-0.0892091	-0.16446	-0.0752509
MRPL40	-0.109025	-0.448667	-0.448741	-7.41766e-05	0.095904	-0.012384	-0.118934	-0.10655
MRPL41	-0.226502	-0.514891	-0.516823	-0.00193144	-0.0265618	-0.080093	-0.0424717	0.0376216
MRPL44	-0.0739429	-0.326367	-0.265481	0.060886	-0.0281763	-0.0283002	-0.0163468	0.0119533
MRPL57	-0.0622907	-0.281194	-0.352406	-0.0712118	0.0548917	-0.0988617	-0.0878598	0.0110018
MRPS11	-0.218326	-0.278855	-0.378416	-0.0995606	-0.0175977	-0.0946708	-0.0972568	-0.00258541
MRPS12	-0.239303	-0.56584	-0.613476	-0.047636	-0.0415369	-0.0900736	-0.0848022	0.00527162
MRPS16	-0.105536	-0.340209	-0.416718	-0.0765091	0.00405993	-0.0198108	-0.0928018	-0.0729908
MRPS2	-0.127788	-0.419567	-0.411129	0.0084381	-0.0516134	-0.110595	-0.221311	-0.110715
MRPS26	-0.130179	-0.456871	-0.518529	-0.0616574	-0.0214128	-0.101877	-0.151624	-0.0497477
MRPS28	0.0129069	-0.480715	-0.304186	0.176529	-0.0726679	-0.118065	-0.0335073	0.0845595
MRPS36	-0.48429	-0.329912	-1.11914	-0.789229	-0.675074	-0.705333	-0.141792	0.563542
MS4A4E	0.377553	0.277506	0.823888	0.546383	0.174253	-0.108782	0.172057	0.28084
MSANTD1	0.148449	1.03816	0.664099	-0.374063	0.0202303	0.547118	0.501797	-0.0453242
MSH6	-0.0752302	-0.376211	-0.446399	-0.0701885	-0.0239735	-0.0858973	-0.0884475	-0.00255002
MSN	-0.0836474	-0.401084	-0.436465	-0.0353801	-0.00837478	-0.359912	-0.221775	0.138138
MSNP1	-0.102645	-0.419966	-0.613473	-0.193507	0.0560568	-0.386794	-0.350571	0.0362246
MST1	0.0887867	0.851294	0.868214	0.0169194	0.0860464	0.31565	0.310367	-0.00528251
MST1P2	-0.2494	1.20758	1.19683	-0.0107521	-0.333407	-0.404659	0.0888867	0.493547
MTATP6P1	-0.0365578	-0.354339	-0.357692	-0.00335338	-0.153237	-0.252381	-0.427111	-0.17473
MTCH1	-0.120006	-0.304109	-0.354383	-0.0502742	0.0468066	0.0484224	0.0501745	0.00175205
MTFMT	-0.228573	-0.363714	-0.345107	0.0186071	-0.0581504	0.120058	0.0422661	-0.0777916
MTFP1	-0.349399	-0.780264	-0.582847	0.197418	-0.00336412	-0.15995	-0.38966	-0.22971
MTFR2	-0.0960189	-0.576247	-0.651378	-0.0751304	-0.0106124	-0.19556	-0.0766367	0.118924
MTMR4	-0.084164	-0.257581	-0.298505	-0.0409245	0.0391248	-0.0553876	-0.0518744	0.00351335
MTND1P11	0.339956	0.865317	0.460503	-0.404814	0.357293	0.226012	0.0259763	-0.200036
MTND5P14	0.191406	0.810639	0.631241	-0.179397	-0.237461	-0.115582	-0.42866	-0.313078
MTOR	-0.0524665	-0.231518	-0.296939	-0.0654208	0.0260935	-0.0663053	0.0356502	0.101956
MUC1	-0.0369962	0.458944	0.286246	-0.172698	0.0118577	0.186948	0.256695	0.0697474
MUC5B	0.627832	0.945647	1.16661	0.220963	0.0610535	-0.0762695	-0.0743172	0.00195388
MVP	0.0883222	0.819226	0.82073	0.00150396	-0.0511865	0.0488845	0.118622	0.0697383
MXRA7	-0.0484629	0.085795	0.420278	0.334483	0.0351058	-0.084501	0.242216	0.326716
MYADM	-0.0443804	-0.221703	-0.309685	-0.0879825	-0.0919162	-0.574186	-0.565044	0.00914161
MYBBP1A	-0.198924	-0.570118	-0.632488	-0.0623696	-0.0271786	-0.0903635	-0.142971	-0.0526075
MYBL2	-0.0911659	-0.64194	-0.689531	-0.0475909	-0.0236537	-0.251093	-0.218382	0.0327112
MYC	-0.222042	-0.251098	-0.411393	-0.160294	0.0113337	0.150244	-0.118474	-0.268718
MYCBP	-0.106854	-0.443277	-0.480774	-0.0374977	-0.114361	-0.195369	-0.191994	0.0033746
MYDGF	-0.0681417	-0.736877	-0.642978	0.0938993	-0.0322525	-0.744981	-0.603635	0.141347
MYH7B	0.249632	0.787313	0.691042	-0.0962706	-0.0595676	0.0122298	0.0972821	0.0850523
MYO15A	-0.1369	1.01473	1.07772	0.0629932	-0.0897193	-0.0893713	0.350473	0.439843
MYO1B	-0.213595	-1.20902	-1.19947	0.00955485	-0.0988594	-0.651396	-0.725172	-0.0737736
MYOM1	0.125126	1.94607	2.16067	0.214603	0.0444686	0.995558	1.1923	0.196742
MZB1	-0.114307	-0.603933	-0.594302	0.00963117	-0.111749	-1.22871	-1.26638	-0.0376743
NAA38	-0.145074	-0.445882	-0.49483	-0.0489477	-0.00509944	-0.28072	-0.27017	0.0105497
NAF1	-0.167615	-0.388696	-0.507032	-0.118336	0.0164609	-0.015227	-0.164329	-0.1491
NAGA	-0.0499512	-0.483725	-0.462424	0.021302	0.0546815	-0.372546	-0.232145	0.140402
NAPA.AS1	0.0947342	0.674912	0.58338	-0.0915323	-0.114341	0.229005	0.0119826	-0.217023
NARS2	-0.0918113	-0.250808	-0.366003	-0.115195	-0.0649838	-0.0739926	-0.0646765	0.00931635
NAT10	-0.137694	-0.412216	-0.509478	-0.0972623	0.0172056	-0.0163866	-0.188399	-0.172012
NATD1	-0.13228	0.899576	0.8475	-0.0520759	0.0819382	0.364204	0.269242	-0.0949613
NAXE	-0.206195	-0.465384	-0.525258	-0.0598741	0.0379393	-0.148059	-0.118643	0.0294162
NBAT1	0.0207712	1.77953	1.97559	0.196062	-0.0152188	1.5749	1.547	-0.0279034
NCAPD3	-0.0640983	-0.406621	-0.429942	-0.023321	-0.00242863	-0.101524	-0.0273341	0.0741906
NCAPH	-0.0838842	-0.538986	-0.537588	0.0013976	-0.0373132	-0.179338	-0.0983904	0.080948
NCF1C	0.414589	0.217911	0.734686	0.516775	0.195559	-0.259244	0.354919	0.614163
NCLN	-0.125814	-0.515822	-0.549211	-0.0333886	0.0588883	-0.0972274	-0.117789	-0.020561
NCOA3	0.123241	0.31516	0.463175	0.148016	-0.0583925	-0.0628595	0.191785	0.254645
NCR3LG1	-0.0865295	-0.406984	-0.551666	-0.144682	0.0284223	-0.0354532	-0.125088	-0.0896344
NDC1	-0.135925	-0.584735	-0.679331	-0.0945953	-0.0530423	-0.212637	-0.284804	-0.0721669
NDRG4	-0.290823	-0.606395	-0.735598	-0.129204	0.140034	0.117597	-0.220186	-0.337783
NDUFA4L2	-0.26392	0.639919	0.54368	-0.0962383	-0.244479	1.42174	1.64487	0.223129
NDUFA8	-0.121424	-0.434705	-0.276478	0.158227	0.0149132	-0.0326051	-0.104371	-0.0717653
NDUFAB1	-0.132744	-0.486977	-0.611389	-0.124411	0.0292032	-0.070815	-0.104944	-0.0341285
NDUFAF5	-0.10279	-0.318098	-0.344861	-0.0267627	-0.103224	0.0271678	-0.118123	-0.145291
NDUFB10	-0.152701	-0.400381	-0.410119	-0.00973756	0.0285841	-0.0864041	-0.123684	-0.0372801
NDUFB2	-0.0906367	-0.504528	-0.548626	-0.0440982	-0.0242334	-0.161389	-0.130352	0.031038
NDUFB7	-0.214213	-0.418437	-0.441768	-0.02333	-0.00603477	-0.0849701	-0.0858697	-0.000899405
NDUFS5	-0.12277	-0.468129	-0.494001	-0.0258718	0.0143729	-0.165395	-0.172759	-0.00736373
NEAT1	0.60408	0.946646	1.41915	0.472505	0.0185533	-0.149342	0.150612	0.299954
NECTIN1	-0.190841	-0.465739	-0.619732	-0.153993	0.0231441	0.0514874	-0.356408	-0.407895
NEIL2	-0.147374	-0.341506	-0.403958	-0.0624523	-0.206354	-0.017963	-0.101689	-0.0837252
NEIL3	-0.165292	-0.463107	-0.490992	-0.0278847	-0.0385305	-0.077201	-0.0743788	0.00282234
NEK2	-0.100883	-0.625695	-0.677664	-0.0519686	-0.0705809	-0.176442	-0.196377	-0.0199345
NEK3	0.30792	0.521316	0.652638	0.131321	-0.000740313	0.172286	0.119969	-0.0523169
NEK4	-0.089922	-0.316629	-0.371815	-0.0551863	-0.069394	-0.159621	-0.157969	0.0016512
NEK5	0.290692	0.577174	0.678778	0.101605	-0.070407	0.0650829	-0.057149	-0.122231
NELFCD	-0.0753559	-0.27295	-0.322417	-0.0494662	0.0161594	-0.0754073	-0.144994	-0.069586
NETO2	-0.0333833	-0.905436	-1.01671	-0.111279	-0.100206	-0.97386	-0.822925	0.150936
NEU3	-0.0995221	-0.215134	-0.306192	-0.0910581	-0.0198306	-0.0791555	-0.202792	-0.123636
NFATC4	0.188337	0.916481	0.902404	-0.0140767	0.108586	0.269951	0.517716	0.247765
NFKB1	-0.0525928	-0.144448	-0.26236	-0.117911	0.0230894	-0.0105118	-0.0993966	-0.0888848
NFKBIB	-0.162088	-0.488143	-0.534153	-0.0460096	0.0330643	-0.131166	-0.139437	-0.00827139
NHP2	-0.163814	-0.619249	-0.603007	0.016242	-0.0359038	-0.073807	-0.215646	-0.141839
NHSL2	-0.0283486	0.683858	0.671874	-0.0119839	-0.0371313	-0.323314	-0.0415022	0.281813
NIPA2	-0.0796431	-0.413652	-0.45784	-0.0441879	-0.0480636	-0.10502	-0.130363	-0.025343
NIPAL2	-0.0108188	0.328894	0.296215	-0.0326791	-0.0289172	0.105442	0.0772727	-0.0281696
NIPSNAP3B	0.0263776	0.460215	0.482624	0.0224098	0.0332415	0.274926	0.318122	0.0431962
NKAIN1	-0.0179401	0.648313	0.691026	0.0427139	0.464623	1.99861	1.14815	-0.850439
NKAPP1	0.138397	0.617258	0.511333	-0.105925	-0.171177	0.216286	0.118132	-0.0981546
NLGN3	0.447848	0.527495	0.310173	-0.217322	0.130867	0.0964677	0.192034	0.0955656
NLN	-0.149336	-0.596705	-0.658188	-0.0614828	-0.0428457	-0.158909	-0.278161	-0.119252
NLRP1	0.360904	0.520381	0.786344	0.265963	-0.0392989	-0.440152	0.333632	0.773784
NMB	-0.124761	-0.446762	-0.603788	-0.157026	0.0645285	-0.754154	-0.367691	0.386464
NME1	-0.19197	-0.797258	-0.790176	0.00708171	0.0184823	-0.26832	-0.187476	0.0808444
NME4	-0.159384	-0.447188	-0.483818	-0.0366289	-0.0248553	0.0469669	-0.182182	-0.229149
NME8	-0.0255979	1.0057	1.11127	0.105571	0.192404	0.574915	0.635769	0.0608562
NOA1	-0.0773659	0.316108	0.348297	0.0321889	0.104644	0.242896	0.166802	-0.0760937
NOC2L	-0.152276	-0.488379	-0.509544	-0.0211654	-0.0267187	-0.10671	-0.136065	-0.0293545
NOCT	-0.0645785	-0.424333	-0.43257	-0.0082367	-0.0389393	-0.179894	-0.169688	0.0102053
NOG	0.186282	1.6237	1.60241	-0.0212919	0.2042	1.48516	1.01686	-0.468293
NOL6	-0.12582	-0.439184	-0.481606	-0.0424225	0.0171236	-0.0808314	-0.0257296	0.055102
NOL9	-0.0952541	-0.294116	-0.369127	-0.0750112	0.0034777	0.00602901	-0.0923538	-0.0983826
NOLC1	-0.148858	-0.541123	-0.615512	-0.0743882	-0.0350539	-0.0870914	-0.170182	-0.0830904
NOMO2	-0.0922861	-0.45485	-0.437606	0.0172448	0.0722378	-0.278603	-0.322256	-0.0436531
NOP16	-0.120716	-0.683063	-0.826916	-0.143852	-0.050577	-0.183012	-0.353985	-0.170973
NOP56	-0.14337	-0.540934	-0.592686	-0.0517523	-0.00221544	-0.0585162	-0.0609289	-0.00241232
NOP58	-0.0487735	-0.419654	-0.51028	-0.0906263	-0.000569244	-0.0190945	-0.163913	-0.144818
NOTCH3	-0.021119	2.06842	2.02677	-0.04165	0.336748	0.742709	0.959991	0.21728
NOXRED1	0.575685	1.12547	0.915855	-0.209611	-0.217055	-0.181721	0.139012	0.320731
NPC2	-0.0812664	0.347678	0.348742	0.00106375	-0.00637237	-0.0471783	0.0564659	0.103644
NPM3	-0.228499	-0.546533	-0.611747	-0.0652143	0.0177762	-0.0322263	-0.0779539	-0.0457275
NR2C2AP	-0.0703982	-0.432395	-0.443303	-0.0109088	0.168802	0.00895343	-0.0723254	-0.0812787
NRBF2	-0.0812802	-0.268555	-0.371305	-0.10275	-0.0431963	-0.122759	-0.120919	0.00183739
NRIP3	-0.0432019	-0.510694	-0.508878	0.00181626	-0.0481078	-0.555863	-0.745374	-0.189512
NSD2	-0.020785	-0.264831	-0.265097	-0.000266462	-0.00757483	-0.0551324	-0.0442229	0.0109097
NTMT1	-0.120805	-0.642704	-0.577739	0.0649647	0.00833998	-0.15743	-0.169957	-0.0125268
NUDC	-0.149099	-0.566308	-0.659665	-0.0933576	-0.0264324	-0.214232	-0.293926	-0.0796939
NUDT15	-0.0488579	-0.663702	-0.639266	0.0244361	-0.0227311	-0.299154	-0.314981	-0.015827
NUP107	-0.067331	-0.424719	-0.491761	-0.0670423	-0.0253712	-0.00485547	-0.0374186	-0.0325629
NUP155	-0.0976888	-0.465066	-0.530314	-0.0652475	-0.0444533	-0.119848	-0.164108	-0.0442606
NUP214	-0.0430697	-0.222603	-0.269669	-0.0470664	-0.00815927	-0.0883707	-0.116273	-0.0279026
NUP62	-0.175344	-0.429994	-0.510988	-0.0809934	-0.0213059	-0.127826	-0.123305	0.00452102
NUP85	-0.0867753	-0.333477	-0.399577	-0.0660995	0.0235514	-0.0350664	-0.0732934	-0.0382268
NUP93	-0.079947	-0.416781	-0.479102	-0.0623214	0.0293136	-0.0586009	-0.0682238	-0.00962265
NUP98	-0.0402626	-0.121927	-0.241063	-0.119136	-0.0161342	-0.0447238	-0.0907957	-0.0460717
NUTF2	-0.151305	-0.47329	-0.518948	-0.0456582	0.0136255	-0.0805679	-0.13398	-0.0534121
NXT1	-0.16988	-0.419623	-0.498555	-0.0789311	-0.00397013	0.0198545	-0.0182002	-0.0380545
NYNRIN	0.180257	0.610722	0.674234	0.0635125	0.0534258	0.0465466	0.455848	0.409302
OAS3	-0.0854505	-0.697643	-0.787431	-0.0897875	-0.038989	-0.458678	-0.393518	0.0651596
OBSCN	0.0404545	0.584633	0.576911	-0.00772158	0.0582072	0.423383	0.334442	-0.0889404
ODC1	-0.108568	-0.617376	-0.719959	-0.102583	-0.0194077	-0.136068	-0.158016	-0.0219477
OFD1	0.0265601	0.269934	0.219945	-0.0499883	-0.0297038	0.0825888	-0.113844	-0.196433
OGT	0.0174017	0.291403	0.285492	-0.00591101	0.0231383	0.198565	0.143802	-0.0547629
OLMALINC	-0.040517	0.667025	0.619059	-0.0479654	-0.117804	0.63854	0.829535	0.190995
OR2AK2	0.479976	1.20175	0.927011	-0.274735	-0.0587908	0.644377	0.221781	-0.422595
OR2L13	-0.0476176	1.11737	0.991026	-0.126345	0.0394473	0.815146	0.541027	-0.274118
OR2L2	0.369405	0.999569	1.29334	0.293774	-0.152764	0.234899	-0.0492135	-0.284112
OR2L9P	0.649571	1.45114	1.16657	-0.284573	0.482142	0.833726	0.347939	-0.48579
OR3D1P	0.546017	2.05709	1.97827	-0.0788129	-0.031669	1.04734	0.662785	-0.384549
OR52B5P	0.694609	1.28001	1.76721	0.4872	-0.0337339	0.203423	0.414657	0.211233
OR7E2P	0.35015	1.30057	1.21657	-0.0840023	0.309596	1.27477	1.34388	0.0691076
ORMDL2	-0.128607	-0.38714	-0.452722	-0.0655817	0.0178427	-0.29107	-0.21161	0.0794605
OSER1.DT	0.0143099	0.929243	0.83668	-0.0925636	0.39834	0.577353	0.387874	-0.189478
OSTC	-0.0378303	-0.320163	-0.271552	0.0486109	-0.040774	-0.349032	-0.282966	0.0660654
OTUD1	-0.177594	0.495598	0.470556	-0.0250416	0.133955	0.330679	0.251643	-0.079037
OTULINL	0.0579456	-0.400404	-0.220283	0.180121	-0.0155957	-0.560712	-0.130714	0.429998
OVGP1	0.43929	1.16338	1.20493	0.0415573	-0.282133	0.728748	0.587397	-0.141353
P2RX7	0.00346292	1.54038	1.4857	-0.0546829	0.184982	1.2801	1.53708	0.256974
PA2G4	-0.145947	-0.592104	-0.628144	-0.0360403	0.00990608	-0.159512	-0.201678	-0.0421654
PAFAH2	0.167444	0.271999	0.343042	0.071043	-0.11369	-0.14966	-0.0701434	0.0795159
PAK6	0.031854	0.600138	0.890788	0.29065	-0.0246378	0.502376	0.538351	0.0359746
PALMD	0.955829	2.06348	2.03408	-0.0294004	-0.315269	0.509505	-0.0622655	-0.571767
PAN2	-0.0427617	0.336121	0.301512	-0.0346091	0.00788922	0.112748	0.0543241	-0.0584239
PANX2	0.44241	1.23651	1.58748	0.350971	0.226695	0.362699	0.684895	0.322194
PARD6B	-0.234873	-0.439136	-0.531678	-0.0925419	-0.229627	-0.330067	-0.180973	0.149094
PARP1	-0.0653036	-0.307368	-0.371293	-0.0639253	0.0072032	-0.0582039	-0.177306	-0.119102
PARP15	0.0502853	0.309047	0.256272	-0.0527749	0.0235201	0.107954	-0.0954987	-0.203452
PATL2	0.254979	1.33788	1.12185	-0.216025	-0.164676	0.342493	0.309581	-0.032917
PAXIP1	-0.117538	-0.426288	-0.440814	-0.0145258	0.0038246	-0.106107	-0.087858	0.0182493
PBDC1	-0.188282	-0.590931	-0.625554	-0.0346228	0.0606842	-0.185167	-0.348203	-0.163036
PCLO	0.528061	1.64124	1.83848	0.197242	0.405348	1.32039	1.56344	0.243047
PCNX2	0.166649	0.467436	0.469124	0.00168746	-0.014915	-0.123915	0.0835557	0.207472
PCSK1	0.344343	1.25674	1.15656	-0.100177	-0.121197	0.0618696	-0.115028	-0.176898
PCSK5	-0.0859066	-0.619807	-0.433618	0.186189	-0.146323	-0.305286	-0.273411	0.0318774
PDCD11	-0.141959	-0.418493	-0.500849	-0.0823565	-0.010901	-0.0378953	-0.111404	-0.0735087
PDCD4.AS1	0.113565	0.558364	0.64593	0.0875663	-0.105493	0.285105	0.349294	0.0641841
PDCL3	-0.0564129	-0.371705	-0.436838	-0.0651332	-0.0382064	-0.147999	-0.186143	-0.0381435
PDIA4	-0.0313538	-0.677402	-0.597782	0.07962	-0.0328911	-0.706362	-0.443861	0.262501
PDIA6	-0.0268577	-0.525506	-0.533767	-0.00825999	-0.0231479	-0.460983	-0.324134	0.13685
PDK4	0.330355	1.35089	1.15918	-0.191706	-0.228909	-0.00157353	-0.214003	-0.212429
PEA15	-0.199894	-0.327591	-0.322301	0.00529043	0.103077	-0.0424042	0.0553402	0.097745
PEBP1	-0.154895	-0.440764	-0.535578	-0.0948137	0.0120992	-0.0499065	-0.181659	-0.131752
PEG3	-0.317766	-0.528403	-0.804896	-0.276492	0.0924445	-0.0133716	-0.33378	-0.320407
PELI2	0.0032531	0.225019	0.258069	0.0330507	-0.0638876	-0.125716	-0.112043	0.013673
PEMT	-0.153386	-0.33906	-0.49502	-0.15596	0.0276034	-0.0611041	-0.0627896	-0.00168537
PER2	-0.102317	-0.288094	-0.377876	-0.0897824	0.000863341	-0.104595	0.00208418	0.106679
PES1	-0.181498	-0.488825	-0.529893	-0.0410683	0.0107482	-0.0673435	-0.137347	-0.0700038
PEX26	-0.0717376	-0.182601	-0.2485	-0.0658987	-0.0531413	-0.0405531	-0.156551	-0.115998
PFAS	-0.182983	-0.59353	-0.691781	-0.0982507	0.00334613	-0.105118	-0.144823	-0.0397047
PFN1	-0.122148	-0.49588	-0.486231	0.00964838	0.010673	-0.289278	-0.280333	0.00894464
PGAM1	-0.131372	-0.639022	-0.701735	-0.0627132	-0.0305848	-0.325578	-0.291119	0.0344591
PGAM1P8	0.35363	0.987856	1.34014	0.352289	0.238399	0.83733	0.498663	-0.338667
PGAM5	-0.147796	-0.511334	-0.578095	-0.0667611	0.0253428	-0.0379802	-0.0883714	-0.050391
PGGHG	0.211331	0.530093	0.685204	0.155111	0.0642245	0.244975	0.184163	-0.0608118
PGK1	-0.128163	-0.602953	-0.681522	-0.0785691	-0.0288456	-0.406693	-0.369278	0.0374149
PGPEP1	0.211614	0.364773	0.55572	0.190948	0.0471553	0.0615437	0.220993	0.159449
PGRMC1	-0.167956	-0.502426	-0.59238	-0.0899543	-0.0545048	-0.240765	-0.233587	0.00717804
PHB	-0.192399	-0.603352	-0.647431	-0.0440792	-0.0399679	-0.105169	-0.268555	-0.163386
PHC1	-0.0663149	0.254502	0.280296	0.0257936	-0.0505554	0.0361331	0.109102	0.0729689
PHF19	-0.163843	-0.401943	-0.489629	-0.0876862	0.00408102	-0.150554	-0.104128	0.0464259
PHF21A	0.0576047	0.391052	0.295443	-0.0956081	0.0121539	0.135613	0.049902	-0.0857112
PHLDA3	1.88058	0.227471	1.95754	1.73007	0.647712	-0.900155	1.22837	2.12853
PHYKPL	0.0444991	0.317677	0.318105	0.000427858	0.0492494	0.1101	0.103185	-0.00691507
PIGU	-0.0859399	-0.382392	-0.449965	-0.0675725	0.0453354	-0.138752	-0.15745	-0.0186981
PIH1D1	-0.115096	-0.341157	-0.40151	-0.0603528	0.0222448	-0.105188	-0.056027	0.049161
PIK3C2B	0.0498194	0.413456	0.463789	0.0503332	-0.0893214	0.0530409	0.0725692	0.0195272
PIM2	0.009716	0.315828	0.372216	0.0563891	0.0915832	0.334949	0.724033	0.389084
PIMREG	0.00693417	-0.817929	-1.00832	-0.190393	0.0346771	-0.727749	-0.407962	0.319787
PITPNA	-0.0725551	-0.335348	-0.34006	-0.00471161	0.0188555	-0.0607412	-0.121887	-0.0611455
PJVK	0.0860069	0.492696	0.658904	0.166208	0.0787611	0.295951	0.0498695	-0.246085
PKM	-0.108441	-0.661045	-0.672813	-0.0117676	-0.0143202	-0.561768	-0.412301	0.149467
PKP4	-0.149709	-0.41782	-0.492574	-0.0747543	-0.0226574	-0.0312606	-0.120939	-0.0896778
PLA2G4A	-0.0792635	-0.378159	-0.354012	0.0241472	-0.0105139	-0.38544	-0.239208	0.146232
PLA2G7	-2.9583	0.79646	0.946779	0.150325	-0.6194	-2.23258	-0.764509	1.46807
PLA2R1	0.068941	1.22592	1.38056	0.154642	0.639574	0.877418	0.769082	-0.108331
PLAUR	-0.06468	-0.239634	-0.198848	0.0407861	0.0200936	-0.5897	-0.291554	0.298146
PLCH1	-0.236264	-0.883751	-0.898558	-0.0148068	0.113236	-0.34218	-0.59715	-0.254968
PLD6	-0.177358	-0.340761	-0.561856	-0.221095	0.0776211	0.102409	0.041381	-0.0610273
PLEKHJ1	-0.157489	-0.401012	-0.418051	-0.0170382	-0.00681052	0.0224056	-0.0591358	-0.0815412
PLEKHM1P1	0.13539	0.468214	0.535609	0.067395	0.0775583	0.137169	0.348006	0.210837
PLK1	-0.085407	-0.61904	-0.639173	-0.0201324	-0.0159365	-0.242724	-0.267652	-0.0249277
PLP2	-0.00934814	-0.155027	-0.119188	0.0358391	-0.0342588	-0.478442	-0.242168	0.236274
PLPP1	0.301791	-0.372331	0.0367505	0.409081	0.00240758	-1.10268	-0.5026	0.600076
PLPPR2	0.0717466	0.510771	0.545014	0.0342439	0.0395875	0.047318	0.072974	0.0256547
PLXNA1	-0.137702	-0.66872	-0.600574	0.0681461	0.0205285	0.105039	0.0450091	-0.0600296
PLXNB2	0.724045	0.211937	0.853612	0.641676	0.266211	-0.350191	0.72806	1.07825
PLXNB3	0.247285	0.163681	0.775939	0.612259	-0.0793183	0.113016	0.303636	0.19062
PM20D2	-0.241954	-0.433545	-0.557515	-0.12397	-0.0579575	-0.149084	-0.32655	-0.177466
PMM2	-0.0179125	-0.286252	-0.336023	-0.0497716	0.019302	-0.232131	-0.197273	0.0348584
PMPCA	-0.123074	-0.416687	-0.467401	-0.0507143	0.0135322	-0.0726336	-0.209866	-0.137232
PNO1	-0.0932972	-0.4904	-0.581652	-0.0912518	-0.0889949	-0.0356818	-0.156503	-0.120821
PNP	-0.120897	-0.403664	-0.437131	-0.0334667	-0.00398419	-0.161604	-0.0897749	0.071829
PNPLA7	0.116986	1.10758	1.10622	-0.00136291	0.117023	0.30704	0.381413	0.0743736
POC1B.AS1	0.0407971	0.863932	0.812927	-0.0510047	0.0973604	0.508901	0.337563	-0.171337
PODXL	-0.0821677	0.225674	0.229074	0.00339977	0.101417	0.323974	0.522452	0.198478
POLA2	-0.0213874	-0.49469	-0.51816	-0.0234706	0.103688	-0.137269	0.0615963	0.198865
POLDIP2	-0.153918	-0.370219	-0.505133	-0.134914	0.00134084	-0.0509192	-0.144886	-0.0939668
POLE3	-0.0841663	-0.549581	-0.633372	-0.0837906	-0.0129065	-0.173974	-0.252031	-0.0780567
POLH	0.438515	0.042	0.367451	0.325451	0.0929786	-0.187885	0.271212	0.459096
POLI	-0.00120538	0.266477	0.265866	-0.000610937	0.0484544	0.11672	0.154716	0.037996
POLR1A	-0.0950701	-0.371766	-0.430626	-0.0588599	0.00833725	-0.03145	-0.111214	-0.0797639
POLR2F	-0.167064	-0.396373	-0.509419	-0.113046	-0.0296233	0.0156338	-0.10934	-0.124974
POLR2I	-0.132025	-0.565357	-0.548269	0.0170877	0.094902	0.118677	-0.00241771	-0.121095
POLR2J	-0.189924	-0.367735	-0.449138	-0.0814031	0.0442899	0.129132	-0.157224	-0.286356
POLR2J4	0.0658772	0.596105	0.559166	-0.036939	-0.0487904	0.393576	0.505982	0.112405
POLR3E	-0.169654	-0.30242	-0.395523	-0.0931026	-0.00349342	-0.0207698	-0.0629532	-0.0421832
POLR3H	-0.158425	-0.415441	-0.432867	-0.0174259	0.0203171	-0.071636	-0.0387836	0.0328525
POP1	-0.165537	-0.674085	-0.776851	-0.102765	0.015172	-0.194429	-0.270006	-0.0755766
POP4	-0.11945	-0.449168	-0.436914	0.0122545	0.00937988	-0.0125651	0.0539486	0.0665134
POP7	-0.120801	-0.558252	-0.60344	-0.0451882	0.0580466	-0.0656149	-0.0741521	-0.00853694
PPIB	0.0291903	-0.499022	-0.413593	0.0854294	-0.102944	-0.621221	-0.500895	0.120326
PPIF	-0.0903776	-0.53251	-0.508383	0.0241271	0.0232295	-0.262402	-0.20921	0.0531925
PPIH	-0.113346	-0.541295	-0.548535	-0.00723999	-0.0205149	-0.197523	-0.116093	0.08143
PPIL1	-0.0827018	-0.530863	-0.631557	-0.100694	0.00521559	-0.0822589	-0.105677	-0.023418
PPME1	-0.0560502	-0.155571	-0.304329	-0.148758	0.023506	0.0311063	-0.105263	-0.136369
PPP1R14B	-0.155886	-0.548857	-0.600858	-0.0520006	0.0147466	-0.158111	-0.144774	0.0133366
PPP1R14BP3	-0.216192	-0.48986	-0.590925	-0.101065	-0.00348378	-0.175869	-0.143474	0.032395
PPP1R32	0.164272	0.795385	0.834046	0.038661	0.257858	0.319366	0.443495	0.124124
PPP3CB.AS1	0.0264565	0.44297	0.441202	-0.00176843	0.0814049	0.258003	0.305046	0.0470427
PPP4C	-0.121133	-0.324274	-0.326259	-0.00198439	0.0345759	-0.0741144	-0.14011	-0.0659958
PPRC1	-0.107207	-0.492054	-0.546963	-0.0549084	0.0152265	-0.134589	-0.107772	0.026818
PRDX1	-0.0937718	-0.742582	-0.819576	-0.076993	-0.0136852	-0.483547	-0.471924	0.011623
PRDX4	-0.118605	-0.635871	-0.766125	-0.130254	-0.0259874	-0.538432	-0.480938	0.0574948
PRDX6	-0.0826395	-0.286944	-0.306223	-0.0192789	-0.00948924	-0.0935256	-0.010002	0.0835236
PREB	-0.136985	-0.480797	-0.467399	0.0133977	0.0179599	-0.272471	-0.156254	0.116217
PRELID1	-0.146866	-0.621056	-0.595245	0.0258108	-0.00857358	-0.127899	-0.260102	-0.132203
PRKAR2A.AS1	0.284449	0.535481	0.696043	0.160562	0.135451	0.263295	0.230211	-0.0330851
PRKD2	0.00492176	-0.181033	-0.0147721	0.166261	-0.0503414	-0.36797	-0.26665	0.101321
PRKDC	-0.0434323	-0.412443	-0.450869	-0.0384257	0.0342331	-0.109131	-0.137374	-0.028243
PRKN	0.16931	1.15619	1.30765	0.151466	-0.193267	0.384324	-0.00503366	-0.389356
PRMT1	-0.182157	-0.567164	-0.615045	-0.0478815	-0.00840977	-0.199193	-0.264854	-0.0656605
PRMT5	-0.212214	-0.517837	-0.633452	-0.115614	-0.00822773	-0.0155313	-0.096362	-0.0808304
PROC	-0.0419956	1.13499	1.08599	-0.0489938	0.211225	0.329198	1.04965	0.720447
PRPF4	-0.12578	-0.436607	-0.507902	-0.0712942	-0.0105702	-0.0651868	-0.100498	-0.0353111
PRR11	-0.0634674	-0.337868	-0.435313	-0.0974441	-0.0434325	-0.179087	-0.232873	-0.0537854
PRSS27	0.156751	0.809396	0.859569	0.0501737	-0.299507	0.0928005	0.227401	0.134597
PRSS3	0.495494	1.65351	1.57343	-0.0800817	0.187175	0.484051	1.02617	0.542123
PRTFDC1	0.0305911	-0.645817	-0.431808	0.214009	-0.125412	-0.324236	-0.587066	-0.26283
PSAT1	-0.299533	1.36447	1.23224	-0.132228	-0.333587	1.85069	1.78796	-0.0627354
PSMB2	-0.0823374	-0.495179	-0.495878	-0.000698459	-0.00988631	-0.10722	-0.163456	-0.0562358
PSMB6	-0.140653	-0.389853	-0.428806	-0.038952	0.0200053	-0.0942687	-0.0874162	0.00685274
PSMC1	-0.108178	-0.472485	-0.46415	0.00833464	-0.039503	-0.159489	-0.131283	0.0282066
PSMC3	-0.137115	-0.565852	-0.596572	-0.0307189	-0.0317581	-0.127326	-0.112876	0.0144496
PSMC4	-0.134493	-0.465526	-0.501861	-0.0363343	0.0259432	-0.0579405	-0.0612861	-0.00334533
PSMD1	-0.0552773	-0.494369	-0.516077	-0.0217072	-0.0244664	-0.11224	-0.0911397	0.0211007
PSMD11	-0.0720615	-0.426821	-0.496558	-0.0697365	-0.00829266	-0.114967	-0.193655	-0.0786872
PSMD2	-0.144438	-0.470669	-0.510286	-0.0396166	0.0310586	-0.101452	-0.14072	-0.039268
PSMD3	-0.126316	-0.445078	-0.499204	-0.0541262	0.0305881	-0.156519	-0.15781	-0.00129069
PSMD6	-0.102887	-0.25004	-0.30167	-0.0516296	-0.0155262	-0.0364281	-0.101996	-0.0655675
PSMD8	-0.076808	-0.355343	-0.403515	-0.0481725	0.00322939	-0.161491	-0.160311	0.00118003
PSME3	-0.135163	-0.568828	-0.589025	-0.0201958	-0.00183641	-0.164975	-0.186179	-0.0212035
PSMG3.AS1	-0.0211991	0.37818	0.462883	0.0847029	0.0973074	0.285326	0.193282	-0.0920477
PTGDR2	0.0905673	0.694578	0.837873	0.143295	0.0679686	-0.318611	0.156948	0.47556
PTGER4	0.110483	0.54627	0.62541	0.0791403	-0.122391	-0.0193735	0.401788	0.421162
PTPN7	-0.093354	-0.302911	-0.350212	-0.0473008	0.0173646	-0.337144	-0.181454	0.15569
PTPRF	-0.139887	-0.87001	-0.793763	0.0762474	-0.00169878	-0.492716	-0.208944	0.283772
PTPRM	0.116956	0.684432	0.73956	0.0551282	0.0355845	0.0715134	0.0696256	-0.00188748
PTTG1	-0.171261	-0.63808	-0.710497	-0.0724162	0.0378355	-0.230876	-0.0620443	0.168832
PURG	-0.17324	1.26896	1.10887	-0.160092	0.0620191	0.962516	0.659887	-0.302628
PVR	-0.0958994	-0.377488	-0.488012	-0.110523	0.0223293	-0.145655	-0.109947	0.0357081
PYURF	-0.107959	-0.371299	-0.413163	-0.0418636	-0.0168579	-0.024385	-0.0614301	-0.0370453
PZP	0.106341	0.988982	0.964619	-0.0243635	0.100949	0.0489036	-0.177603	-0.226506
QTRT2	-0.0840326	-0.35807	-0.422732	-0.0646622	-0.0489011	-0.160931	-0.21675	-0.0558196
RAB26	-0.210443	-0.61024	-0.86042	-0.250181	0.0655775	0.0799454	0.0366539	-0.0432906
RAB37	0.0244913	0.440143	0.515917	0.0757748	0.0305243	-0.193341	0.0917788	0.28512
RAB5C	-0.236451	-0.31203	-0.413242	-0.101212	0.0506929	0.0199227	0.00694729	-0.0129732
RAB5IF	-0.0952438	-0.513399	-0.543502	-0.0301027	-0.0297121	-0.219095	-0.181593	0.0375018
RAB8A	-0.114953	-0.446841	-0.454868	-0.00802676	-0.0224809	-0.266201	-0.243985	0.0222157
RABEPK	-0.137437	-0.293579	-0.440781	-0.147202	0.146836	0.0921494	-0.0229785	-0.115128
RACGAP1	-0.00546322	-0.383876	-0.484374	-0.100497	0.0400136	-0.0353991	-0.0641767	-0.0287773
RAD17P2	0.322951	0.285927	0.683364	0.397437	-0.0963305	0.0383501	-0.195506	-0.233853
RAD54L	-0.00707344	-0.42281	-0.484406	-0.0615962	0.051466	-0.114876	0.0149346	0.129811
RALBP1	-0.043072	-0.128007	-0.218391	-0.0903838	-0.00491253	-0.0111274	-0.162584	-0.151457
RANBP1	-0.151203	-0.753376	-0.787946	-0.0345704	-0.00105808	-0.169115	-0.208601	-0.0394862
RANGAP1	-0.159016	-0.504942	-0.575646	-0.0707032	0.0504967	-0.0348408	-0.0394102	-0.00456917
RAP1GAP2	0.0619877	0.334353	0.352242	0.0178889	-0.0452535	-0.24305	-0.0965812	0.146469
RAPGEF3	0.117782	1.20134	1.18902	-0.0123199	0.234207	0.772948	0.708279	-0.0646668
RAPH1	0.559381	0.234455	0.777249	0.542794	0.152771	0.359469	-0.00228319	-0.361742
RARB	0.162687	0.440105	0.245205	-0.1949	0.0253173	0.194892	0.117682	-0.0772106
RARG	-0.157089	0.604304	0.45688	-0.147424	-0.11929	0.592803	0.658013	0.0652107
RARRES3	-0.0636243	1.14664	1.08454	-0.0620976	0.129862	0.555231	0.728178	0.172947
RASA3	-0.0296809	0.263972	0.289762	0.02579	0.0334293	0.310314	0.293277	-0.0170369
RBKS	0.12411	0.756388	0.717014	-0.0393746	-0.0129115	0.00398347	0.0758665	0.0718811
RBM5	-0.00225702	0.31032	0.254716	-0.0556046	-0.0014162	0.134471	0.0704997	-0.0639711
RBP4	-0.090257	-1.76149	-1.86894	-0.107451	-0.0485842	-2.23755	-1.48407	0.753476
RBP5	0.0780377	0.462605	0.713189	0.250584	0.0711983	0.219016	0.0464299	-0.172589
RBX1	-0.159234	-0.370149	-0.446966	-0.0768166	-0.0218805	-0.0472775	-0.0868169	-0.0395391
RCC1	-0.144643	-0.517611	-0.584047	-0.0664357	-0.000604225	-0.199445	-0.275719	-0.0762739
RCC1L	-0.0748063	-0.284796	-0.414265	-0.129469	-0.0184518	-0.0853071	-0.176361	-0.0910537
RCC2	-0.0863183	-0.407083	-0.456808	-0.0497245	0.0190556	-0.162254	-0.123858	0.0383962
RF00003.1	-0.113584	-1.02891	-1.0503	-0.0213877	0.109162	-0.0732719	0.111778	0.18505
RFC2	-0.121089	-0.495115	-0.575618	-0.0805036	-0.00114751	-0.168965	-0.144259	0.0247057
RFC5	-0.0987351	-0.470154	-0.540577	-0.0704224	-0.0385336	-0.110503	-0.107351	0.00315305
RFLNB	0.00623724	-0.543472	-0.400115	0.143357	-0.019397	-0.536417	-0.164293	0.372124
RFWD3	-0.0617463	-0.407409	-0.464877	-0.0574686	-0.0337952	-0.120258	-0.105352	0.0149059
RGS12	0.267183	0.300361	0.462714	0.162353	0.0484403	0.0438213	0.135451	0.0916301
RGS3	-0.0929127	0.653385	0.614044	-0.0393402	0.153446	0.503363	0.538663	0.0353007
RGS6	0.0931921	0.615546	0.562964	-0.0525795	0.0658031	0.695474	0.595222	-0.100251
RHEB	-0.044667	-0.380669	-0.309658	0.0710107	-0.0614047	-0.0540486	-0.169165	-0.115117
RHOB	0.212228	0.685556	1.08062	0.395069	-0.0465702	0.54995	1.3192	0.769248
RHOXF1.AS1	0.803551	1.63926	1.48738	-0.151888	0.357157	0.667114	0.631185	-0.0359333
RIMBP3	-0.0106519	0.823158	0.816536	-0.00662097	0.0255993	0.517513	0.5874	0.0698871
RIN2	0.182999	1.84543	1.67206	-0.173364	0.347268	0.835327	0.844188	0.00886164
RIOX1	-0.168785	-0.419946	-0.471882	-0.0519358	-0.021745	0.0169146	-0.00907765	-0.025992
RIPK3	0.101874	0.325525	0.404226	0.0787018	0.0221913	-0.3176	0.192006	0.509607
RN7SL4P	0.158531	1.05189	1.83257	0.78068	1.05766	1.22352	0.241759	-0.981758
RN7SL93P	1.2057	0.424141	1.33911	0.914966	0.50657	0.0997623	0.717679	0.617917
RNF138P1	0.829012	0.611596	0.759752	0.148157	-0.325448	-1.76849	-0.668906	1.09959
RNF144A	0.011779	0.13259	0.194282	0.061692	0.0817721	0.191061	0.348744	0.157683
RNF145	-0.0390928	-0.259647	-0.277512	-0.0178654	0.0214362	-0.149129	0.00710237	0.156231
RNF157	-0.202587	-0.389104	-0.889893	-0.500789	0.0434988	-0.106835	-0.363136	-0.256301
RNF26	-0.101498	-0.428758	-0.445964	-0.0172067	0.00635214	-0.0819851	-0.225782	-0.143796
RNF34	-0.127782	-0.318104	-0.340667	-0.0225625	-0.0368619	-0.145226	-0.0906279	0.0545987
RNF4	-0.12039	-0.341446	-0.332555	0.00889101	0.0182392	-0.0587605	-0.0121565	0.0466041
RNF8	-0.0903603	-0.150861	-0.243875	-0.0930141	0.101399	0.0486875	-0.0429198	-0.0916073
RNU2.63P	-0.287416	-0.924914	-1.09876	-0.173846	-0.223944	-0.575175	-0.800787	-0.225611
ROPN1L	-0.311092	-1.05922	-0.527067	0.532152	0.0345225	-0.428206	-0.491232	-0.0630204
RPA2	-0.0422921	-0.356621	-0.449068	-0.0924474	-0.0133322	-0.0675804	-0.0268327	0.0407479
RPIA	-0.0907433	-0.348679	-0.363996	-0.0153167	-0.0293108	-0.0346285	-0.0377608	-0.00313243
RPL13AP5	-0.160664	-0.114607	-0.0218402	0.0927674	0.0716963	0.269553	0.40256	0.133007
RPL17	-0.0664371	-0.51422	-0.497555	0.0166658	0.0498831	-0.0587948	-0.140418	-0.0816236
RPL39L	-0.0998569	-0.549943	-0.597981	-0.0480373	0.13927	-0.39345	-0.17555	0.2179
RPN1	-0.129581	-0.499771	-0.518799	-0.0190276	-0.00475126	-0.410596	-0.268719	0.141877
RPP25	-0.233125	-0.678769	-0.71755	-0.0387806	-0.0355673	-0.219458	-0.458144	-0.238685
RPRD1B	-0.0965875	-0.209615	-0.261562	-0.0519469	0.0374044	0.0416905	0.000539365	-0.0411513
RPS27L	1.03026	-0.201751	0.839122	1.04087	0.264118	-0.595282	0.603535	1.19882
RPS3AP38	0.41532	0.616954	0.919501	0.302547	0.0304427	0.0148614	-0.186628	-0.201489
RPS3AP6	-0.12246	0.0561475	-0.130404	-0.186552	0.0483125	0.426023	0.375513	-0.0505111
RPS4XP16	0.216044	0.936832	0.624981	-0.311851	-0.194947	0.522973	-0.116856	-0.63983
RPS6KA2	-0.00795705	1.65728	1.36753	-0.289747	0.187792	1.43183	1.3017	-0.130131
RPUSD2	-0.222599	-0.444166	-0.485302	-0.0411363	-0.0544111	-0.00305883	-0.141777	-0.138718
RRM2	-0.0580534	-0.704465	-0.63967	0.0647952	-0.0120826	-0.314025	-0.226866	0.0871589
RRP1	-0.153266	-0.402522	-0.493675	-0.0911534	-0.0489065	-0.00275085	-0.0434935	-0.0407424
RRP8	-0.0977053	-0.198433	-0.232835	-0.0344027	-0.0124812	0.0185675	-0.00958653	-0.0281543
RSAD2	-0.0276206	0.356814	0.339785	-0.0170286	0.229734	0.361695	0.53108	0.169385
RSRP1	0.0472295	0.319176	0.374703	0.0555262	-0.0473602	0.0935344	0.127647	0.034113
RTCA.AS1	0.174301	0.71634	0.727613	0.0112725	-0.00889649	0.397439	0.341822	-0.0556159
RTKN	-0.00798812	0.656775	0.524418	-0.132357	-0.0125563	0.313265	0.261458	-0.0518053
RTP4	0.338326	0.992616	1.25394	0.26132	-0.428273	1.22373	0.823466	-0.400263
RUVBL1	-0.133999	-0.489524	-0.557285	-0.0677606	-0.00412521	-0.116999	-0.0997963	0.0172027
RUVBL2	-0.174262	-0.576314	-0.626196	-0.0498815	0.00192839	-0.101603	-0.175867	-0.0742637
S1PR1	0.0454199	0.491838	0.639531	0.147693	-0.103239	0.159635	0.788912	0.629278
SAE1	-0.07021	-0.520423	-0.534003	-0.0135795	-0.00456788	-0.253692	-0.231216	0.0224764
SAMD9L	-0.0468608	0.398054	0.384156	-0.0138986	-0.0194743	0.13749	0.0541717	-0.0833183
SAP130	-0.0527647	-0.241385	-0.27367	-0.0322846	0.0574854	-0.155451	-0.215236	-0.0597851
SAPCD2	-0.0990813	-0.761453	-0.756352	0.00510116	-0.0225658	-0.368371	-0.281947	0.0864244
SART3	-0.0902527	-0.301184	-0.348809	-0.0476249	-0.0141079	-0.0852432	-0.0595879	0.0256555
SAT2	0.147779	0.480751	0.52357	0.0428185	0.0526824	0.0436253	0.109011	0.0653853
SCAMP5	0.0587706	0.441862	0.693459	0.251597	-0.00134165	-0.285143	-0.299968	-0.0148279
SCARNA21	0.0453531	0.285335	0.254458	-0.0308771	0.00874613	0.119126	0.0800472	-0.0390789
SCART1	-0.0106867	0.874441	1.03512	0.160674	-0.20614	0.394239	0.440236	0.0459966
SCFD2	-0.116319	-0.339885	-0.325791	0.0140935	0.049922	-0.0389186	0.0695088	0.108428
SCHIP1	0.82447	0.699585	1.21736	0.517775	0.458124	-0.109435	0.650755	0.760191
SCLY	-0.00433565	-0.333811	-0.351072	-0.0172609	-0.101793	0.00271158	0.0238911	0.0211801
SCML4	-0.422509	1.49158	1.39525	-0.0963291	0.162815	1.16075	0.959767	-0.200978
SCN1A.AS1	0.173474	0.598361	0.542037	-0.0563236	-0.0803895	0.297413	0.168467	-0.128945
SCN9A	-0.0826199	0.441834	0.380502	-0.0613323	0.0431511	0.442577	0.383314	-0.0592625
SCRG1	0.150202	0.903516	0.830316	-0.0731988	-0.0669368	0.50465	0.25361	-0.251041
SDF2L1	-0.0985955	-0.843506	-0.808999	0.034508	0.0397756	-0.627727	-0.517114	0.110613
SDF4	-0.0325523	-0.406146	-0.337986	0.06816	-0.0427839	-0.320389	-0.2365	0.0838886
SEC11C	0.0199388	-0.484888	-0.471238	0.0136506	-0.0358807	-0.692003	-0.587076	0.104927
SEC13	-0.0968498	-0.404567	-0.348373	0.0561946	-0.0406631	-0.321813	-0.276928	0.0448848
SEC31B	0.0254915	0.584279	0.519337	-0.0649422	-0.031673	0.331248	0.182623	-0.148625
SEC61A1	-0.0483009	-0.405378	-0.383965	0.0214133	0.0248054	-0.308724	-0.19642	0.112305
SEC61G	-0.0924054	-0.66008	-0.530887	0.129194	-0.0463553	-0.553815	-0.404316	0.149499
SELENOK	-0.0839262	-0.454032	-0.431299	0.0227338	-0.00207188	-0.322514	-0.248563	0.0739512
SELENOS	-0.0855648	-0.347586	-0.23137	0.116217	0.0533128	-0.185749	-0.189816	-0.00406758
SELENOW	-0.137664	-0.449474	-0.485925	-0.036451	-0.0354926	-0.184394	-0.0885813	0.0958125
SELL	-0.110147	0.0654448	-0.0632467	-0.128691	-0.115178	-1.11099	-1.04536	0.0656332
SEMA3C	0.0348813	0.412969	0.290262	-0.122707	-0.0385795	0.869091	0.886274	0.017183
SEMA4A	0.024251	0.226923	0.338192	0.111268	0.0435414	-0.0954765	0.192698	0.288175
SEPT5	0.145982	1.26276	1.27144	0.00868616	-0.240974	0.870635	0.862656	-0.00797779
SEPT11	-0.0878651	-0.224209	-0.293557	-0.0693479	-0.0137635	-0.0831821	-0.0249943	0.0581879
SEPT14P12	-0.066885	-0.556129	-0.876725	-0.320595	-0.10868	-0.556466	-0.0973591	0.459105
SEPT7.AS1	-0.069491	0.918047	0.927866	0.00981935	0.0618803	0.323032	0.227729	-0.0953015
SERPINE3	0.0593765	0.0254576	0.469587	0.44413	0.809905	0.783429	1.53064	0.747205
SERPINF1	0.108802	0.720144	0.797768	0.0776242	0.105376	0.168954	0.344872	0.175918
SERPINI1	0.180784	0.904064	0.719459	-0.184605	-0.172961	0.333603	0.0392233	-0.294379
SESN1	0.471278	-0.0128974	0.506664	0.519561	0.12241	-0.287762	0.450004	0.737766
SESN2	0.640537	0.734499	1.08294	0.348436	0.346542	0.824833	1.22833	0.4035
SEZ6	0.381951	0.964416	1.10652	0.142107	-0.081554	0.424769	0.231391	-0.193378
SF3A3	-0.0896396	-0.457653	-0.507066	-0.0494132	-0.0125015	-0.13141	-0.176072	-0.0446617
SF3B2	-0.0844197	-0.362234	-0.396061	-0.033827	0.0172352	-0.169157	-0.183751	-0.0145946
SF3B3	-0.0546061	-0.328515	-0.387577	-0.059062	0.0180914	-0.106011	-0.103736	0.00227522
SF3B5	-0.156778	-0.431919	-0.451433	-0.0195133	0.0513164	-0.16953	-0.199358	-0.0298279
SFPQ	-0.0431539	-0.39604	-0.423464	-0.0274244	-0.0229725	-0.0837962	-0.192425	-0.108628
SFRP4	0.566193	0.76033	0.813633	0.0533028	-0.144532	0.510178	0.560675	0.0504944
SFXN2	0.0121135	-0.37443	-0.383607	-0.00917645	0.039051	0.0514275	0.0565437	0.00511648
SGIP1	-0.261951	0.711098	1.13742	0.426317	-0.600521	-0.121571	-0.222137	-0.100568
SGK1	0.151663	0.207598	0.804468	0.59687	0.0281998	-0.771372	-0.154757	0.616616
SGTA	-0.120022	-0.419331	-0.421177	-0.00184671	0.0349116	-0.0769374	-0.223779	-0.146841
SH3D21	-0.00250167	0.714554	0.887199	0.172645	-0.0140397	0.364692	0.384142	0.0194497
SH3TC1	0.0248714	1.08583	1.24253	0.156706	0.403006	0.493171	0.691051	0.197881
SH3TC2	-0.26779	-0.458853	-0.723965	-0.265112	0.345728	0.553269	0.00539407	-0.547873
SHC1	-0.0543919	-0.298572	-0.355611	-0.0570391	0.0241464	-0.244345	-0.183489	0.0608551
SHCBP1	-0.0151082	-0.537915	-0.533249	0.00466676	-0.0519779	-0.230361	-0.256704	-0.0263423
SHF	0.00248157	0.583629	0.633827	0.0501984	0.147554	0.298971	-0.0621455	-0.361118
SHMT1	-0.0662284	-0.303129	-0.367236	-0.0641062	0.0777531	0.0365178	-0.0306603	-0.0671778
SHQ1	-0.0934159	-0.379918	-0.440213	-0.060294	-0.00626253	-0.13781	-0.167323	-0.0295123
SIAE	0.0586485	0.390189	0.378601	-0.0115871	0.0286063	0.0560439	0.175595	0.119551
SIGLEC14	0.814291	0.175023	1.08072	0.905697	0.379455	-0.345561	0.470597	0.816159
SIGLEC15	-0.221788	1.79284	1.69499	-0.0978535	-0.0504013	0.748964	0.591278	-0.157686
SIGMAR1	-0.213885	-0.521061	-0.63243	-0.111369	-0.00207446	-0.0395736	-0.14831	-0.108736
SIVA1	-0.0646886	-0.503217	-0.55258	-0.0493623	0.0329743	-0.150077	-0.138616	0.0114617
SKP2	-0.134694	-0.566602	-0.59277	-0.0261678	-0.0753133	-0.232505	-0.276531	-0.0440266
SLBP	-0.137056	-0.48442	-0.560243	-0.0758226	-0.0661089	-0.0361831	-0.0438851	-0.00770184
SLC15A2	0.126945	0.289721	0.3622	0.0724791	-0.0343139	-0.0343588	-0.0161244	0.0182351
SLC15A3	1.06908	0.588937	0.880329	0.291393	-0.195727	-1.91962	-1.13333	0.786274
SLC16A5	0.123403	0.70616	0.646206	-0.0599539	0.0779452	0.209763	0.281445	0.0716809
SLC22A18	0.480227	1.49892	1.79045	0.291531	-0.285485	-0.130675	0.218724	0.3494
SLC25A19	-0.0636602	-0.462912	-0.474135	-0.0112238	-0.0756132	-0.171694	-0.228095	-0.0564014
SLC25A25	-0.0617797	-0.297904	-0.367547	-0.0696427	-0.00256619	0.00844543	0.144496	0.13605
SLC25A33	-0.079519	-0.41243	-0.296494	0.115937	-0.0413827	0.0188558	0.063157	0.0443015
SLC26A1	-0.0253886	0.282293	0.210329	-0.0719633	0.260337	0.694017	0.636071	-0.0579467
SLC27A2	-0.0799163	-0.306665	-0.303449	0.00321638	-0.0630974	-0.182713	-0.122464	0.0602493
SLC27A4	-0.108511	-0.615891	-0.585408	0.0304826	0.110791	-0.106272	-0.165158	-0.0588855
SLC29A1	-0.126108	-0.48177	-0.561357	-0.0795876	0.039051	-0.025004	-0.124393	-0.0993891
SLC35A2	-0.170683	-0.443966	-0.366183	0.0777831	0.00489563	-0.203497	-0.055665	0.14783
SLC35B1	0.0484754	-0.389705	-0.394834	-0.00512931	-0.0452939	-0.392283	-0.237626	0.154657
SLC35B2	-0.182904	-0.467288	-0.437791	0.0294974	0.0495182	-0.356883	-0.307009	0.0498741
SLC35D2	0.0628476	0.687851	0.611985	-0.0758668	0.173171	0.212856	0.260709	0.0478539
SLC38A4	0.358442	0.995232	1.13655	0.141322	0.205543	0.431241	0.216763	-0.214479
SLC38A5	-0.198429	-0.670425	-0.757827	-0.087401	0.0253642	-0.0866488	-0.301916	-0.215267
SLC39A10	-0.113881	-0.364995	-0.405023	-0.0400278	-0.0736102	-0.342603	-0.43527	-0.092667
SLC4A8	0.0572643	0.565466	0.568603	0.00313659	0.149102	0.161827	0.152575	-0.00925122
SLC5A6	-0.146287	-0.622109	-0.711137	-0.0890279	0.0214682	-0.114929	-0.159599	-0.0446691
SLC6A16	0.0161116	0.861631	1.00465	0.143022	-0.440967	0.293862	0.220547	-0.0733149
SLC6A9	-0.299651	0.700468	0.466936	-0.233531	0.0274035	1.42523	1.34916	-0.0760714
SLC7A11.AS1	0.321623	1.02122	1.33878	0.317556	-0.250464	0.775952	0.783688	0.00773603
SLC9B1	0.339653	0.867037	1.26721	0.400171	-0.212835	-0.0493593	-0.0431061	0.00625175
SLIRP	-0.115382	-0.631309	-0.653252	-0.0219426	-0.0410817	-0.126494	-0.191386	-0.0648919
SMARCA4	-0.0875947	-0.362332	-0.414862	-0.05253	0.00528758	-0.120369	-0.154414	-0.0340445
SMARCC1	-0.10774	-0.33226	-0.40784	-0.0755798	-0.00505666	-0.167069	-0.247814	-0.0807449
SMARCD3	-0.0303762	0.697296	0.700643	0.00334718	0.0399771	0.158505	0.301245	0.14274
SMIM14	-0.0319574	0.629849	0.676542	0.0466936	-0.0487953	-0.27643	-0.0515204	0.22491
SMIM3	-0.0780406	0.439094	0.527929	0.0888343	-0.0262112	0.000776655	0.138331	0.137555
SMOX	0.00192152	0.627477	0.874952	0.247476	0.137556	0.805943	1.12393	0.317992
SMPD4	-0.109448	-0.414275	-0.447585	-0.0333106	0.019044	-0.0826676	-0.0882868	-0.00561906
SMTNL1	0.149582	0.631024	0.714699	0.0836756	-0.105603	0.594974	0.56765	-0.0273219
SMYD5	-0.147907	-0.314292	-0.498507	-0.184215	0.0286941	0.0123788	-0.100004	-0.112382
SNAI3	0.252544	0.388727	0.680916	0.292189	-0.0216935	0.15015	0.15759	0.00743913
SNHG17	-0.0382919	-0.42219	-0.512382	-0.0901919	0.012136	-0.120401	-0.169303	-0.0489012
SNHG26	-0.029476	-0.477999	-0.483022	-0.00502309	-0.0774015	-0.0606334	-0.226297	-0.165663
SNHG3	-0.0734519	-0.506999	-0.532507	-0.0255081	-0.0354096	-0.120991	-0.202359	-0.0813679
SNHG9	-0.339955	-0.424228	-0.72495	-0.300722	-0.0651404	0.107648	-0.141081	-0.248734
SNORA23	0.136054	0.275795	0.447205	0.171411	0.232086	0.273118	0.681684	0.408565
SNORA3B	-0.23188	-0.320409	-0.567074	-0.246665	0.238181	0.126483	0.0737906	-0.0526928
SNORA47	-0.18415	0.289865	0.509809	0.219945	-0.0853947	0.428919	0.892918	0.464
SNORA53	0.459284	0.414072	0.625964	0.211893	0.0813763	0.239577	0.354882	0.115305
SNORD104	-0.159353	-0.551727	-0.287493	0.264234	-0.0276869	-0.036554	-0.129075	-0.0925208
SNORD83A	-0.240459	-0.859965	-1.20393	-0.343961	-0.116811	-0.416823	-0.0770864	0.339738
SNORD93	0.00107164	-0.469088	-0.656394	-0.187306	0.173728	-0.392576	-0.273921	0.118665
SNRNP25	-0.182955	-0.653757	-0.681276	-0.0275181	-0.0387263	-0.412313	-0.28442	0.127893
SNRNP40	-0.0680567	-0.400282	-0.478986	-0.0787037	-0.0271383	-0.0468135	-0.0670278	-0.0202141
SNRPB	-0.0808908	-0.5228	-0.567047	-0.0442464	0.0696958	-0.0884726	-0.124194	-0.0357216
SNRPC	-0.172692	-0.488535	-0.496201	-0.00766554	-0.0340115	-0.12652	-0.141565	-0.0150451
SNRPD2	-0.130803	-0.397138	-0.396164	0.00097426	0.0175451	-0.10679	-0.101935	0.00485552
SNU13	-0.136248	-0.43702	-0.496425	-0.0594046	-0.0157518	-0.154194	-0.201353	-0.047159
SNX12	-0.14874	-0.279034	-0.326298	-0.047264	0.0110724	-0.0397048	-0.0519915	-0.012286
SNX29	0.0239632	0.351459	0.373491	0.0220321	0.0336798	0.207226	0.286164	0.0789373
SNX33	-0.0154383	0.685473	0.57482	-0.110653	-0.0771438	0.285708	0.213398	-0.0723103
SOCS1	0.115316	0.267049	0.623426	0.356377	0.0198841	0.0222566	0.736405	0.71415
SOCS3	0.117903	0.580539	0.657059	0.0765197	0.0537655	0.457541	0.509233	0.0516935
SOD1P3	1.34942	0.181504	-0.59675	-0.778253	0.115806	-1.46522	-0.882342	0.582874
SORL1	0.102145	0.921615	0.993391	0.0717763	0.0414489	0.452157	0.477885	0.0257294
SOS1.IT1	0.216724	0.615522	0.71375	0.0982288	0.015445	0.0865089	0.166849	0.0803405
SPAG5	-0.0220678	-0.444667	-0.500797	-0.0561295	-0.0284373	-0.185227	-0.159957	0.0252703
SPATA6	0.11587	0.535835	0.48534	-0.0504951	0.00702158	-0.230684	-0.259332	-0.0286472
SPATA7	-0.0506282	0.39627	0.31046	-0.0858101	-0.0332056	0.274412	0.161193	-0.113219
SPC24	-0.0841901	-0.544233	-0.578609	-0.0343763	-0.0100096	-0.0865633	-0.0841956	0.00236795
SPEF2	0.0144755	0.688499	0.670001	-0.0184981	-0.037537	0.579993	0.419241	-0.160751
SPEG	0.544954	2.5546	2.49564	-0.0589573	0.292587	0.342824	0.409843	0.0670206
SPIN4	-0.17597	-0.31863	-0.265257	0.0533737	-0.063194	-0.363458	-0.450063	-0.0866045
SPINK2	-0.0556346	-0.368968	-0.402928	-0.0339598	0.0575746	-0.81218	-0.56939	0.242792
SPRY4	-0.168487	-0.982542	-0.705699	0.276844	0.161829	-1.46706	-0.780697	0.686366
SPTLC3	-0.15334	0.770316	0.555416	-0.214899	-0.0162364	0.473623	0.362004	-0.11162
SRGN	-0.0338113	-0.642855	-0.451783	0.191072	-0.0641933	-0.612548	-0.28942	0.323129
SRM	-0.161333	-0.671171	-0.631689	0.0394816	0.00213521	-0.203927	-0.235928	-0.0319999
SRP14.AS1	0.103985	0.828926	0.84256	0.013634	-0.324831	0.140732	0.049563	-0.0911686
SRPRA	-0.0914137	-0.389171	-0.369466	0.0197049	0.0274303	-0.330813	-0.219618	0.111195
SRPRB	-0.119782	-0.417634	-0.484886	-0.0672517	-0.0425438	-0.272249	-0.246237	0.026012
SRRM1	-0.0652709	-0.29671	-0.341338	-0.0446284	-0.0190892	-0.174571	-0.232607	-0.0580365
SRRT	-0.10377	-0.472664	-0.483738	-0.0110732	-0.0424498	-0.144412	-0.216545	-0.0721329
SRSF8	-0.100387	-0.129741	-0.215118	-0.0853771	0.100123	0.106953	-0.0638488	-0.170801
SSBP1	0.176168	-0.893229	-0.993095	-0.0998658	-0.0726343	-0.0681839	-0.604096	-0.535912
SSBP2	-0.0598356	0.329301	0.266323	-0.0629779	0.0604394	0.175414	0.0293593	-0.146053
SSR2	0.0122977	-0.283411	-0.274644	0.00876727	-0.00935574	-0.426808	-0.258347	0.16846
SSR3	-0.0610954	-0.416741	-0.389609	0.0271322	-0.0330037	-0.409286	-0.211804	0.197481
ST3GAL5	0.082963	0.581539	0.813532	0.231993	0.0329334	0.102453	0.334952	0.232499
STAG3L4	-0.0716819	0.152273	0.26101	0.108737	0.0200559	0.076892	0.0696592	-0.0072321
STAT2	-0.00189534	0.306607	0.283709	-0.0228978	0.0425549	0.111129	0.121919	0.0107891
STC2	-0.773185	2.25636	2.5106	0.254243	1.75324	5.01862	5.6156	0.596984
STIL	-0.0830258	-0.442827	-0.434166	0.00866161	0.0135623	-0.0997713	-0.100358	-0.00058658
STIP1	-0.183611	-0.679497	-0.724092	-0.0445946	-0.0368812	-0.172597	-0.158827	0.0137696
STOML2	-0.110807	-0.417149	-0.510367	-0.093218	0.00693627	-0.0872586	-0.185467	-0.0982082
STT3A	-0.0372925	-0.445061	-0.431582	0.0134793	-0.0100454	-0.463064	-0.3788	0.0842643
STT3B	-0.0505677	-0.341471	-0.309008	0.0324628	-0.0498436	-0.340788	-0.332846	0.00794199
STYK1	0.144636	-1.00213	-0.831236	0.170896	-0.0675569	-0.969181	-0.916013	0.0531683
SULF2	0.467679	0.15574	0.617572	0.461832	-0.0250837	-0.903145	0.035464	0.938609
SULT1C4	0.344383	0.745161	0.928861	0.1837	0.119358	0.711721	0.661266	-0.0504543
SURF4	-0.0988988	-0.526438	-0.536046	-0.00960746	-0.0120113	-0.433536	-0.332064	0.101471
SURF6	-0.114673	-0.380874	-0.509943	-0.129069	-0.0431921	-0.0060592	-0.139772	-0.133713
SUSD3	-0.210148	-0.669798	-0.668961	0.000837393	0.217876	-0.682149	-0.519836	0.162313
SVIP	-0.155568	-0.618532	-0.621138	-0.00260605	-0.133224	-0.257474	-0.277177	-0.0197029
SYNE1	0.149702	0.548807	0.617958	0.0691511	0.0373614	-0.0558991	0.324923	0.380822
SYNE3	0.0640001	0.538201	0.609309	0.0711076	0.0606664	0.0642182	0.170296	0.106078
SYNRG	2.82382	0.445034	-0.61918	-1.06421	-1.3461	-0.794417	-1.24984	-0.455418
SYTL1	0.144502	0.413775	0.587376	0.173602	0.0644287	0.0759604	0.283617	0.207657
SYTL2	0.556887	1.12941	1.48289	0.353482	0.0938895	-0.0874421	0.0928492	0.180292
SZRD1	-0.16734	-0.327734	-0.336474	-0.00873971	0.025589	-0.0858299	-0.0689374	0.0168927
TAF5	-0.115378	-0.380278	-0.455075	-0.074796	-0.0508912	-0.118712	-0.227598	-0.108885
TARS2	-0.0898576	-0.229998	-0.327673	-0.0976743	-0.0103894	-0.135243	-0.0838696	0.0513729
TAS2R4	0.142731	0.781116	0.899329	0.118214	0.0437713	0.673021	0.520171	-0.152848
TBC1D2	0.0161369	0.531516	0.502375	-0.0291404	0.159501	0.262652	0.306154	0.0435016
TBL2	-0.094486	-0.332703	-0.303819	0.028884	-0.0249611	-0.188096	-0.110966	0.0771298
TBRG4	-0.142192	-0.302267	-0.444486	-0.142218	0.0114025	0.0412159	0.0111924	-0.0300232
TBX19	-0.168444	0.634857	0.794392	0.159535	-0.286547	0.205989	0.190713	-0.0152717
TBX6	0.120725	0.690657	0.824656	0.134	0.00587301	-0.0979706	-0.0975569	0.00041333
TCOF1	-0.125665	-0.513374	-0.540004	-0.0266302	-0.0202191	-0.159784	-0.133864	0.0259201
TCP11L2	0.0480404	0.994754	1.03663	0.0418821	-0.315811	0.117347	0.221366	0.10402
TCTN3	-0.0400573	-0.338984	-0.368074	-0.0290892	0.01302	-0.118802	-0.120619	-0.00181664
TDP1	-0.0602314	-0.298003	-0.333069	-0.0350658	-0.018943	-0.0939045	-0.165467	-0.0715614
TEX10	-0.0431947	-0.211253	-0.318194	-0.106941	-0.0527076	-0.0824564	-0.145369	-0.062912
TEX15	0.00946648	-0.425597	-0.309511	0.116086	-0.0438332	-0.269164	-0.0690824	0.200082
TFRC	-0.0648105	-0.434261	-0.528652	-0.0943906	-0.0519511	0.0632953	-0.20657	-0.269865
TG	0.83417	1.30372	1.45927	0.155547	-0.0634707	0.873049	1.35604	0.482997
THAP10	-0.156652	-0.713732	-0.269363	0.444369	0.128682	0.195931	0.38956	0.193628
THBS3	-0.110409	0.350062	0.295739	-0.0543226	-0.0060212	0.120354	-0.0381162	-0.15847
TIAM1	0.0386478	-0.588083	-0.451796	0.136287	0.0950382	-0.975444	-0.564817	0.410627
TIE1	0.0228791	-0.128788	-0.0595365	0.0692517	0.0795359	-0.51712	-0.309107	0.208013
TIMELESS	-0.0263214	-0.411995	-0.433082	-0.0210867	0.00196135	-0.158346	-0.0633338	0.0950127
TIMM10	-0.140669	-0.564538	-0.640259	-0.0757208	0.0106424	-0.302658	-0.264351	0.0383072
TIMM13	-0.166359	-0.344977	-0.419955	-0.0749783	0.0280308	-0.0334149	-0.150157	-0.116742
TIMM50	-0.140489	-0.447242	-0.532476	-0.0852342	-0.0161492	-0.0191437	-0.127784	-0.10864
TIPARP	0.0719796	0.580777	0.639192	0.0584147	-0.0381911	0.109801	0.382836	0.273036
TIPIN	-0.0536873	-0.569813	-0.577155	-0.00734224	-0.0709389	-0.16327	-0.154382	0.00888822
TM6SF1	0.129355	0.842079	0.930321	0.088243	-0.038764	0.0622087	0.439021	0.376813
TMBIM6	-0.0734653	-0.248934	-0.270423	-0.0214882	-0.00677813	-0.0897022	-0.0549236	0.0347785
TMCC2	0.0705454	0.683588	0.568529	-0.115058	0.223738	0.679825	0.843659	0.163834
TMED10	-0.118932	-0.480955	-0.467783	0.0131726	-0.0731743	-0.387355	-0.374186	0.0131692
TMED2	-0.110928	-0.591316	-0.57893	0.0123863	-0.0703946	-0.457918	-0.468689	-0.0107711
TMED3	-0.040207	-0.30247	-0.351	-0.0485305	0.0223006	-0.374383	-0.336894	0.0374899
TMED9	-0.0798417	-0.587213	-0.513952	0.0732614	0.0261466	-0.58373	-0.374364	0.209366
TMEM106C	-0.112357	-0.57733	-0.549878	0.0274512	0.0134199	-0.306882	-0.112682	0.1942
TMEM109	-0.229573	-0.526407	-0.644324	-0.117916	-0.0394213	-0.215679	-0.264473	-0.0487938
TMEM11	-0.151097	-0.417354	-0.341451	0.0759029	0.0359948	-0.141926	-0.183004	-0.0410775
TMEM147	-0.189408	-0.529657	-0.587567	-0.0579106	0.0712088	-0.103481	-0.105342	-0.00186101
TMEM159	0.00859072	0.387501	0.394599	0.00709771	-0.0268738	0.0716069	0.195371	0.123763
TMEM177	-0.0837219	-0.322223	-0.491162	-0.168938	-0.0916878	-0.0412465	-0.0771718	-0.0359248
TMEM214	-0.118247	-0.444571	-0.428612	0.0159596	-0.0408357	-0.527677	-0.377556	0.150121
TMEM230	-0.105252	-0.283053	-0.362928	-0.0798749	-0.0674647	-0.10376	-0.224836	-0.121076
TMEM248	-0.0681689	-0.217855	-0.272631	-0.0547758	0.0115983	-0.0562964	-0.0906144	-0.0343184
TMEM258	-0.0662675	-0.297707	-0.294833	0.00287399	0.0200092	-0.482245	-0.362007	0.120238
TMEM273	0.0598479	-0.649631	-0.454435	0.195197	0.0854013	-0.653629	-0.100746	0.552883
TMEM70	-0.125026	-0.422095	-0.472273	-0.0501781	-0.0444166	-0.146929	-0.0900279	0.0569019
TMEM9B.AS1	0.0470256	0.838797	0.676141	-0.162656	0.0869311	0.488644	0.0671255	-0.421517
TMOD2	-0.14473	0.755028	0.731757	-0.0232705	0.0414033	0.841424	0.732223	-0.1092
TMPO.AS1	0.0268541	-0.559321	-0.399682	0.159639	-0.111127	-0.179673	-0.131806	0.0478665
TNFRSF10B	1.35658	0.137953	1.32542	1.18747	0.420963	-0.727635	0.924777	1.65241
TNFRSF10D	0.871399	0.0792798	0.87464	0.795361	0.236112	-0.519183	0.68725	1.20643
TNFRSF8	-0.166997	-0.91753	-0.989586	-0.0720553	-0.108464	-0.796216	-0.681611	0.114605
TNFSF9	1.64766	0.0190628	1.46028	1.44122	0.624831	-0.624275	1.27708	1.90135
TOB1.AS1	0.319176	1.33532	0.858371	-0.476947	0.404324	0.787196	0.44373	-0.343464
TOE1	-0.0935869	-0.566411	-0.555572	0.0108394	0.0355443	-0.284406	-0.239462	0.044944
TOGARAM2	0.318979	1.52157	1.26102	-0.260544	-0.27967	0.536219	0.819942	0.283724
TOMM34	-0.148877	-0.329551	-0.514018	-0.184466	0.073281	-0.0860473	0.0164842	0.102532
TOMM40L	-0.167957	-0.388085	-0.417084	-0.0289983	-0.0479571	-0.0679769	-0.0143775	0.0535992
TOMM5	-0.165945	-0.637109	-0.593169	0.04394	0.0470386	0.0121101	-0.179537	-0.191647
TP53I3	0.176033	0.310078	0.441456	0.131378	-0.0429065	-0.126211	0.0765365	0.202746
TP53INP1	0.443295	0.687509	1.11107	0.42356	-0.014051	-0.0339841	0.302892	0.336877
TP53TG1	0.398491	0.398996	0.591613	0.192618	0.116974	-0.221127	0.131132	0.35226
TPD52L2	-0.105856	-0.285016	-0.342587	-0.0575714	0.037153	0.0146278	-0.0481105	-0.0627384
TPI1	-0.109196	-0.524701	-0.588828	-0.0641274	0.0165176	-0.22623	-0.161528	0.0647024
TPM3	-0.119649	-0.43213	-0.469483	-0.0373535	-0.0223024	-0.225141	-0.173014	0.0521269
TPM4	0.027119	-0.19663	-0.137146	0.0594843	-0.0715585	-0.639426	-0.468146	0.171279
TPP1	0.0503174	0.472193	0.474626	0.0024334	0.0339049	-0.170639	-0.188115	-0.0174758
TPT1.AS1	0.114364	0.656079	0.639413	-0.016665	0.0113747	0.354237	0.174563	-0.179673
TPTE2P1	0.458299	0.83449	1.30876	0.474267	0.371187	0.566589	0.817215	0.250627
TPTEP2	0.0150067	0.355758	0.342728	-0.0130297	-0.00476105	0.090243	-0.0142349	-0.104478
TPX2	-0.0850078	-0.559616	-0.614091	-0.0544741	-0.00978135	-0.15639	-0.138276	0.0181144
TRAF3	-0.10411	-0.293327	-0.331411	-0.0380842	-0.0186433	0.0541986	0.0765382	0.0223397
TRAF3IP2.AS1	0.473806	0.251433	0.563265	0.311832	0.0984894	0.079797	0.402506	0.32271
TRAF5	-0.0679771	0.395133	0.276101	-0.119032	0.00654166	0.159913	-0.136362	-0.296275
TRAM1	-0.175592	-0.532698	-0.427698	0.105001	-0.112708	-0.463356	-0.545216	-0.0818604
TRANK1	0.405711	0.575548	0.887464	0.311916	0.136623	-0.12187	0.199485	0.321356
TRAP1	-0.151884	-0.453168	-0.52253	-0.0693615	-0.0137885	0.0597869	-0.139087	-0.198874
TRAPPC2L	-0.191356	-0.511724	-0.475101	0.0366235	0.111302	-0.0771886	-0.197911	-0.120722
TRAPPC4	-0.145509	-0.465104	-0.416974	0.0481294	-0.0640553	-0.0770618	-0.0681167	0.0089455
TRDV2	0.24589	0.572588	0.676681	0.104093	-0.0374252	0.125656	0.452135	0.32648
TRIB3	-0.121429	0.230255	0.138078	-0.0921764	-0.0954104	0.721522	0.833369	0.111848
TRIM14	-0.0417944	-0.192738	-0.284825	-0.0920868	0.0418556	-0.0491347	-0.0918814	-0.0427462
TRIM22	0.861749	0.512535	1.18721	0.674671	0.260613	-0.285513	0.647599	0.933112
TRIM25	-0.0531625	0.242472	0.178219	-0.0642534	0.0764376	0.177625	0.115184	-0.0624405
TRIM46	-0.00754423	0.530804	0.527494	-0.00331049	-0.173544	0.10006	0.124622	0.0245636
TRIM5	0.339994	0.0945116	0.427816	0.333305	0.0330764	-0.303789	0.140079	0.443869
TRIM66	0.137143	0.424722	0.460551	0.03583	0.0546524	0.0840767	0.113322	0.0292456
TRIM71	-0.0743988	-0.396353	-0.401599	-0.00524523	-0.107023	-0.866815	-0.880479	-0.0136633
TRIP13	-0.159661	-0.652647	-0.764573	-0.111925	0.0233973	-0.0564923	-0.12275	-0.0662572
TRIT1	-0.0393917	-0.111723	-0.242498	-0.130775	-0.0909237	0.000578065	-0.11136	-0.111938
TRMT61A	-0.17984	-0.498154	-0.551421	-0.0532676	0.097727	0.0986636	-0.0331772	-0.131841
TRPM6	0.341169	-0.571662	-0.424644	0.147018	0.0626516	-1.45952	-0.915328	0.544193
TSC22D3	-0.147096	1.08875	1.08856	-0.000191027	0.046107	0.17207	0.325022	0.152952
TSR1	-0.155341	-0.557226	-0.644876	-0.0876501	0.00891112	-0.0843417	-0.169405	-0.0850629
TTF2	-0.0525377	-0.300746	-0.355839	-0.0550928	0.00996325	-0.0267757	0.0057644	0.0325402
TTI1	-0.109192	-0.355583	-0.422961	-0.067378	-0.0060782	-0.0238677	-0.0486959	-0.024828
TTLL3	0.0998157	0.485438	0.448553	-0.0368848	-0.0756778	-0.035933	-0.00552944	0.0304034
TTYH2	-0.177437	0.799554	0.685173	-0.11438	-0.141539	0.545432	0.350251	-0.19518
TUBA1B	-0.11162	-0.620628	-0.701416	-0.0807877	0.00430723	-0.149952	-0.145496	0.0044558
TUBA1C	-0.0864936	-0.497296	-0.554286	-0.0569895	0.0301408	-0.0965826	-0.058537	0.0380458
TUBA4A	-0.170215	-0.645594	-0.638152	0.0074426	0.0624642	-0.415235	-0.292315	0.122921
TUBB4B	-0.14099	-0.670789	-0.664261	0.00652868	0.00580188	-0.173358	-0.191218	-0.0178591
TUBB6	-0.0761863	-0.546912	-0.536455	0.010458	0.0215987	-0.0943165	-0.098459	-0.00414222
TUBB8P1	-0.0337467	-0.646327	-0.53436	0.111967	0.00822629	0.0252199	-0.260952	-0.286171
TUBG1	-0.145931	-0.600913	-0.637741	-0.0368285	0.0661443	-0.208756	-0.263573	-0.0548169
TUFM	-0.10733	-0.374289	-0.437982	-0.0636936	-0.0104678	-0.103573	-0.200627	-0.0970541
TULP2	0.348356	1.1211	1.0446	-0.0765023	0.206517	0.185746	0.451054	0.26531
TUSC2	-0.119386	-0.467939	-0.488401	-0.0204619	0.0232181	-0.016706	0.0136888	0.0303949
TXK	0.191723	1.23061	1.2925	0.0618953	-0.0661535	0.222315	0.100485	-0.12183
TXLNB	0.151637	1.31342	1.1682	-0.145218	-0.415479	-0.635844	0.0954284	0.731264
TXN	-0.145185	-0.400696	-0.519607	-0.118911	-0.0160822	-0.0855186	-0.108873	-0.0233545
TXNDC17	-0.137257	-0.586429	-0.600363	-0.013933	0.0404645	-0.376372	-0.334211	0.0421606
TXNRD1	-0.0980719	-0.353379	-0.397995	-0.0446162	-0.00522383	-0.142374	-0.0903318	0.0520421
TYMS	0.0694268	-0.408445	-0.21814	0.190305	0.0395869	-0.184844	0.0327149	0.217559
U2AF2	-0.149372	-0.496703	-0.521716	-0.0250121	0.000539516	-0.150994	-0.165935	-0.0149414
UBAP2L	-0.125046	-0.348066	-0.401971	-0.0539048	0.00852	-0.144139	-0.21572	-0.0715808
UBE2C	-0.148336	-0.583451	-0.617322	-0.0338707	0.00380736	-0.248242	-0.152803	0.0954398
UBE2L3	-0.118228	-0.410493	-0.412017	-0.0015246	-0.0244348	-0.161868	-0.149649	0.012219
UBE2M	-0.169101	-0.517404	-0.475005	0.042399	-0.0076423	-0.144136	-0.209625	-0.0654882
UBE2N	-0.107957	-0.556215	-0.559594	-0.00337842	-0.0437688	-0.227069	-0.21238	0.0146896
UBE2Q2P1	0.382907	0.574162	0.641548	0.0673861	-0.0257545	0.197361	0.113531	-0.08383
UBE2R2.AS1	0.523481	1.09623	1.0897	-0.00653406	0.0740895	0.0481021	0.382181	0.334078
UBE2S	-0.116663	-0.69501	-0.656034	0.0389757	0.0128546	-0.18148	-0.0353824	0.146098
UBE2T	-0.0959702	-0.496535	-0.581144	-0.084608	0.0216527	-0.0419236	-0.13629	-0.0943667
UBE3C	-0.0368427	-0.26843	-0.314221	-0.0457908	-0.0127296	-0.00427135	-0.069839	-0.0655673
UBIAD1	-0.0546491	-0.32423	-0.366798	-0.0425675	0.0576764	-0.0517752	-0.126096	-0.0743203
UBL4A	-0.230112	-0.345375	-0.430257	-0.0848822	0.0435444	0.109438	0.05524	-0.0541975
UBL5	-0.112861	-0.53242	-0.458661	0.0737583	0.021399	-0.231723	-0.268534	-0.03681
UBQLN4	-0.111617	-0.352215	-0.393776	-0.0415609	0.0812392	0.0218847	-0.003379	-0.0252634
UBTF	-0.139512	-0.31517	-0.367363	-0.0521933	0.00749817	0.0388427	-0.0763967	-0.115239
UHRF1	-0.139061	-0.688317	-0.691723	-0.00340542	-0.0410706	-0.309844	-0.275269	0.0345756
UMODL1	0.163876	1.94961	2.15966	0.210048	-0.115669	0.963081	0.918259	-0.0448209
UNC5CL	-0.05436	0.795561	0.761353	-0.0342075	-0.111578	0.0957123	-0.0719423	-0.167659
UNG	-0.146283	-0.458315	-0.538822	-0.0805069	0.0129276	-0.0358495	-0.0702902	-0.0344406
UQCR11	-0.136513	-0.469054	-0.49426	-0.0252052	0.0874123	-0.0333069	-0.138049	-0.104742
UQCRC1	-0.167416	-0.354943	-0.391543	-0.0366003	-0.0172149	-0.143681	-0.105491	0.0381897
UQCRFS1	-0.0757369	-0.365551	-0.434436	-0.0688848	-0.0132917	-0.16727	-0.177801	-0.0105306
UQCRQ	-0.0929076	-0.507597	-0.495516	0.0120817	-0.00135524	-0.128201	-0.164571	-0.0363693
URB1	-0.103962	-0.358316	-0.415795	-0.0574793	0.00713843	0.0239149	-0.0182655	-0.0421801
URB2	-0.059655	-0.450685	-0.588695	-0.13801	0.0389776	-0.010348	-0.0325754	-0.0222271
USP39	-0.104734	-0.378372	-0.408752	-0.0303805	0.00757434	-0.0768769	-0.0997634	-0.0228864
USP42	-0.0340225	-0.15069	-0.305188	-0.154498	-0.00166354	-0.0407072	-0.0418347	-0.00112878
USP5	-0.146428	-0.354498	-0.430328	-0.0758292	0.0365849	-0.0032312	-0.0628554	-0.059624
UTP11	-0.134074	-0.448067	-0.541634	-0.0935673	-0.052057	-0.163295	-0.257087	-0.0937916
UTRN	0.191283	0.251516	0.393052	0.141536	0.0155404	-0.00600696	0.224129	0.230136
VAC14	-0.123668	-0.303676	-0.357351	-0.0536749	0.0419988	-0.095301	-0.00296994	0.0923313
VAMP5	-0.123524	0.769337	0.559447	-0.20989	0.100443	0.457934	0.379835	-0.0781021
VCAN	0.199718	-0.448359	-0.116751	0.331609	-0.0275586	-1.54623	-0.998323	0.547905
VCP	-0.071539	-0.397744	-0.459308	-0.0615638	-0.0118911	-0.161356	-0.1718	-0.0104437
VDAC1P1	-0.0385886	-0.413244	-0.627467	-0.214223	-0.059349	-0.271425	-0.361499	-0.0900732
VIM	0.0103278	0.401284	0.477443	0.0761591	-0.0135471	-0.107258	0.295343	0.402602
VKORC1	-0.179606	-0.393457	-0.37303	0.0204273	0.0656394	-0.32671	-0.176043	0.150666
VLDLR.AS1	0.583201	1.70928	1.28671	-0.422559	-0.064501	2.44261	2.4697	0.0270811
VPS25	-0.0712591	-0.286635	-0.344003	-0.057367	-0.0912979	-0.0572851	-0.0967686	-0.0394833
VPS8	-0.0472556	0.268502	0.219029	-0.0494726	-0.0268029	-0.0282373	-0.0439031	-0.0156658
VTA1	-0.110389	-0.423045	-0.404318	0.0187267	-0.0781668	-0.375749	-0.428457	-0.0527066
VTI1B	-0.10815	-0.212151	-0.238844	-0.0266923	0.0398201	0.0347897	-0.0509964	-0.0857851
VWA5A	0.120412	0.816804	0.922335	0.105531	0.0485182	-0.150758	-0.020528	0.13023
VWCE	0.619093	-0.281477	0.481548	0.763026	0.22938	-0.28216	0.795277	1.07744
WBP1	-0.205261	0.459929	0.45051	-0.00941884	0.0441396	0.264871	0.136878	-0.127992
WDFY2	0.0322355	0.323179	0.319557	-0.0036223	0.0657162	0.184841	0.154976	-0.0298653
WDPCP	0.165788	0.2374	0.336428	0.099028	-0.0625277	0.0285417	0.048332	0.0197899
WDR19	0.0174957	0.3052	0.17388	-0.131319	-0.0520938	0.330326	0.118862	-0.211464
WDR5	-0.121494	-0.398777	-0.48083	-0.0820531	0.0491261	0.0227122	-0.12298	-0.145692
WDR61	-0.115881	-0.405093	-0.440877	-0.0357838	-0.0531895	-0.0131837	-0.124761	-0.111577
WDR74	-0.131303	-0.355624	-0.396477	-0.0408537	0.0225179	0.0942045	0.0501903	-0.0440141
WDR78	0.199235	0.751283	0.709125	-0.0421577	0.0683108	0.346392	-0.180893	-0.527286
WFDC1	-0.0082309	1.3946	1.35181	-0.042791	0.397628	0.960971	0.857475	-0.103494
WT1	-0.0488554	-0.531141	-0.463123	0.0680174	-0.104254	-0.956298	-0.766989	0.18931
WWC3	0.137955	0.424156	0.499674	0.0755179	0.0107563	0.232327	0.332154	0.0998276
XACT	0.867689	0.536172	1.0553	0.519129	0.131548	-0.195115	0.442494	0.637611
XAF1	-0.0659554	0.57256	0.499231	-0.0733286	-0.0678537	0.505362	0.268278	-0.237084
XBP1	-0.045047	-0.420262	-0.410421	0.00984143	-0.0272298	-0.38068	-0.193632	0.187048
XKR3	0.0398209	1.48262	1.06572	-0.416905	0.319089	0.537486	-0.275447	-0.81294
XPC	0.409753	0.0748153	0.423323	0.348508	0.0923605	-0.186258	0.293841	0.480099
XPO5	-0.150336	-0.358314	-0.479922	-0.121607	-0.0174602	-0.0408998	-0.163179	-0.122279
XRCC6	-0.0881057	-0.499209	-0.569998	-0.0707887	-0.0137083	-0.118836	-0.164363	-0.0455266
XXYLT1.AS2	0.138356	0.966111	0.856035	-0.110076	0.353613	0.128845	-0.08556	-0.214405
YBX3	-0.106828	-0.314648	-0.357719	-0.0430717	-0.00222224	-0.0153068	-0.136727	-0.12142
YIF1A	-0.146681	-0.379155	-0.432312	-0.0531574	0.0627938	-0.152508	-0.187359	-0.0348507
YPEL1	-0.0360829	0.606477	0.364126	-0.242351	-0.00212795	0.415757	0.232532	-0.183225
YPEL5	0.0269698	0.643213	0.664793	0.0215797	-0.0187096	0.0973862	-0.100326	-0.197712
YRDC	-0.087526	-0.503655	-0.510532	-0.0068771	0.086378	0.0140365	-0.158283	-0.172319
YTHDC1	3.97068	0.31722	-0.0747421	-0.391961	3.30355	-1.49008	-1.74037	-0.250292
Z97192.3	0.0640124	0.393038	0.531542	0.138504	-0.0248083	0.0933262	0.16181	0.0684843
Z97832.2	0.224137	0.508966	0.657065	0.148099	-0.06885	0.064483	-0.107275	-0.171755
Z97989.1	0.264584	0.462436	0.669211	0.206775	-0.0067655	0.152747	0.535414	0.382667
Z99496.1	0.616752	0.328561	0.608822	0.280261	0.191749	-0.0442238	0.0393349	0.0835623
ZBED3.AS1	-0.0303724	0.632995	0.640538	0.00754316	0.0854523	0.514885	0.427233	-0.0876514
ZBTB2	-0.0650426	-0.2784	-0.299093	-0.0206929	-0.042237	-0.0364427	0.00126362	0.0377061
ZC3H6	0.0487415	0.750001	0.783233	0.0332331	0.117059	0.271909	0.0844242	-0.187484
ZC3HAV1	-0.0238082	-0.220617	-0.218409	0.00220817	-0.00841869	-0.148644	-0.11924	0.0294029
ZCCHC17	-0.146487	-0.293581	-0.397484	-0.103902	-0.0550263	-0.172617	-0.167116	0.0055
ZDHHC16	-0.0865245	-0.321351	-0.408807	-0.087456	-0.00127557	-0.227368	-0.235851	-0.00848264
ZDHHC3	-0.0567119	-0.290948	-0.321367	-0.0304182	0.0332501	-0.188698	-0.181208	0.00749014
ZEB2.AS1	0.00323542	0.322822	0.281321	-0.0415015	-0.0258469	-0.0425969	-0.0177488	0.0248483
ZFAS1	-0.0387719	-0.0586491	0.00816537	0.0668145	0.0492345	0.282482	0.386097	0.103615
ZFP90	0.0629546	0.356945	0.374017	0.017072	0.000437077	0.267209	0.249308	-0.0179012
ZFYVE28	0.160896	0.355254	0.586781	0.231527	-0.0991381	0.159566	0.337072	0.177507
ZMAT1	0.0160039	0.671632	0.739737	0.0681049	-0.0129151	0.194015	0.0789445	-0.11507
ZMAT3	1.0525	0.178673	1.30142	1.12274	0.113474	-0.815227	0.41103	1.22626
ZMYND12	0.0156241	0.710129	0.74467	0.0345417	-0.138639	-0.240199	-0.227364	0.0128296
ZNF277	0.00285066	0.508755	0.507181	-0.00157369	0.0493008	0.295755	0.230187	-0.0655679
ZNF345	0.0797261	0.526864	0.487081	-0.0397827	-0.072539	0.344876	0.0995472	-0.245328
ZNF367	-0.111449	-0.600355	-0.483656	0.116699	-0.059584	-0.190773	-0.0476692	0.143104
ZNF385C	-0.0212216	1.12678	1.09984	-0.0269424	0.0639274	0.847632	0.763989	-0.0836393
ZNF436.AS1	0.250877	0.85363	0.755477	-0.0981529	-0.0923318	0.379273	0.133672	-0.2456
ZNF446	0.13523	0.39026	0.390507	0.000246727	-0.0173635	0.278325	0.0613225	-0.217002
ZNF460.AS1	0.314896	0.723211	0.384465	-0.338746	0.0813366	0.311997	0.366732	0.0547323
ZNF467	0.277327	1.44059	1.48062	0.0400341	0.448835	-0.142533	-0.819274	-0.676747
ZNF471	0.00841862	0.5211	0.610491	0.0893913	-0.0247682	0.241424	0.0866653	-0.154758
ZNF496	-0.0264381	0.366255	0.338757	-0.0274981	0.0680053	0.281591	0.319032	0.0374413
ZNF528.AS1	-0.129243	0.3647	0.250371	-0.114329	0.135537	0.632105	0.412176	-0.219928
ZNF571	0.00227523	0.241057	0.366604	0.125547	0.0276926	0.151268	0.024076	-0.127192
ZNF585B	0.0496604	0.276695	0.228055	-0.0486404	-0.107387	0.188091	0.0635273	-0.124564
ZNF606	0.0220816	0.301376	0.302843	0.0014674	-0.00451076	0.321683	0.225899	-0.0957836
ZNF785	0.0892109	0.20616	0.306368	0.100208	-0.0791057	0.203899	0.0675658	-0.136335
ZNF79	0.348125	0.0552442	0.375119	0.319875	0.0705291	-0.0761285	0.23837	0.314499
ZNF830	-0.0969542	-0.254768	-0.258657	-0.0038883	-0.0118195	-0.0236425	-0.040638	-0.0169961
ZNF836	0.0220923	0.472152	0.488639	0.0164868	-0.0499259	0.305064	0.383726	0.0786627
ZNF846	0.0689741	0.561254	0.532942	-0.0283122	0.161354	0.249812	0.211046	-0.0387652
ZNRF3	-0.124548	-0.442869	-0.539425	-0.0965561	-0.00348149	0.066548	-0.108619	-0.175167
ZRANB2.AS2	0.18498	0.840625	0.873664	0.0330394	-0.0958454	0.100751	0.432909	0.332159
ZSCAN30	0.0785335	0.517015	0.405063	-0.111952	0.078365	0.234513	0.0635455	-0.170967
ZWINT	-0.0858764	-0.604995	-0.655128	-0.0501325	-0.0361264	-0.305143	-0.190307	0.114836

## Sheet: WORKSHEET 2
	24 hrs				72 hrs
HGNC SYMBOL	IDASA vs NDC	NIL vs NDC	IDASA + NIL vs NDC	IDASA + NIL vs NIL	IDASA vs NDC	NIL vs NDC	IDASA + NIL vs NDC	IDASA + NIL vs NIL
A2M	0.318689	1.16411	1.13158	-0.0325242	-0.00820102	0.030734	-0.269414	-0.300148
AAMP	-0.107608	-0.320117	-0.357162	-0.0370446	-0.0039168	-0.0794062	-0.137141	-0.0577351
AAR2	-0.0460534	-0.17162	-0.257915	-0.0862944	-0.00714781	-0.144866	-0.124033	0.020833
ABCA1	0.32593	1.72025	1.88246	0.162212	0.0735141	0.897145	1.13108	0.233936
ABCA13	0.222084	0.197092	0.47169	0.274598	0.0305149	0.596506	0.798864	0.20236
ABCB7	0.0907042	0.245545	0.260809	0.0152638	0.0254725	0.044823	-0.149647	-0.19447
ABCF2	-0.0855321	-0.375505	-0.481517	-0.106012	-0.0330259	-0.0685266	-0.0520433	0.0164835
ABHD12B	0.396044	0.575692	0.668407	0.0927156	-0.273521	0.224099	0.527713	0.303615
ABLIM1	0.051974	0.51164	0.528934	0.0172935	-0.144885	0.280931	0.236011	-0.0449188
AC011481.1	-0.137806	-0.635121	-0.693265	-0.0581439	-0.0342765	-0.18198	-0.24914	-0.0671596
AC099489.1	0.0967564	1.16782	1.23996	0.0721493	-0.0836806	0.135959	0.138404	0.00244496
AC124319.1	0.0490001	0.329416	0.357811	0.0283955	0.0372779	0.00577434	0.188764	0.18299
AC139530.1	0.0598104	0.777092	0.738737	-0.0383548	0.0490766	0.178715	0.324327	0.145612
ACAA1	-0.11122	0.164659	0.243302	0.0786432	-0.0363142	0.0539364	-0.0512427	-0.105179
ACACB	0.0543714	0.558657	0.560847	0.00219021	0.0454555	0.266946	0.186155	-0.0807904
ACAD8	0.0381031	0.163102	0.218235	0.0551331	0.0378381	0.138461	0.23734	0.098879
ACAD9	0.00184583	-0.203832	-0.282681	-0.0788486	0.0100389	-0.0242126	0.00659601	0.0308087
ACCS	0.0384375	0.741553	0.690581	-0.0509719	0.0309366	0.249675	0.128193	-0.121482
ACOT7	-0.104018	-0.43733	-0.445439	-0.00810983	-0.056068	-0.201746	-0.133513	0.0682329
ACOX2	0.442113	1.21873	1.28192	0.0631854	0.165742	0.536763	0.860476	0.323714
ACP5	-0.157235	1.39901	1.47122	0.0722059	0.154032	0.459456	0.296011	-0.163444
ACPP	-0.129431	-0.601421	-0.540682	0.0607396	-0.164859	-0.911565	-0.813794	0.0977709
ACSBG1	0.224207	1.0412	1.02332	-0.0178813	0.319089	0.282402	-0.681062	-0.963459
ACSF2	-0.0912491	0.484913	0.514111	0.0291974	0.100525	0.110869	0.0585758	-0.0522935
ACSS2	-0.0164401	0.533178	0.47873	-0.0544473	-0.0187226	0.188983	0.192664	0.0036818
ACTA2	1.24909	0.790317	1.85612	1.0658	-0.0507792	-0.600174	0.639918	1.24009
ACTG1	0.0412079	0.318565	0.405122	0.086557	0.0189956	-0.128276	-0.0217234	0.106552
ACTL6A	-0.0820957	-0.449868	-0.506544	-0.0566756	-0.0104756	-0.101044	-0.1339	-0.0328562
ADA	0.276176	0.16922	0.540167	0.370948	0.233485	-0.176827	0.298818	0.475644
ADAM20	0.366345	1.25946	1.27093	0.0114674	-0.0820498	0.0746859	0.0456721	-0.0290129
ADAMTS10	0.290708	0.849374	0.896299	0.0469246	0.0621796	0.633128	0.772154	0.139026
ADAMTS13	0.0695809	1.06724	0.909535	-0.157707	-0.274098	0.0805557	0.375979	0.295424
ADAMTS7	0.331607	1.25874	1.60997	0.35123	0.0322566	-0.0844872	0.557839	0.642326
ADAR	-0.0255371	-0.0974139	-0.15028	-0.0528661	0.0244227	-0.0263214	-0.0364246	-0.0101031
ADCY4	0.29791	1.12215	1.06905	-0.0531011	-0.00807911	-0.239222	0.560229	0.799451
ADD2	-0.166652	0.475714	0.176276	-0.299438	0.134083	0.709271	0.140058	-0.56921
ADGRB2	0.770006	1.08075	1.66371	0.582958	-0.0073835	0.23238	0.775468	0.543088
ADGRE1	0.3808	1.34294	1.33412	-0.00882586	-0.183335	0.516508	0.966363	0.449856
ADGRE2	0.394575	0.566946	0.617884	0.0509384	0.000868059	-0.0581704	0.251813	0.309983
ADHFE1	0.219383	1.60095	1.61715	0.0162096	0.238851	0.687536	0.643468	-0.0440683
ADM2	0.0389002	1.26915	1.63179	0.362636	-0.966312	2.02843	2.60696	0.578529
ADNP2	-0.0677384	-0.330691	-0.382532	-0.0518412	0.00179472	-0.00945819	-0.0280316	-0.0185734
ADORA3	0.852399	0.968988	1.22476	0.25577	-0.185747	-0.797765	-0.26504	0.532725
ADPRM	0.039043	0.68564	0.654088	-0.0315519	0.00580629	0.273633	-0.00971995	-0.283353
AEN	0.549002	-0.419014	0.262404	0.681418	0.350163	-0.364982	0.573736	0.938718
AFG3L2	-0.055228	-0.132894	-0.216616	-0.0837212	0.00181979	0.106728	-0.0919996	-0.198727
AGO4	0.0886064	0.435543	0.423986	-0.011557	-0.0178084	0.0608444	0.0390305	-0.0218139
AGPAT4	-0.0355897	0.516076	0.429153	-0.0869229	0.0547915	0.391484	0.259491	-0.131993
AHNAK	-0.00725408	0.715263	0.700231	-0.0150311	-0.0248625	-0.119557	0.235729	0.355286
AHRR	0.0548375	0.873823	0.873306	-0.000516228	0.0542547	0.62704	0.950365	0.323326
AHSA1	-0.122537	-0.631398	-0.716562	-0.0851639	-0.0455814	-0.194801	-0.23818	-0.0433791
AIMP2	-0.0685033	-0.291715	-0.420798	-0.129083	0.0194895	0.0571937	0.0150705	-0.0421231
AK2	-0.0989582	-0.366037	-0.397317	-0.0312801	-0.0178886	-0.059652	-0.0526729	0.00697924
AK9	0.0167163	0.63635	0.697226	0.0608758	0.0539894	0.448894	0.325108	-0.123785
AKAP1	-0.124406	-0.311301	-0.366848	-0.0555471	-0.0291416	-0.0622994	-0.205944	-0.143644
AKIRIN1	-0.0380339	-0.218299	-0.184222	0.0340767	-0.00199823	-0.0940459	-0.115426	-0.0213804
AKNA	0.05292	0.236485	0.260947	0.0244619	-0.00949792	-0.212399	0.052622	0.265021
AKR1B1	-0.0656814	-0.349149	-0.349199	-5.08272e-05	0.0405446	-0.194038	-0.200787	-0.00674926
AKT1	-0.0660502	-0.253419	-0.283285	-0.0298657	0.0292199	-0.0423863	0.0260895	0.0684758
ALDH18A1	-0.0937259	-0.405929	-0.457103	-0.051174	-0.00757084	-0.270482	-0.337811	-0.0673295
ALDH1B1	-0.0536215	-0.375657	-0.401929	-0.026272	0.0338848	-0.0497741	0.0593504	0.109125
ALDH1L2	-0.0531358	1.07419	1.09272	0.0185315	-0.215312	1.52906	1.53621	0.00715043
ALDOA	-0.0914639	-0.341104	-0.357196	-0.016092	0.0260843	-0.136788	-0.118713	0.0180751
ALG1	-0.0688001	-0.33434	-0.339795	-0.00545518	-0.0383752	-0.176098	-0.100063	0.0760345
ALG14	0.0483159	-0.352697	-0.526649	-0.173951	-0.145616	-0.394954	-0.313559	0.0813954
ALG3	-0.140038	-0.500942	-0.579656	-0.0787139	-0.00557074	-0.295814	-0.276247	0.0195665
ALG5	-0.0239798	-0.415671	-0.358176	0.0574955	-0.0589634	-0.13799	-0.0999072	0.0380828
ALPK1	0.119964	0.373755	0.407651	0.0338956	0.0389144	0.150144	0.183796	0.0336517
ALYREF	-0.0996674	-0.60174	-0.602475	-0.000734897	-0.0120801	-0.173599	-0.181426	-0.00782661
AMY2B	0.048349	0.77699	0.854591	0.0776012	-0.121653	0.438708	0.250536	-0.188171
ANAPC1	-0.0329352	-0.32943	-0.375526	-0.0460955	-0.0386971	-0.0310631	-0.0847776	-0.0537144
ANAPC11	-0.110282	-0.365045	-0.296633	0.0684118	0.135244	0.0101651	-0.0346704	-0.0448353
ANAPC15	-0.221725	-0.325292	-0.434482	-0.10919	0.0786926	-0.0657964	-0.112635	-0.0468386
ANKAR	0.106188	0.35656	0.468235	0.111675	-0.112928	0.168332	-0.00630677	-0.174638
ANKRD10	-0.0291819	0.200601	0.192108	-0.0084932	-0.0165212	0.122718	0.0928067	-0.0299117
ANKRD22	0.224242	-1.77529	-1.52421	0.251078	0.229297	-1.83073	-1.26134	0.569397
ANKRD35	-0.407757	-1.11758	-0.804076	0.3135	0.25944	-0.669677	-0.244775	0.424903
ANKRD54	-0.142222	-0.240853	-0.389984	-0.149131	0.0746669	0.0971258	0.00564045	-0.0914853
ANKRD6	0.0281603	0.442832	0.572887	0.130056	0.135275	0.278767	0.418037	0.139271
ANKZF1	0.00490322	0.364219	0.385278	0.0210587	0.0206257	0.20651	0.207065	0.000554904
ANP32E	-0.152716	-0.671356	-0.707519	-0.0361631	-0.202091	-0.486234	-0.540067	-0.0538323
ANPEP	-0.0274341	0.329835	0.330066	0.000230394	0.0494741	0.101496	0.242884	0.141388
ANXA1	0.059922	-0.238494	-0.13275	0.105744	-0.0644551	-0.64977	-0.349299	0.300472
ANXA6	-0.0812118	-0.143325	-0.160345	-0.0170198	-0.0391716	-0.45026	-0.261452	0.188807
APBB3	0.0216065	0.412772	0.488048	0.0752757	0.14201	0.230126	0.301918	0.0717922
APOBEC3G	0.107744	0.365954	0.349362	-0.0165922	0.0703973	-0.062457	0.108321	0.170778
APOBEC3H	2.0124	0.91729	2.28335	1.36606	0.281836	-0.777787	1.11407	1.89186
APPL2	0.0194705	0.369797	0.385923	0.016126	0.107953	0.328656	0.203773	-0.124883
AQR	-0.023912	-0.178099	-0.25252	-0.0744209	-0.00319446	0.0134359	-0.0101839	-0.0236198
ARC	0.795787	0.875744	1.75456	0.878822	0.0612701	0.685226	1.83725	1.15202
ARCN1	-0.0134046	-0.220862	-0.203093	0.0177691	-0.0015946	-0.179652	-0.118746	0.0609053
ARF1	-0.0119576	-0.24728	-0.217213	0.0300668	0.00541547	-0.201853	-0.160558	0.0412952
ARHGAP11B	1.02228	0.59528	1.22876	0.633477	0.285461	2.69157	0.441645	-2.24993
ARHGAP19	0.00793814	-0.333018	-0.389441	-0.0564224	-0.034488	-0.147321	-0.266254	-0.118933
ARHGAP25	0.166161	0.306867	0.391072	0.0842049	0.0656554	-0.144218	0.107788	0.252006
ARHGDIA	-0.0761076	-0.510833	-0.4798	0.0310335	0.00722536	-0.356074	-0.255354	0.10072
ARHGEF3	0.297045	0.605443	0.857839	0.252397	0.0800144	0.0499803	0.326297	0.276317
ARHGEF39	-0.0417502	-0.320341	-0.404743	-0.084402	0.13066	-0.0480929	0.0179633	0.0660563
ARHGEF40	0.0260153	0.617563	0.674711	0.0571475	0.0923169	0.0103279	0.261873	0.251546
ARID5B	0.185752	0.924144	1.01529	0.0911429	-0.0192711	0.0741596	0.356803	0.282644
ARL15	0.187701	0.597233	0.743926	0.146694	-0.119536	0.119975	0.348781	0.228806
ARPC4	-0.0759934	-0.286663	-0.302601	-0.0159386	0.0604807	-0.229088	-0.0758244	0.153264
ARR3	-0.0248364	0.819018	0.859301	0.0402826	0.34614	0.587132	0.140158	-0.446974
ARRB2	-0.0123289	-0.44151	-0.410494	0.0310153	0.0356204	-0.530233	-0.269561	0.260672
ARRDC5	0.431366	1.32139	1.45539	0.133999	-0.21618	0.41075	0.675713	0.264964
ASF1B	-0.0197005	-0.497908	-0.549812	-0.0519033	0.0302205	-0.240885	-0.14222	0.0986648
ASIC4	0.267451	1.43227	1.36578	-0.0664817	0.228777	0.417865	0.682642	0.264777
ASNS	-0.184636	0.431487	0.373357	-0.0581292	-0.0257592	1.24245	1.17661	-0.065835
ASPDH	0.271424	1.66764	1.61922	-0.0484126	0.32352	0.600471	0.855729	0.25526
ASS1	-0.240312	1.62756	1.69737	0.069811	-0.521585	4.30923	4.39148	0.0822523
ASTL	-0.627385	-0.458682	-0.809549	-0.350866	0.0839265	-0.0614576	-0.0818884	-0.0204305
ASTN2	0.815065	0.0579127	0.79932	0.741408	0.134435	-0.486124	0.498997	0.985122
ATAD3A	-0.131294	-0.647922	-0.638679	0.00924338	0.0960139	-0.0283566	-0.0150556	0.0133013
ATF3	0.403872	0.431323	0.644447	0.213126	-0.0972532	0.857825	1.34246	0.484634
ATG16L2	0.189578	0.461512	0.574388	0.112877	0.0752636	0.0870899	0.260675	0.173585
ATP10B	0.84165	2.30693	2.42952	0.122599	0.312789	1.5032	1.50845	0.00524909
ATP1A1	-0.0228239	-0.243775	-0.284414	-0.0406393	-0.0114835	-0.133462	-0.0807859	0.0526762
ATP1B3	-0.0159749	-0.455432	-0.480942	-0.0255095	-0.0276969	-0.243582	-0.358189	-0.114607
ATP23	-0.354732	0.0951342	2.50184	2.4067	-0.802658	-0.0278147	3.1088	3.13661
ATP2A2	-0.0361801	-0.2921	-0.289867	0.00223346	0.00706988	-0.17098	-0.179564	-0.00858364
ATP5MC1	-0.197699	-0.604957	-0.693275	-0.0883172	0.0629657	-0.143895	-0.195351	-0.0514555
ATP5MC3	-0.0820604	-0.403656	-0.457586	-0.0539298	-0.0147042	-0.120594	-0.207236	-0.0866415
ATP5MF	-0.171979	-0.53988	-0.528892	0.0109878	-0.00177971	-0.18919	-0.214989	-0.0257989
ATP6V0B	0.0107739	-0.315436	-0.290417	0.0250185	0.0302313	-0.333612	-0.182561	0.151051
ATPAF1	-0.055674	-0.202946	-0.327807	-0.124861	0.0195459	0.0209798	-0.0582368	-0.0792165
ATRIP	-0.0363305	-0.204053	-0.311936	-0.107883	0.037197	0.0630968	0.0792119	0.0161152
ATXN1	0.0330647	0.375548	0.381534	0.00598578	-0.0428249	0.0483563	0.114242	0.0658854
ATXN7	0.0273032	0.254559	0.256424	0.00186431	-0.00509938	0.0652979	0.0805229	0.0152251
AUH	0.0711815	0.378219	0.335822	-0.0423971	0.0217816	0.185298	0.150971	-0.0343273
AUNIP	-0.0803238	-0.274706	-0.423959	-0.149253	0.0247147	0.139416	0.0218072	-0.117609
AUP1	-0.109819	-0.19247	-0.26979	-0.0773193	0.0152861	-0.0661335	-0.0996364	-0.0335028
AURKA	-0.0302175	-0.493486	-0.550325	-0.0568384	0.0167879	-0.136684	-0.14453	-0.00784511
AURKAIP1	-0.0500105	-0.441853	-0.366347	0.0755066	-0.00347392	-0.202323	-0.212417	-0.0100946
AURKB	-0.0991526	-0.423167	-0.492041	-0.0688747	-0.00748322	-0.181256	-0.128636	0.0526206
AZIN2	0.274769	0.474383	0.681702	0.207319	0.148139	0.132982	0.51483	0.381848
B3GNT8	-0.0245303	0.298046	0.463989	0.165943	-0.0409092	-0.0628206	-0.138768	-0.0759471
B4GALT5	-0.0522881	-0.375428	-0.343908	0.0315196	-0.0136586	-0.176011	-0.136863	0.0391486
BAALC	0.0462911	0.835229	0.780629	-0.0545999	0.0597955	0.564576	0.233809	-0.330766
BACE1	0.0347987	0.325577	0.329955	0.00437816	0.0391223	0.188869	0.194578	0.00570843
BAG5	0.00261318	-0.181334	-0.248651	-0.0673163	0.00996977	0.00995666	-0.0680032	-0.0779598
BANF1	0.0091305	-0.443477	-0.394678	0.0487994	-0.0913104	-0.163868	-0.327908	-0.16404
BAX	0.885151	-0.137032	0.773607	0.910639	0.333528	-0.472076	0.523411	0.995487
BAZ2B	0.0949742	0.373085	0.338456	-0.0346286	-0.0177218	-0.0385118	0.0224962	0.0610083
BBC3	0.706813	0.408779	1.1136	0.704826	0.376277	0.171955	1.01808	0.846123
BBS2	0.0256439	0.437593	0.404589	-0.0330041	0.00257056	0.289087	0.143328	-0.145758
BBS9	0.147312	0.596025	0.746184	0.150159	-0.0253604	0.198214	0.188448	-0.00976618
BCAP31	-0.0188312	-0.363081	-0.394019	-0.030937	-0.0105229	-0.237492	-0.245222	-0.0077294
BCAR3	0.434011	0.432461	0.642854	0.210393	-0.188113	-0.336164	0.0661918	0.402356
BCAS3	0.0950894	0.721055	0.667002	-0.0540525	0.0205724	0.332485	0.302641	-0.0298431
BCL2A1	0.313209	0.635524	1.02961	0.394083	-0.0452774	-0.123333	0.116332	0.239666
BCL2L11	0.0736724	0.494217	0.567652	0.0734358	0.120385	0.346954	0.419525	0.0725716
BCL2L12	-0.168352	-0.42123	-0.313763	0.107467	-0.0576974	-0.101423	-0.00947415	0.0919488
BCL6	-0.101927	1.25502	1.68881	0.43379	0.02308	0.418693	0.451412	0.0327189
BCLAF3	0.0773687	0.235232	0.40513	0.169899	-0.0828978	0.024551	0.0371045	0.0125536
BCO2	0.587383	0.820633	0.992922	0.172289	-0.360864	0.110107	-0.219617	-0.329724
BEND3	-0.150912	-0.579369	-0.665288	-0.0859194	-0.0389288	-0.18683	-0.215392	-0.0285619
BHLHE40	0.221749	0.696733	0.795183	0.0984509	0.0263814	0.469346	0.820835	0.351489
BIRC5	-0.0405148	-0.501252	-0.530656	-0.0294038	0.0241723	-0.0604166	-0.0600271	0.000389791
BLCAP	-0.0565831	-0.12277	-0.192597	-0.0698265	0.0237786	0.0288212	-0.0813622	-0.110183
BMF	0.37133	1.97076	2.00721	0.0364505	0.097596	0.599993	0.869701	0.269709
BMPR2	0.12669	0.47727	0.516056	0.0387856	0.0265072	0.209566	0.034909	-0.174657
BMS1	-0.000366116	-0.246088	-0.312072	-0.065984	0.00207621	-0.0108973	-0.0497805	-0.0388832
BOLA3	-0.200854	-0.516585	-0.603848	-0.0872628	-0.0117689	0.0470437	0.0502714	0.00322794
BOP1	-0.14588	-0.409234	-0.469426	-0.0601919	-0.0362899	0.017604	-0.0999606	-0.117564
BRCA1	-0.0324632	-0.38919	-0.406639	-0.0174488	-0.012428	-0.0609656	-0.0449075	0.0160581
BRMS1	-0.0754092	-0.316464	-0.312772	0.00369199	0.0217404	-0.0968669	-0.0216357	0.0752312
BTBD3	0.0161613	-0.0452682	-0.00522554	0.0400427	-0.0943366	-0.104943	-0.310089	-0.205147
BTBD8.1	0.0434878	0.738788	0.640231	-0.0985567	0.0224121	0.300477	0.166118	-0.134358
BTG2	0.52465	0.867341	1.20239	0.335047	-0.0950432	-0.57758	-0.139243	0.438337
BUB1	-0.0418824	-0.470062	-0.558908	-0.0888462	-0.0366097	-0.14959	-0.222714	-0.0731238
BUB1B	-0.0477861	-0.48573	-0.555919	-0.070189	-0.044531	-0.151004	-0.185695	-0.0346916
BYSL	-0.0438298	-0.303763	-0.281101	0.0226622	0.100775	0.0422631	0.0852281	0.0429651
BZW2	-0.0597716	-0.202952	-0.272089	-0.0691377	-0.0185719	0.00789579	-0.082466	-0.0903618
C10orf105	-0.314172	1.00925	1.3425	0.333251	0.265425	0.446763	0.699593	0.252832
C10orf25	0.0701797	0.686108	0.569601	-0.116507	0.11694	0.388818	0.228881	-0.159936
C11orf21	-0.0189914	0.311388	0.325523	0.0141356	-0.0012659	0.121309	-0.0444312	-0.165739
C11orf71	0.0310801	0.244744	0.3135	0.0687565	0.0234083	-0.0362335	-0.148725	-0.112492
C12orf76	0.127813	0.934515	0.813496	-0.121019	-0.111387	0.625565	0.56727	-0.0582938
C14orf93	0.0305798	0.430447	0.353656	-0.0767915	0.0370574	0.202095	0.11175	-0.090345
C16orf86	-0.0222514	0.737649	0.576151	-0.161498	0.168227	0.201219	-0.0520021	-0.253221
C16orf91	-0.131586	-0.301086	-0.348063	-0.0469771	0.101492	-0.00451045	0.140421	0.144932
C19orf18	-0.144758	1.46817	1.40609	-0.0620748	-0.267162	0.54986	0.176247	-0.373613
C1orf216	-0.0991087	-0.137223	-0.221001	-0.0837774	0.0666944	0.0544628	-0.0227694	-0.0772321
C1QBP	-0.073478	-0.44946	-0.519375	-0.0699145	-0.0345893	-0.0812821	-0.174121	-0.0928384
C1QTNF4	0.38217	1.777	1.58279	-0.194204	0.049825	0.710889	1.01675	0.305859
C1QTNF6	0.0750186	0.641006	0.596558	-0.0444472	0.160188	0.503401	0.296038	-0.207362
C1RL	0.0529143	0.300925	0.35152	0.0505947	0.0840318	0.0766034	0.221726	0.145123
C20orf194	0.0529857	0.507993	0.486153	-0.0218395	0.0184522	0.200892	0.0653017	-0.13559
C20orf203	0.300378	0.820404	0.719203	-0.1012	-0.0938475	0.251071	0.343302	0.0922317
C2orf66	0.058388	2.50953	2.40849	-0.101037	-0.983285	1.27408	0.516152	-0.757927
C2orf92	-0.0648336	0.740338	0.455017	-0.28532	0.0270833	0.508703	0.43685	-0.071852
C5AR1	0.980072	2.23582	2.17981	-0.0560124	-0.125821	0.52033	1.15825	0.637922
C5orf63	0.171144	0.240542	0.354333	0.11379	0.035754	0.30148	0.220654	-0.0808253
C7orf31	0.371866	0.861861	0.994874	0.133013	0.0980906	0.263448	0.193476	-0.069972
C9orf139	-0.0386359	0.608699	0.679887	0.0711878	-0.0115838	0.310997	0.399193	0.0881964
C9orf43	0.0204086	0.48051	0.591393	0.110884	-0.182695	0.283648	0.113902	-0.169745
CABP7	0.34018	0.729907	0.856764	0.126858	0.263163	0.78984	1.41402	0.624185
CACFD1	-0.200752	0.516646	0.525799	0.00915263	-0.0652734	0.132438	0.488999	0.356562
CACNA1F	-0.211097	1.476	1.53278	0.0567805	0.51486	0.813569	1.22947	0.415901
CACNA2D4	-0.0242143	0.590891	0.533847	-0.0570436	0.11434	0.304965	0.469144	0.164179
CACNB2	0.177235	0.271492	0.390538	0.119047	-0.0137593	0.213937	0.105887	-0.10805
CALCOCO1	0.0688739	0.850692	0.808542	-0.042149	0.0462311	0.278368	0.205413	-0.0729537
CALR	-0.00983661	-0.615709	-0.536754	0.0789554	-0.0471259	-0.619974	-0.538933	0.0810412
CAMK1D	0.0946193	0.271385	0.282535	0.0111502	0.0572343	0.189884	0.435795	0.245912
CAMK2G	0.0301434	0.245169	0.271232	0.0260635	-0.0317698	-0.0312011	0.052258	0.0834591
CAMLG	0.00148901	0.316265	0.33939	0.0231251	-0.0839549	-0.069285	0.00432646	0.0736117
CAMTA1	0.00151684	-0.288528	-0.143019	0.145509	0.0382222	-0.161475	-0.0665767	0.0948988
CAP1	0.00448484	-0.210919	-0.211703	-0.000784478	-0.00706995	-0.257149	-0.118545	0.138604
CAPN3	0.0559734	0.787497	0.881209	0.0937118	0.0406308	0.239684	0.184481	-0.0552036
CAPN5	0.114947	0.837084	0.567486	-0.269597	0.325214	0.28102	0.267557	-0.0134621
CARD9	-0.0741677	0.159141	0.14033	-0.0188107	0.0592524	0.368756	0.398164	0.0294076
CARF	0.125971	0.61835	0.653131	0.0347812	-0.0993271	0.221948	0.0625608	-0.159387
CARS2	-0.0867095	-0.173648	-0.273979	-0.100331	0.0438947	0.0671716	0.080869	0.0136974
CASP4	-0.0221407	0.256147	0.20788	-0.0482669	0.00226162	0.115069	0.197415	0.0823462
CBLB	0.0318612	0.406804	0.38784	-0.0189641	-0.0208204	0.107501	0.0427663	-0.0647344
CBX6	-0.0383801	-0.37969	-0.399327	-0.0196368	0.0593114	-0.0446191	-0.0657992	-0.0211799
CC2D2B	-0.12596	0.243828	0.548652	0.304823	0.228713	0.349958	0.661604	0.311647
CCAR2	-0.0183786	-0.220347	-0.256566	-0.0362188	0.00552018	-0.0948143	-0.11077	-0.015956
CCDC12	-0.0929262	-0.261902	-0.271697	-0.00979465	0.0364928	-0.0407098	-0.0320369	0.00867295
CCDC124	-0.118086	-0.595292	-0.574275	0.0210173	-0.0335789	-0.0856676	-0.156126	-0.0704582
CCDC137	-0.145353	-0.428918	-0.460474	-0.0315564	0.0365049	-0.063694	-0.0196154	0.0440787
CCDC146	0.0370679	0.798139	0.791955	-0.00618363	-0.0695265	0.363866	0.480325	0.116459
CCDC154	0.309028	0.751285	0.740482	-0.0108021	0.0211567	0.406986	0.447005	0.0400193
CCDC159	0.10098	0.435092	0.565268	0.130176	-0.0047074	0.121965	0.366599	0.244635
CCDC167	-0.0579281	-0.497681	-0.436643	0.0610388	-0.0250605	-0.588424	-0.163131	0.425294
CCDC191	0.0196736	0.582748	0.672945	0.0901977	-0.072097	0.226454	0.100815	-0.125639
CCDC28A	0.0984137	0.371945	0.266202	-0.105743	-0.0152964	0.0798966	-0.0440462	-0.123943
CCDC30	0.333283	0.899925	1.04127	0.141347	0.00721731	0.675266	0.557167	-0.118099
CCDC51	-0.0683601	-0.284727	-0.333295	-0.0485681	0.0184212	-0.0899566	-0.0787937	0.0111629
CCDC61	-0.170358	-0.298262	-0.279165	0.0190974	0.170512	0.0758767	-0.0261889	-0.102066
CCNA2	-0.117874	-0.598501	-0.658189	-0.0596876	-0.0817461	-0.117346	-0.111291	0.00605573
CCNB1	-0.1289	-0.600802	-0.718476	-0.117674	-0.04035	-0.146994	-0.177517	-0.0305228
CCNB2	-0.00296689	-0.459329	-0.533236	-0.0739069	0.00317114	-0.0143323	-0.086118	-0.0717854
CCNDBP1	0.0283585	0.344491	0.258696	-0.0857945	0.0739055	0.148203	-0.00701579	-0.155219
CCNF	-0.0468363	-0.464259	-0.527795	-0.0635358	0.0448628	-0.250565	-0.184111	0.0664542
CCNG1	0.394814	0.321664	0.677337	0.355673	0.0503847	-0.176889	0.184064	0.360953
CCNG2	0.107215	0.694658	0.823031	0.128373	-0.116168	0.123969	0.15374	0.0297716
CCNI	-0.0245374	0.1706	0.193619	0.0230194	0.01113	-0.0644042	-0.123264	-0.0588595
CCNL2	0.0834032	0.280574	0.313281	0.0327071	-0.00272764	0.0856079	0.0417836	-0.0438243
CCT2	-0.0377629	-0.370678	-0.481096	-0.110418	-0.0333006	-0.0186846	-0.12494	-0.106255
CCT3	-0.0974759	-0.372475	-0.450955	-0.0784794	-0.032654	-0.0169145	-0.106032	-0.0891169
CCT6A	-0.0843154	-0.450862	-0.525244	-0.0743821	-0.0281026	-0.0429027	-0.155027	-0.112124
CCT6B	0.0353211	0.77098	0.780875	0.00989513	-0.226868	0.0533734	0.144872	0.0914992
CCT7	-0.0728873	-0.45665	-0.52269	-0.0660396	-0.0297719	-0.125899	-0.165145	-0.0392459
CD200	0.257819	1.07221	0.969423	-0.102783	-0.0807225	-0.16699	0.171352	0.338342
CD244	7.82132e-05	0.551852	0.50383	-0.0480213	-0.0706366	0.0614183	-0.0783459	-0.139764
CD300A	0.0927715	-0.176725	-0.0500312	0.126694	0.0396409	-0.641846	-0.223203	0.418643
CD300LB	0.0185684	-0.335025	-0.286435	0.0485902	0.0276262	-1.4721	-0.768415	0.703685
CD320	-0.226384	-0.575425	-0.633973	-0.0585477	-0.010461	-0.131716	-0.280714	-0.148998
CD3EAP	-0.194562	-0.460053	-0.715736	-0.255683	0.116598	0.0862243	-0.272117	-0.358341
CD52	-0.00206521	0.0212705	0.103239	0.0819685	-0.0848718	-1.37719	-1.11253	0.26466
CD6	0.596528	1.14061	1.27623	0.135623	0.43186	-0.505654	0.29084	0.796494
CD72	0.269493	1.20532	1.26355	0.0582292	0.0590126	0.210219	0.249062	0.0388435
CD81	0.0188612	-0.34107	-0.309261	0.0318084	-0.00113295	-0.209394	-0.173216	0.0361782
CD83	-0.0195824	-0.333958	-0.259559	0.074399	0.000201272	-0.239166	0.0596235	0.29879
CDC123	-0.0339218	-0.366907	-0.393991	-0.0270837	-0.0598197	-0.115165	-0.147764	-0.032599
CDC20	-0.0892367	-0.591661	-0.69579	-0.104129	-0.0447749	-0.136819	-0.261621	-0.124802
CDC25A	-0.0437104	-0.525223	-0.624699	-0.0994763	-0.0193297	-0.172149	-0.149457	0.0226921
CDC26	-0.0498359	-0.308695	-0.437764	-0.129069	-0.0535073	-0.167178	-0.445155	-0.277977
CDC45	-0.0388122	-0.448604	-0.48482	-0.0362156	0.0260256	-0.134798	-0.0654645	0.0693341
CDC6	-0.0301467	-0.482969	-0.511864	-0.0288945	-0.0581903	-0.336902	-0.131691	0.205211
CDCA3	0.0626069	-0.473387	-0.47515	-0.00176309	0.0740254	-0.0584766	-0.0235754	0.0349014
CDCA4	-0.0750621	-0.299362	-0.33641	-0.0370479	0.0652348	0.00787084	0.0712765	0.0634058
CDCA5	-0.0791254	-0.349457	-0.416432	-0.0669753	0.0369323	-0.103914	-0.00231566	0.101598
CDCA8	-0.0601226	-0.416338	-0.496778	-0.0804404	-0.0411995	-0.123944	-0.216305	-0.0923608
CDHR1	0.515261	1.42403	1.70277	0.278741	0.346117	1.22107	1.64007	0.418999
CDK15	0.2999	0.576566	0.720168	0.143602	-0.00761102	-0.875527	-0.389934	0.485594
CDK18	0.129295	0.619056	0.52328	-0.0957756	0.122401	0.282617	0.11233	-0.170287
CDK2	-0.0337603	-0.33824	-0.390633	-0.0523936	-0.0231216	-0.0570307	0.00125938	0.0582902
CDK2AP2	-0.108636	-0.580582	-0.484536	0.096046	0.0361338	-0.424395	-0.277084	0.14731
CDKN1A	1.636	-0.0486936	1.44324	1.49193	0.0875442	-1.34792	0.703059	2.05098
CDKN3	-0.187189	-0.617749	-0.663196	-0.0454472	-0.0779103	-0.110686	-0.180634	-0.0699472
CEACAM1	0.3924	1.22454	1.44135	0.216804	0.0443925	-0.140129	0.10976	0.24989
CEL	0.440234	0.351882	0.464658	0.112775	-0.174481	-0.132487	0.156467	0.288955
CELF6	0.0169975	0.66503	0.687437	0.0224072	-0.0971204	0.502927	0.258395	-0.244532
CENPA	-0.0273667	-0.643783	-0.572359	0.0714248	-0.0919783	-0.307657	-0.283834	0.0238232
CENPB	-0.145252	-0.374701	-0.421366	-0.0466655	0.140046	0.00208607	0.029202	0.027116
CENPF	0.0411183	-0.400256	-0.47387	-0.0736134	-0.032396	-0.119008	-0.154035	-0.0350268
CENPL	-0.0309384	-0.296823	-0.354043	-0.0572197	-0.00159077	-0.0155764	-0.0770432	-0.0614667
CENPW	0.00921059	-0.501144	-0.462339	0.0388052	-0.0275067	-0.238299	-0.179827	0.0584725
CENPX	-0.169265	-0.48569	-0.54773	-0.0620391	0.0452528	0.151432	0.170269	0.0188374
CEP170	-1.23584	-1.84174	-0.878828	0.96291	-2.0923	-3.20691	-3.97047	-0.763555
CEP41	0.00713787	-0.0335806	-0.187262	-0.153682	-0.0631368	-0.0831808	-0.100718	-0.0175371
CEP55	-0.0291399	-0.561746	-0.58916	-0.0274141	-0.0588947	-0.464848	-0.327102	0.137747
CFAP298	-0.0844451	-0.342558	-0.399325	-0.0567675	-0.059319	-0.111907	-0.146203	-0.0342956
CFAP57	0.347364	1.69694	1.91811	0.221165	0.0348926	0.879932	0.994756	0.114826
CFL1	-0.0878564	-0.383461	-0.372294	0.0111662	0.0427097	-0.233117	-0.158489	0.0746288
CFLAR	0.130567	0.298127	0.307745	0.0096184	-0.0184026	0.167193	0.203863	0.0366701
CGREF1	-0.245048	-0.602587	-0.572688	0.0299	0.0471395	0.0188353	-0.0554747	-0.0743098
CHAC1	-0.266394	1.98192	1.93986	-0.0420512	-0.194355	2.57094	2.53208	-0.0388494
CHAC2	-0.244482	-0.725075	-0.764449	-0.0393732	-0.127612	-0.164026	-0.214195	-0.0501684
CHADL	0.319147	0.60734	1.03641	0.429068	-0.023826	-0.0543312	-0.0744908	-0.0201591
CHAF1A	-0.0535042	-0.390131	-0.439495	-0.0493644	-0.0284336	-0.0940094	-0.0584363	0.0355732
CHAF1B	-0.00827184	-0.447237	-0.479106	-0.031869	-0.0267442	-0.0851708	-0.0354963	0.0496746
CHAMP1	-0.0354541	-0.19144	-0.280959	-0.0895188	-0.0352372	-0.0745284	-0.0604565	0.0140719
CHCHD1	-0.0488897	-0.332426	-0.384469	-0.0520436	-0.0190955	-0.0745301	-0.0557221	0.018808
CHCHD2	-0.125902	-0.43277	-0.452245	-0.0194752	0.0320979	-0.14678	-0.0749057	0.0718746
CHD2	0.0867879	0.41377	0.373685	-0.0400848	-6.12402e-05	0.143384	0.0680605	-0.0753237
CHMP7	-0.0880199	-0.159925	-0.236531	-0.0766057	-0.00409653	0.00564934	-0.0822976	-0.0879469
CHN2	0.222775	0.670278	0.839231	0.168954	-0.102624	-0.062988	0.512942	0.57593
CIAPIN1	-0.0487542	-0.274095	-0.380685	-0.10659	0.068189	0.06138	-0.092849	-0.154229
CIITA	0.126271	0.626899	0.683988	0.0570886	0.0483234	0.326726	0.446125	0.119399
CIT	0.0551332	-0.244949	-0.228895	0.0160538	0.00490305	-0.0227324	0.00580262	0.028535
CKAP5	-0.0130476	-0.256675	-0.315373	-0.0586982	0.0166766	-0.0875671	-0.112312	-0.0247446
CKS1B	-0.0262105	-0.414647	-0.479926	-0.0652786	0.0360311	-0.0254017	-0.0174769	0.00792491
CKS2	-0.143014	-0.503904	-0.615322	-0.111418	-0.0931287	-0.109039	-0.159064	-0.0500245
CLCN6	0.0537762	0.416805	0.390956	-0.0258487	0.0306483	0.223475	0.271966	0.0484913
CLDN14	0.260902	2.75532	2.42311	-0.332205	1.1733	1.60945	0.601948	-1.0075
CLEC2D	0.188809	0.670396	0.701254	0.0308582	-0.0813053	0.298904	0.247512	-0.0513915
CLEC3B	-0.168666	1.46352	1.40013	-0.063383	0.0981042	0.926358	0.878089	-0.0482688
CLK1	0.115036	0.657591	0.769601	0.11201	-0.0463524	0.274798	0.277906	0.00310783
CLK4	0.0333112	0.540095	0.501753	-0.0383422	-0.00331152	0.281351	0.153473	-0.127878
CLN6	-0.113116	-0.375756	-0.403563	-0.0278069	0.0320457	-0.193033	-0.262222	-0.0691886
CLPB	-0.116758	-0.420362	-0.433456	-0.0130943	0.0143599	-0.327222	-0.268947	0.0582743
CLPTM1	-0.113305	-0.282765	-0.315868	-0.0331026	-0.00587028	-0.117457	-0.169516	-0.0520588
CLPTM1L	0.0148277	-0.258217	-0.470247	-0.21203	-0.154411	-0.397837	-0.365162	0.0326753
CLSPN	0.00256778	-0.499346	-0.564361	-0.065015	0.000464477	-0.187469	-0.154714	0.032755
CLSTN3	0.0135395	0.478668	0.542802	0.0641342	-0.0166927	-0.00245375	0.234046	0.2365
CLU	-0.0723576	0.443962	0.420161	-0.0238011	0.0370974	0.424792	0.629065	0.204273
CLUH	-0.136111	-0.408376	-0.482058	-0.0736816	-0.0136536	-0.0267103	-0.147904	-0.121193
CMBL	0.154585	0.0932294	0.279895	0.186666	0.11077	0.194501	0.204179	0.00967863
CMPK2	0.00420355	0.31226	0.317305	0.00504546	0.110085	0.217571	0.394877	0.177306
CMSS1	-0.0864987	-0.457781	-0.528757	-0.0709763	-0.0556331	0.0227831	-0.147069	-0.169852
CNOT1	-0.0438084	-0.161671	-0.185256	-0.0235849	0.0452304	-0.0383883	-0.07335	-0.0349616
CNOT9	-0.0355815	-0.277702	-0.36465	-0.0869487	0.0101019	-0.0678027	-0.0395092	0.0282936
CNPY2	-0.0592767	-0.367358	-0.408951	-0.0415928	0.0122621	-0.293173	-0.155054	0.13812
CNR2	0.206247	1.16099	1.17127	0.0102827	-0.146445	0.176124	0.738904	0.562781
COA3	-0.111007	-0.279599	-0.337037	-0.0574375	0.074548	0.0333649	-0.0548933	-0.0882581
COA4	-0.194489	-0.46851	-0.546402	-0.077892	-0.0919427	-0.0885218	-0.211257	-0.122735
COG4	0.0110703	0.272805	0.231074	-0.0417305	0.00873649	0.0635758	0.107757	0.0441809
COL24A1	0.14082	1.22547	1.17229	-0.0531758	0.108838	0.755117	0.514799	-0.240318
COL4A3	0.348517	0.819975	1.02481	0.204832	-0.106753	0.3169	0.186968	-0.129932
COL9A2	0.118789	1.02823	1.16636	0.138137	0.00666625	0.229348	0.552753	0.323405
COLGALT1	-0.115543	-0.400218	-0.429139	-0.0289216	0.016584	-0.0853986	-0.087084	-0.00168507
COMMD8	-0.151226	-0.452623	-0.476184	-0.0235606	-0.184408	-0.501898	-0.43526	0.0666381
COPB2	0.00496142	-0.260738	-0.250731	0.0100076	-0.0418258	-0.280929	-0.240994	0.0399348
COPG1	-0.056097	-0.186524	-0.194038	-0.00751349	-0.0145707	-0.200431	-0.1352	0.0652314
COPS6	-0.0355759	-0.275424	-0.253732	0.0216924	0.0896388	-0.0472287	-0.0661543	-0.0189254
COPS7A	-0.122373	-0.203688	-0.25754	-0.0538519	0.0534884	-0.0955418	-0.0606184	0.0349235
COPS8	-0.0128601	-0.218758	-0.257915	-0.0391569	0.0179169	-0.0520079	-0.0317184	0.0202896
COPZ1	0.00417129	-0.154231	-0.217751	-0.0635194	0.0164168	-0.199581	-0.182623	0.0169575
COQ2	-0.0248982	-0.286103	-0.319654	-0.0335507	-0.0636795	-0.087455	-0.0899391	-0.00248403
COQ9	-0.120644	-0.19107	-0.298631	-0.107561	0.0149466	0.0735908	-0.0210338	-0.0946244
COX10	-0.107736	-0.164522	-0.248689	-0.0841665	-0.0175247	-0.117725	0.025709	0.143434
COX19	0.0569612	0.318772	0.206324	-0.112448	-0.0196861	0.298263	0.18637	-0.111893
COX5B	-0.091721	-0.293095	-0.310659	-0.0175648	0.00211064	-0.0552635	-0.0232776	0.031986
CPQ	0.0234213	0.498018	0.40361	-0.0944085	-0.0281865	0.400364	0.192173	-0.208191
CREB3L4	0.0682665	0.579442	0.461783	-0.117659	-0.0821279	0.179911	0.0414279	-0.138483
CREBRF	0.0809061	0.80629	0.86682	0.0605303	-0.0367073	0.230873	0.132945	-0.0979284
CRELD2	-0.0354833	-0.505757	-0.386968	0.118789	-0.0273509	-0.481128	-0.258657	0.222471
CRHBP	0.214516	2.13639	2.27658	0.140194	-0.0481829	2.36561	2.1291	-0.236508
CRLS1	-0.0988156	-0.311839	-0.367312	-0.0554731	-0.036119	-0.00252422	-0.199019	-0.196495
CRY1	-0.0716572	-0.276744	-0.209687	0.0670566	-0.00845644	-0.004232	-0.0727458	-0.0685137
CRYL1	0.0229728	0.337756	0.393046	0.0552897	0.0916201	0.124159	0.186406	0.0622463
CSAD	0.0706701	0.311233	0.334069	0.0228364	-0.0312442	0.288782	0.253281	-0.0355016
CSE1L	-0.0660464	-0.522241	-0.593936	-0.0716944	-0.00978219	-0.137549	-0.137999	-0.000449728
CSPG4	0.559551	0.774411	1.24944	0.475032	0.66254	0.528597	1.80381	1.27522
CSTF2	-0.0519348	-0.285855	-0.389154	-0.103299	-0.0778427	-0.0769818	-0.0113717	0.0656101
CTH	0.0497923	0.421721	0.125781	-0.29594	-0.185657	0.195201	0.19889	0.00368969
CTIF	-0.0677686	0.358829	0.273252	-0.0855765	0.0448093	0.238224	0.207411	-0.0308123
CTNS	0.127925	0.336347	0.497755	0.161408	0.0030995	0.0186428	0.275166	0.256524
CTPS1	-0.0250979	-0.451848	-0.482432	-0.0305838	0.017697	-0.0933851	-0.109317	-0.0159316
CTSK	-0.189714	0.608358	0.761432	0.153074	-0.0210315	-0.00983497	0.0260182	0.0358535
CTXND1	0.700866	0.971737	1.26601	0.294278	-0.171294	0.534094	0.239718	-0.294375
CUBN	-0.030241	0.8575	0.925331	0.0678314	0.135901	0.861975	0.83663	-0.0253452
CUTC	0.0212801	-0.176245	-0.241968	-0.0657227	-0.0752214	-0.02834	-0.0774007	-0.0490606
CYB5D1	-0.027794	-0.252092	-0.307419	-0.0553267	-0.105419	-0.123958	-0.197433	-0.0734748
CYBA	-0.0705636	-0.291259	-0.201115	0.0901441	-0.00947404	-0.331157	-0.0681302	0.263027
CYFIP2	0.340871	0.0840534	0.405685	0.321632	0.179913	-0.227033	0.368494	0.595527
CYGB	0.506121	0.409352	1.60618	1.19683	1.18346	1.00057	1.47423	0.473662
CYLD	0.0734789	0.372971	0.416196	0.043225	0.0024383	-0.00575919	0.150867	0.156626
CYP1B1	0.0505939	0.562658	0.592256	0.0295987	-0.0546632	1.23855	1.33575	0.0972055
CYP2S1	-0.205862	-0.657815	-0.232148	0.425667	0.11391	-0.393739	-0.536611	-0.142871
CYSRT1	0.276849	0.46703	0.842652	0.375622	-0.0661832	0.35782	0.642158	0.284338
CYTH2	0.0672993	0.322438	0.335271	0.0128335	0.00491433	0.173454	0.119063	-0.0543905
CYTH4	0.278384	1.38952	1.35584	-0.033684	-0.00709042	-0.243808	0.0492319	0.293041
DAPP1	0.0742668	0.627204	0.52526	-0.101944	0.101281	0.0488341	-0.0956751	-0.144509
DARS2	0.0092548	-0.406319	-0.425217	-0.0188976	0.0184211	-0.206009	-0.242981	-0.0369729
DAZAP1	-0.0160837	-0.380879	-0.389384	-0.00850483	0.015069	-0.0963017	-0.18858	-0.0922784
DAZAP2	0.016804	-0.0870267	-0.118083	-0.0310563	0.00839605	-0.11953	-0.15509	-0.03556
DCAF1	-0.0489356	-0.20085	-0.255984	-0.0551332	0.0152067	-0.060406	-0.128366	-0.06796
DCP1B	0.340806	0.170884	0.430939	0.260055	0.103467	-0.0932377	0.180656	0.273894
DCTPP1	-0.129475	-0.425963	-0.487353	-0.0613901	0.0143908	-0.154449	-0.16912	-0.014671
DDB1	-0.0487941	-0.321286	-0.363057	-0.0417707	0.0303132	-0.117429	-0.16692	-0.0494904
DDB2	0.966917	0.348751	1.14129	0.792536	0.288208	-0.362323	0.653911	1.01623
DDIAS	-0.0379056	-0.417932	-0.532617	-0.114685	-0.0515886	-0.13104	-0.149189	-0.0181493
DDIT4	0.199527	1.28444	1.43809	0.153647	-0.0744587	1.4024	1.53165	0.129252
DDX1	-0.11203	-0.354656	-0.401782	-0.0471263	0.00226129	0.00925707	-0.0967745	-0.106031
DDX19A	-0.144037	-0.349628	-0.472411	-0.122783	-0.0832411	-0.0350582	-0.115526	-0.0804676
DDX20	-0.0435489	-0.291546	-0.320149	-0.0286024	-0.0262648	-0.0195495	0.0193491	0.0388986
DDX23	-0.0498436	-0.293157	-0.334487	-0.04133	-0.0188312	-0.0864282	-0.113404	-0.0269755
DDX28	-0.101732	-0.233241	-0.295021	-0.0617798	-0.0351188	0.0684416	-0.0541326	-0.122574
DDX39A	-0.0658988	-0.422705	-0.430969	-0.0082636	-0.0065441	-0.151035	-0.105209	0.0458257
DDX49	-0.106075	-0.26578	-0.40425	-0.13847	0.00313313	-0.0258708	-0.132114	-0.106243
DDX58	0.110388	0.626807	0.551381	-0.0754259	-0.0509784	0.154572	0.21475	0.0601779
DDX59	0.0332446	0.119179	0.195499	0.0763201	-0.0166549	-0.0704888	-0.0567047	0.0137841
DDX6	-0.0425435	-0.267166	-0.194847	0.0723191	0.00201284	-0.0400105	-0.00944685	0.0305638
DDX60	0.00754298	0.39792	0.341117	-0.0568026	0.0110222	0.191686	0.0425023	-0.149184
DEGS1	-0.0108375	-0.373391	-0.363576	0.00981445	-0.0128801	-0.139281	-0.208523	-0.069242
DENND1C	0.187962	0.0866186	0.233865	0.147246	-0.0243704	-0.453491	0.0392202	0.492711
DENND2D	0.852241	0.310803	0.935001	0.624198	0.13305	-0.180434	0.637824	0.818258
DENND3	0.0918437	0.343773	0.352575	0.00880211	-0.031183	-0.013332	0.119431	0.132764
DENND6B	0.241988	0.864261	1.19697	0.332713	-0.01539	0.317833	0.590862	0.27303
DEPDC1B	-0.00372861	-0.531836	-0.526285	0.0055515	-0.0095859	-0.203692	-0.206681	-0.00298878
DEPP1	0.171707	2.29637	2.14035	-0.156018	0.327932	1.96755	2.48881	0.521269
DESI1	-0.00450849	-0.290493	-0.368754	-0.0782613	-0.0655839	-0.259591	-0.28507	-0.0254791
DHRS9	0.00102789	-1.1739	-0.922317	0.251589	0.152243	-1.52929	-1.13346	0.395828
DHX15	-0.0586948	-0.348287	-0.354019	-0.00573129	-0.0218015	-0.143971	-0.105252	0.0387189
DHX30	-0.0957245	-0.240146	-0.311695	-0.0715483	0.00749856	-0.0395026	-0.042902	-0.00339931
DHX57	-0.0344844	-0.21426	-0.240169	-0.0259098	0.0383812	0.0786502	-0.0112399	-0.08989
DHX58	-0.140856	0.515802	0.424221	-0.0915809	0.0178988	0.317529	0.201946	-0.115583
DHX9	-0.0669586	-0.391638	-0.42734	-0.0357017	-0.0119284	-0.102437	-0.0883293	0.0141077
DIAPH3	0.0364333	-0.430314	-0.327167	0.103148	-0.0584948	-0.342364	-0.208861	0.133503
DIP2A	0.0621729	0.349289	0.368122	0.0188333	0.0339777	0.0996406	0.173362	0.0737216
DISC1	0.112308	0.438806	0.628878	0.190071	0.0175914	0.0921477	0.0250769	-0.0670705
DISP1	0.0916786	0.276349	0.399315	0.122966	-0.00399183	-3.216e-05	0.282201	0.282233
DLGAP1	0.963359	1.05335	1.0629	0.00954955	0.0322483	-0.177834	0.0566996	0.234534
DMTN	0.0796609	0.498422	0.528276	0.0298543	0.164137	0.587135	0.692071	0.104936
DNAAF2	-0.0549716	-0.143524	-0.241995	-0.0984711	-0.0641791	0.0818193	-0.0509697	-0.132789
DNAAF5	-0.151405	-0.397708	-0.484575	-0.0868662	-0.0431839	-0.051714	-0.176006	-0.124292
DNAH1	0.10546	0.644294	0.724411	0.0801169	0.00379741	0.200729	0.429416	0.228688
DNAH10	-0.00201356	0.829674	1.167	0.337328	-0.245811	0.233763	0.225477	-0.00828503
DNAJA1	-0.078367	-0.611769	-0.655568	-0.0437986	-0.0385416	-0.149257	-0.24572	-0.0964635
DNAJB1	-0.0203414	-0.337327	-0.357116	-0.0197888	0.0180325	-0.0339866	0.0240619	0.0580486
DNAJB2	0.0615445	0.422105	0.605647	0.183541	-0.110687	-0.110512	0.186071	0.296583
DNAJC11	-0.061871	-0.281467	-0.370241	-0.0887736	0.00696055	-0.0191207	-0.187972	-0.168851
DNAJC4	-0.0172617	0.496699	0.455632	-0.041067	0.0856443	0.126057	0.175728	0.0496712
DNAJC9	-0.0720527	-0.244185	-0.280722	-0.0365368	-0.0422818	0.0466572	-0.0322451	-0.0789021
DNHD1	0.0708615	0.612501	0.64685	0.0343492	0.0387291	0.300357	0.415396	0.11504
DNMT1	-0.0412661	-0.359067	-0.377896	-0.0188286	-0.0224558	-0.166292	-0.101009	0.0652833
DNMT3B	-0.0155362	-0.302487	-0.364068	-0.0615811	0.000600099	-0.278485	-0.301221	-0.0227357
DOCK8	0.0894565	0.455212	0.491146	0.0359337	-0.016453	-0.051834	0.161137	0.212971
DOLK	-0.0676437	-0.348429	-0.304209	0.0442206	0.0849484	0.0704268	-0.0233852	-0.0938119
DOP1A	0.103482	0.271958	0.319418	0.0474604	0.0754503	0.0511947	0.156376	0.105181
DPAGT1	-0.131444	-0.307643	-0.394473	-0.08683	0.0887171	-0.144711	-0.214433	-0.0697212
DPEP2	-0.115931	0.935443	0.925644	-0.009799	0.136089	0.366288	0.150409	-0.215878
DPH2	-0.127022	-0.405894	-0.547606	-0.141711	-0.0228693	-0.0353109	-0.127274	-0.0919629
DPH5	0.0583129	0.282843	0.188352	-0.094491	-0.049919	0.195406	0.155511	-0.0398952
DPP3	-0.0961464	-0.449257	-0.437721	0.0115358	-0.0295043	-0.184645	-0.187759	-0.00311367
DPY19L2	0.123983	0.532537	0.641926	0.109389	-0.0267325	0.237088	0.0279887	-0.209099
DPYD	0.0930167	0.318192	0.37492	0.0567276	0.00400231	-0.161386	-0.0927923	0.0685937
DPYSL3	-0.263947	-1.37312	-1.36726	0.0058594	-0.175961	-1.19121	-0.869876	0.321334
DRAM1	0.411289	0.0582639	0.482326	0.424062	0.0983055	-0.0974439	0.258979	0.356423
DRAM2	0.343954	0.282695	0.485929	0.203234	0.0718234	-0.0825147	0.152066	0.234581
DRG1	-0.0628468	-0.336002	-0.370778	-0.0347762	0.0105674	-0.0620093	-0.0296619	0.0323476
DSN1	-0.0424054	-0.396272	-0.373222	0.0230501	-0.0121706	-0.118894	-0.124981	-0.00608734
DTL	-0.0293674	-0.450273	-0.447571	0.00270183	-0.0139454	-0.151779	-0.0744106	0.0773681
DTWD2	-0.144147	-0.303007	-0.225173	0.0778338	-0.0594484	-0.504891	-0.443117	0.0617739
DTX4	-0.076357	0.568739	0.923629	0.354891	0.0279132	0.591626	0.218438	-0.373188
DTYMK	-0.0869225	-0.562543	-0.676247	-0.113704	-0.00627712	-0.0332036	0.0089704	0.0421743
DUS3L	-0.0840207	-0.357349	-0.408866	-0.0515167	0.0560574	0.0157953	0.02928	0.0134849
DUSP3	0.0183236	0.28192	0.298427	0.0165063	0.0257215	0.164323	0.298468	0.134145
DUSP6	0.0374246	-0.735758	-0.454714	0.281044	-0.10803	-0.95302	-0.457046	0.495974
DUT	-0.0837416	-0.409095	-0.433719	-0.0246239	-0.103747	-0.123764	-0.209285	-0.0855205
DYM	0.0800724	0.329751	0.307929	-0.0218219	0.0554359	0.122406	0.144975	0.0225685
DYRK3	-0.108102	-0.260718	-0.438475	-0.177756	0.0211118	0.14784	-0.306461	-0.454301
DYTN	0.221458	0.884032	0.931296	0.0472641	0.20762	0.725671	1.34911	0.623444
E2F4	-0.128058	-0.316542	-0.402122	-0.0855802	0.0367315	0.0284498	0.00310526	-0.0253443
E2F7	0.246518	-0.37753	-0.16291	0.21462	0.0971227	-0.271909	0.230736	0.502645
EBNA1BP2	-0.0967512	-0.615045	-0.694759	-0.0797136	-0.108028	-0.167489	-0.274095	-0.106607
ECE2	-0.15506	-0.457645	-0.613534	-0.155889	0.0257715	-0.350622	-0.195817	0.154806
ECHS1	-0.0489458	-0.257206	-0.290273	-0.0330672	0.081108	-0.00675824	-0.0137765	-0.00701817
EDA2R	2.17663	0.459791	2.3678	1.90801	0.34675	-1.43045	0.993718	2.42417
EEF1D	0.873222	1.00094	0.520949	-0.479987	0.263387	0.430526	0.88594	0.455415
EEF2KMT	-0.0862556	-0.510687	-0.556225	-0.0455382	0.15256	0.0764705	0.154156	0.0776853
EEPD1	-0.028691	0.535716	0.62458	0.0888636	0.155817	0.407512	0.713078	0.305567
EFCAB5	0.451778	1.15775	1.25979	0.102042	0.11299	0.255647	0.396867	0.14122
EFHC1	0.0361272	0.626706	0.590844	-0.0358619	0.0829931	0.253645	0.20905	-0.0445948
EFHD2	-0.0788202	-0.37463	-0.370264	0.00436613	-0.0169203	-0.272546	-0.279738	-0.00719192
EFTUD2	-0.0588195	-0.32573	-0.379149	-0.0534192	-0.00284443	-0.172251	-0.18188	-0.00962905
EHD4	-0.0374376	-0.393455	-0.401804	-0.00834844	-0.0109942	-0.357204	-0.21876	0.138444
EIF1	-0.0143692	0.275665	0.389046	0.11338	0.0348345	0.189807	0.280014	0.0902074
EIF2B5	-0.050997	-0.263003	-0.320847	-0.0578432	-0.0290288	-0.0893244	-0.145464	-0.0561392
EIF2S1	-0.0391842	-0.42916	-0.517635	-0.0884747	-0.0337782	-0.0911852	-0.140896	-0.0497109
EIF3B	-0.0484608	-0.387116	-0.44474	-0.0576237	-0.0350706	-0.0278206	-0.125457	-0.0976362
EIF4A3	-0.054106	-0.412702	-0.406676	0.00602607	0.017272	-0.0968537	-0.16669	-0.0698356
EIF4E2	-0.0351388	-0.133101	-0.174368	-0.0412669	0.0172645	-0.0183676	-0.0636377	-0.0452701
EIF4G1	-0.0809029	-0.415771	-0.432299	-0.0165282	-0.00709139	-0.135142	-0.13151	0.00363237
EIF4G2	-0.0659676	-0.307537	-0.34077	-0.0332327	-0.00715193	-0.0637125	-0.0578847	0.00582787
EIF5A	-0.152285	-0.572086	-0.606912	-0.0348264	0.0170082	-0.167805	-0.271899	-0.104094
EIF6	-0.0924661	-0.239286	-0.302983	-0.0636972	0.0628465	-0.0185042	-0.0350754	-0.0165711
ELAC2	-0.0699918	-0.261267	-0.317366	-0.0560994	0.00832877	0.00244721	-0.0632241	-0.0656712
ELAVL1	-0.11308	-0.370767	-0.407151	-0.0363842	-0.00444406	-0.100217	-0.145814	-0.0455971
ELOA	-0.0499289	-0.237177	-0.377322	-0.140144	-0.0478664	-0.045105	-0.0551321	-0.010027
ELOC	-0.179216	-0.45726	-0.544212	-0.0869519	-0.120927	-0.307902	-0.29897	0.00893236
ELOF1	-0.128145	-0.280014	-0.220859	0.0591548	0.0480871	0.044282	-0.0350094	-0.0792913
ELP5	-0.0880554	-0.314018	-0.309448	0.00456981	0.0224668	-0.0507128	-0.185461	-0.134748
EMC1	-0.0412973	-0.180773	-0.247564	-0.0667908	0.00157464	-0.0689784	-0.064056	0.0049225
EMC4	-0.139358	-0.293059	-0.326329	-0.0332702	0.00973769	-0.0329219	0.0497212	0.0826432
EMC7	-0.159404	-0.32081	-0.350959	-0.0301492	0.0985524	-0.0754832	-0.112185	-0.0367022
EMD	-0.00635759	-0.340942	-0.25889	0.0820518	0.0746318	-0.144168	-0.22752	-0.0833512
EMID1	-0.0458919	0.370931	0.344938	-0.0259935	0.0699743	0.311131	0.366304	0.0551732
EMP1	-0.213207	0.0965406	0.452839	0.356299	0.164124	-1.98257	-1.57105	0.411518
ENGASE	0.0919647	0.36736	0.32667	-0.0406898	0.00956716	0.178136	0.163813	-0.0143235
ENO1	-0.0972637	-0.481412	-0.545008	-0.0635957	-0.000613851	-0.255273	-0.20231	0.0529629
ENPP2	0.166555	0.717973	0.905315	0.187343	-0.0389675	-0.110835	0.462814	0.573649
EPB41L4A	-0.0802908	-0.244078	-0.391415	-0.147337	0.100659	0.118709	-0.201813	-0.320522
EPM2AIP1	0.105382	0.152223	0.247597	0.0953738	-0.0249772	0.0974757	0.133671	0.0361959
ERCC6	-0.00336581	0.472712	0.482827	0.0101152	-0.0140616	0.127944	0.00523043	-0.122713
ERI3	-0.055692	-0.227565	-0.29684	-0.0692755	0.0608975	0.00921517	-0.0240648	-0.0332799
ERMP1	-0.00943288	0.334459	0.261587	-0.0728721	0.0401746	0.043628	-0.2362	-0.279827
ERN1	0.183342	0.269499	0.394786	0.125287	0.0499397	0.0783666	0.360796	0.28243
ERV3.1	0.136746	0.596315	0.532952	-0.0633627	0.0616314	0.238159	0.324397	0.0862389
ERVW.1	0.442737	1.13463	1.14139	0.00675845	0.312336	0.122416	0.373448	0.251032
ESRP2	0.265563	0.366211	0.468343	0.102132	0.0922796	-0.0734586	0.0568072	0.130266
ETF1	-0.0723741	-0.373965	-0.441336	-0.0673709	-0.0302707	-0.0731525	-0.183924	-0.110771
ETFA	-0.0760469	-0.218601	-0.345744	-0.127143	-0.0256402	-0.0800279	-0.149667	-0.0696388
ETFB	-0.102314	-0.249635	-0.252791	-0.00315628	0.0207273	-0.10716	-0.141515	-0.0343552
ETS2	0.0330849	0.372211	0.323623	-0.0485884	0.0659761	0.259065	0.189033	-0.0700312
ETV4	-0.032908	-1.08477	-1.00119	0.0835742	0.0266624	-1.46162	-0.888358	0.573263
ETV5	0.160549	-0.789764	-0.645411	0.144354	-0.0346887	-1.35167	-0.904841	0.446826
EWSR1	-0.0898588	-0.31782	-0.319435	-0.00161526	-0.00534427	-0.155803	-0.100384	0.0554198
EXOC4	0.0466151	0.24942	0.289664	0.0402441	-0.0221932	-0.0213046	0.0372655	0.0585701
EXOSC3	-0.125638	-0.4037	-0.46547	-0.0617704	-0.0963469	-0.0343359	-0.0539434	-0.0196074
EXOSC5	-0.101385	-0.336165	-0.419117	-0.0829522	0.0380474	-0.0597458	-0.136476	-0.0767296
EXOSC7	-0.0469404	-0.298147	-0.429151	-0.131004	0.0337747	-0.0825234	-0.162519	-0.0799958
EYA3	-0.0209383	-0.181605	-0.238582	-0.0569771	0.00734344	-0.120078	-0.138806	-0.0187277
EZH1	0.0841554	0.470862	0.410542	-0.0603203	0.0709138	0.346436	0.361125	0.014689
F3	-0.183587	-1.10987	-1.39872	-0.288853	-0.065473	-1.32405	-1.1615	0.162555
F8	0.372792	0.409217	0.696679	0.287462	0.101172	0.0945524	0.0778515	-0.0167007
FAF2	-0.092907	-0.19971	-0.245177	-0.0454676	0.00688052	-0.0726206	-0.0770667	-0.00444606
FAM122C	0.301565	0.682813	0.865807	0.182994	0.135771	0.34678	-0.0991002	-0.44588
FAM136A	-0.0455501	-0.380978	-0.478649	-0.0976708	-0.0458302	-0.110343	-0.20483	-0.0944865
FAM161B	0.139756	0.52559	0.327023	-0.198567	0.0546734	0.174573	0.18763	0.0130577
FAM210B	-0.0713309	0.405765	0.337426	-0.0683392	0.161238	0.438752	0.142803	-0.295949
FAM214A	0.0295698	0.670797	0.762499	0.0917025	0.0251869	0.215125	0.125676	-0.0894481
FAM219B	0.0266854	0.458043	0.416547	-0.0414959	0.0443198	0.347405	0.337366	-0.0100393
FAM227B	0.226015	0.694028	0.725515	0.0314875	-0.107025	0.278876	0.312741	0.033865
FAM241A	-0.202786	-0.464198	-0.366426	0.097773	-0.0996408	-0.251717	-0.540779	-0.289062
FAM32A	-0.06246	-0.239079	-0.286282	-0.0472027	0.00267638	-0.127378	-0.0536439	0.0737338
FAM72B	0.0506833	-0.773862	-0.605397	0.168465	0.00643029	-0.107536	-0.314828	-0.207292
FAM81B	0.293436	1.46897	1.46436	-0.0046072	-0.0272927	0.47394	0.0124704	-0.461469
FAM98A	-0.0862857	-0.640242	-0.61205	0.0281925	-0.021717	-0.379794	-0.466702	-0.0869076
FANCD2	-0.039863	-0.370939	-0.39713	-0.0261912	-0.0292985	-0.0491018	0.0177802	0.066882
FANCI	-0.00131822	-0.339693	-0.374579	-0.0348858	-0.01015	-0.0854578	-0.060867	0.0245909
FARSA	-0.0850478	-0.334147	-0.367903	-0.0337559	-0.0300907	-0.20043	-0.143985	0.0564448
FARSB	-0.110992	-0.465358	-0.57121	-0.105852	-0.0512794	-0.0967039	-0.212868	-0.116164
FASTKD5	-0.0911405	-0.318817	-0.367521	-0.0487049	0.0429947	-0.173118	-0.162906	0.010212
FBL	-0.104098	-0.30397	-0.319144	-0.0151745	0.0237806	-0.112617	-0.154576	-0.0419586
FBLN2	-0.0850165	0.423435	0.383235	-0.0402008	0.106706	0.623447	0.729759	0.106313
FBXL16	0.617466	0.868031	1.30392	0.435886	0.25016	0.26866	0.718177	0.449517
FBXL17	-0.00634268	0.270375	0.354722	0.0843465	-0.0610304	0.00315219	-0.0203178	-0.0234698
FBXO10	-0.0142045	0.347396	0.399181	0.0517857	0.0791578	0.148324	0.142097	-0.00622697
FBXO21	-0.136722	-0.245891	-0.324787	-0.0788962	-0.00361006	0.116311	0.0170214	-0.0992898
FBXO24	0.0600601	0.658527	1.24002	0.581498	-0.142206	-0.481972	0.644285	1.12626
FBXO32	0.0651699	1.1126	1.24356	0.130955	-0.101701	-0.112844	0.017523	0.130368
FBXO44	0.350617	0.642351	0.866542	0.224191	0.0897017	0.151394	0.384255	0.232861
FCER1G	0.033969	0.0194367	0.0448794	0.0254429	-0.0699326	-0.801026	-0.228462	0.572564
FCHSD2	-0.00306854	0.234497	0.317753	0.0832561	-0.0230254	-0.0627738	-0.031634	0.0311399
FCN1	-0.00952662	-0.941572	-1.23371	-0.292138	0.132747	-0.58568	-0.0581959	0.527484
FDXR	1.15023	0.164799	1.12407	0.959276	0.374273	-0.522579	0.754307	1.27689
FEM1A	-0.139181	-0.327303	-0.396611	-0.069308	0.00125973	0.0071311	-0.0175418	-0.0246728
FEN1	-0.0857343	-0.594328	-0.6138	-0.0194712	-0.0278286	-0.262333	-0.172474	0.0898596
FGD3	0.0036971	0.442157	0.485458	0.0433015	0.00576796	0.0563229	0.305825	0.249503
FH	-0.0818042	-0.400732	-0.46116	-0.0604278	-0.0278781	-0.124616	-0.160025	-0.0354091
FHIT	0.0614562	0.57256	0.517898	-0.0546614	0.0276009	0.203591	0.00266966	-0.200921
FIGNL1	-0.090144	-0.33981	-0.382721	-0.042911	-0.0257406	-0.161603	-0.117344	0.044259
FIGNL2	0.112866	0.122668	0.524267	0.401598	0.0421496	0.270766	0.45987	0.189104
FKBP11	-0.0793452	-0.648727	-0.573895	0.074833	-0.0639482	-0.628407	-0.526268	0.102139
FKBP2	-0.0344948	-0.412453	-0.362668	0.0497848	-0.0972537	-0.519634	-0.417313	0.102321
FKBP4	-0.127934	-0.527862	-0.589066	-0.0612039	-0.00753738	-0.0400485	-0.180232	-0.140183
FLAD1	-0.162381	-0.34952	-0.321938	0.0275816	0.00382051	0.0636944	0.0713875	0.00769325
FLVCR2	0.217363	0.674348	0.76506	0.0907122	-0.133894	0.462926	0.59855	0.135624
FOXM1	-0.0610789	-0.435276	-0.437019	-0.0017424	-0.00584919	-0.128584	-0.0590036	0.0695805
FOXN3	0.0139653	0.189456	0.258817	0.0693609	0.00751334	0.0907067	0.188509	0.0978021
FPR1	0.368255	-0.776212	-0.239952	0.53626	-0.221045	-1.86726	-0.74877	1.11849
FPR2	-0.389807	-1.43834	-1.90782	-0.469476	-0.0101032	-1.27842	-0.945451	0.332966
FRG1	0.508946	0.83102	2.66525	1.83423	-0.652385	0.235477	-0.449046	-0.684507
FRMD4A	0.300043	0.510681	0.618021	0.107341	0.23018	0.151611	0.00823636	-0.143375
FSIP2	0.233048	1.19181	1.26044	0.0686365	-0.130801	0.716948	0.389959	-0.326988
FTSJ1	-0.135155	-0.372892	-0.429551	-0.0566584	-0.00807772	-0.152955	-0.171026	-0.018071
FTSJ3	-0.1321	-0.417617	-0.47252	-0.0549032	-0.0464009	-0.0773033	-0.186983	-0.10968
FUCA1	-0.0323975	0.44174	0.471415	0.0296754	0.000726967	0.26905	0.455798	0.186748
G6PC3	-0.0552152	-0.462011	-0.477046	-0.0150347	0.0321728	-0.374116	-0.450818	-0.076702
GAA	0.0489196	0.271502	0.396235	0.124733	0.0489209	0.0166252	0.237839	0.221214
GAB2	0.00894522	0.279049	0.315398	0.0363485	0.0188779	-0.11064	0.195817	0.306458
GABARAP	0.0318846	0.24143	0.296258	0.0548274	0.0722601	0.0282409	0.0692705	0.0410296
GADD45A	0.400231	0.696379	0.927743	0.231365	0.0543899	0.424999	0.600146	0.175147
GADD45GIP1	-0.160879	-0.278306	-0.306229	-0.0279226	-0.036386	-0.0143273	-0.100888	-0.0865602
GALE	-0.0950881	-0.386709	-0.412955	-0.0262461	0.159431	0.0120837	0.051208	0.0391245
GANAB	0.00226359	-0.195081	-0.19416	0.000921054	0.020859	-0.278691	-0.25089	0.0278008
GANC	0.0743139	0.26871	0.21769	-0.0510193	-0.0522053	-0.00300793	-0.0362855	-0.0332775
GAR1	-0.0796015	-0.642626	-0.600304	0.0423227	-0.089717	-0.26688	-0.778564	-0.511684
GART	-0.0790423	-0.29922	-0.441036	-0.141816	0.00697869	0.0162241	-0.0183637	-0.0345876
GAS2L3	-0.0473519	-0.371019	-0.468114	-0.0970949	0.0360692	-0.172064	-0.241557	-0.0694936
GBP2	0.271843	1.70717	1.78102	0.0738501	-0.0134171	0.889605	0.865559	-0.0240454
GCNA	-0.00266109	0.471212	0.612178	0.140966	-0.0545087	0.275278	0.130513	-0.144765
GDE1	-0.116562	-0.134552	-0.244701	-0.110149	-0.0213091	-0.0185902	-0.1166	-0.0980092
GDF15	1.72721	-1.04657	1.63018	2.67675	0.384378	-1.94239	1.07623	3.01862
GDPD3	0.454821	0.682227	0.890605	0.208378	-0.0956538	0.0933089	0.487619	0.394311
GDPD4	0.653631	2.74493	2.75949	0.0145657	-0.163588	2.20905	2.57029	0.361249
GEMIN5	-0.100479	-0.349291	-0.442757	-0.0934658	0.0576208	0.0799572	-0.0634316	-0.143389
GGH	-0.0809786	-0.608623	-0.585444	0.0231786	-0.0518444	-0.418086	-0.306993	0.111093
GGT5	0.149209	0.246442	0.430161	0.18372	0.165545	0.101118	0.253678	0.152561
GIMAP1	0.482366	1.31784	1.23889	-0.078955	-0.26902	-0.181185	0.335431	0.516617
GIMAP2	-0.0609411	0.580892	0.551973	-0.028919	-0.034433	0.181395	0.247805	0.0664107
GIT2	-0.0128826	0.2122	0.172843	-0.0393573	-0.0405976	-0.0133632	0.11722	0.130583
GJD3	0.148153	0.244225	0.508505	0.26428	0.114726	-0.0125007	0.23828	0.250781
GLA	-0.0855048	-0.354202	-0.360568	-0.0063662	-0.0637167	-0.353285	-0.169369	0.183917
GLIPR1L1	0.214003	0.59017	0.935893	0.345723	-0.111991	-0.000227581	-0.2696	-0.269372
GLRX5	-0.0766776	-0.286879	-0.335004	-0.0481256	-0.0163205	0.00342695	-0.272357	-0.275784
GLYATL1	0.251874	1.21521	1.16165	-0.0535556	0.610807	0.470133	-0.107448	-0.577579
GM2A	0.0084276	0.150286	0.211852	0.0615664	0.016394	-0.280263	-0.120395	0.159869
GMPPA	-0.017297	-0.362583	-0.285502	0.0770814	0.108568	-0.231523	-0.116748	0.114774
GMPPB	0.113248	-0.419811	-0.391198	0.0286133	0.0382544	-0.529983	-0.429107	0.100876
GMPR2	0.0409625	0.244625	0.207502	-0.0371223	-0.0104536	0.00417594	0.0603831	0.0562072
GNAI2	-0.0577644	-0.170541	-0.126957	0.0435841	0.0138768	-0.273068	-0.173732	0.0993353
GNAO1	1.50393	1.91052	2.07976	0.169235	0.553599	-0.0401534	0.0899829	0.130137
GNG5	-0.109891	-0.264448	-0.307763	-0.0433156	-0.0453192	-0.160232	-0.142205	0.0180273
GNL2	-0.0314844	-0.33983	-0.42895	-0.0891199	-0.0276835	-0.0535	-0.184713	-0.131213
GNPTAB	0.0460792	0.180752	0.250739	0.0699876	0.0254661	0.183798	0.244899	0.0611011
GNRH2	-0.243502	0.681749	0.558874	-0.122875	-0.606664	0.0394239	0.111599	0.0721752
GNRHR	0.0419594	0.571501	0.692986	0.121485	0.0235279	0.098736	0.120236	0.0215003
GOLGA8B	0.12463	0.357659	0.450408	0.0927495	-0.0181164	0.204161	0.15934	-0.0448218
GOLM1	-0.156389	-0.35163	-0.424045	-0.0724144	-0.0716906	-0.338163	-0.270472	0.0676914
GOT2	-0.126353	-0.366841	-0.40537	-0.0385281	0.0104789	-0.0716888	-0.0987514	-0.0270624
GPAM	-0.120427	-0.234768	-0.328091	-0.0933226	-0.0341859	0.0928003	-0.0769274	-0.169728
GPCPD1	0.112458	0.337273	0.340145	0.0028723	0.0382111	0.188041	0.182199	-0.00584142
GPI	-0.19501	-0.485968	-0.43471	0.0512574	0.000577083	-0.18723	-0.13043	0.0568009
GPNMB	-0.470192	-0.222186	-0.176139	0.0460474	-0.176595	-1.52296	-0.912666	0.610289
GPR132	0.0397534	0.588316	0.767838	0.179522	-0.0204659	-0.304324	-0.0759469	0.228377
GPR15	0.573551	1.50121	1.69137	0.190162	-3.17808	0.210636	0.790438	0.57981
GPR162	-0.0771365	1.05561	0.857893	-0.197711	0.135173	0.0798021	0.166963	0.0871613
GPR35	-0.16914	1.32673	1.4355	0.108773	0.0718895	1.08493	1.71238	0.627454
GPRC5C	0.227686	0.482947	1.42427	0.94132	-0.115523	-0.353242	0.606201	0.959444
GPS1	-0.126505	-0.266057	-0.346666	-0.0806096	0.0197397	-0.0303536	0.0251395	0.0554932
GPS2	-0.148725	-0.292903	-0.29644	-0.00353668	-0.00168772	-0.138169	-0.0627319	0.0754375
GPSM2	-0.000133285	-0.224966	-0.296499	-0.0715331	0.0279725	-0.0954706	-0.0877167	0.00775394
GPX7	-0.0123017	-0.222689	-0.240922	-0.0182336	0.0921113	-0.296638	-0.168252	0.128386
GRIP1	-0.250712	0.552334	0.965341	0.413008	-0.209215	0.540346	0.660515	0.12017
GRK4	0.242388	0.483414	0.534807	0.0513938	0.0650942	0.291466	0.0589413	-0.232524
GRWD1	-0.131106	-0.409767	-0.518502	-0.108735	-0.0268199	-0.102171	-0.0939772	0.00819354
GSDMB	0.0547464	0.481296	0.470586	-0.0107099	-0.0394433	0.0335443	-0.0111444	-0.0446884
GSK3A	-0.0720158	-0.248157	-0.355953	-0.107796	0.00189403	-0.0652406	-0.121326	-0.0560851
GSPT1	-0.0512839	-0.296843	-0.340191	-0.043348	-0.0355564	-0.0335347	-0.12488	-0.0913452
GSR	-0.0384604	-0.298788	-0.324339	-0.0255511	-0.0189765	-0.131531	-0.0310366	0.100494
GSTM2	0.00749635	0.773311	0.790435	0.0171248	0.144785	0.643319	0.611382	-0.0319367
GTF2IRD2B	0.0433737	0.483962	0.704674	0.220712	0.0253875	0.272302	0.399113	0.126811
GTF3A	-0.0940876	-0.379685	-0.413905	-0.0342206	-0.00919998	-0.00856965	-0.0860545	-0.0774848
GTF3C2	-0.0319103	-0.167732	-0.199444	-0.0317122	-0.00335604	-0.0420768	-0.0532828	-0.011206
GTF3C4	-0.0513	-0.247676	-0.298576	-0.0509	0.0222466	-0.00299998	-0.0297407	-0.0267406
GTPBP6	0.407439	4.10955	2.51417	-1.59537	-0.660476	-0.934647	-1.23712	-0.302471
GTSE1	-0.0132964	-0.462364	-0.566282	-0.103917	-0.0120613	-0.184714	-0.204621	-0.0199071
H2AFX	-0.0923402	-0.430953	-0.41793	0.0130238	-0.0352338	0.15332	0.0359308	-0.117389
H2AFZ	-0.0916768	-0.614877	-0.667721	-0.0528427	-0.0648633	-0.294464	-0.305208	-0.0107433
H3F3B	-0.0401811	-0.174137	-0.132724	0.0414129	-0.0327065	-0.140682	0.017486	0.158168
HACD3	-0.138083	-0.488175	-0.579962	-0.0917863	-0.0555224	-0.129216	-0.231269	-0.102053
HAUS1	-0.108602	-0.215874	-0.32007	-0.104196	-0.0402701	-0.0587551	-0.136516	-0.0777611
HAUS7	-0.0670247	-0.490399	-0.538059	-0.0476596	-0.0746634	-0.147862	-0.0539404	0.0939219
HAVCR2	0.100896	0.960552	0.968923	0.00837084	0.20838	0.376819	0.292273	-0.084546
HBP1	0.107775	0.387176	0.424271	0.0370949	-0.00210489	0.113941	0.0415819	-0.0723587
HCCS	-0.123644	-0.355147	-0.456887	-0.10174	0.0728726	0.120432	-0.0811552	-0.201588
HCK	0.0434995	0.932312	1.08252	0.150207	0.0264741	0.421843	0.67427	0.252428
HCST	-0.0281858	0.158227	0.135786	-0.0224402	-0.0301933	-0.869701	-0.513625	0.356076
HDGF	-0.0748979	-0.390141	-0.442184	-0.0520429	-0.0335831	-0.150755	-0.159795	-0.00904006
HDLBP	-0.0521091	-0.183407	-0.210907	-0.0275004	0.00723446	-0.197116	-0.179989	0.0171269
HEMK1	0.0515073	0.281861	0.23969	-0.0421709	0.0165549	0.183442	0.184608	0.0011653
HERC3	0.0879063	0.229826	0.351935	0.12211	-0.0350431	-0.0616183	-0.0158747	0.0457437
HEXA	0.057443	0.308766	0.331595	0.0228296	-0.020244	0.0418571	0.189758	0.147901
HEXIM2	-0.0203034	0.708052	0.717587	0.0095354	0.0408484	0.28612	0.328281	0.0421612
HHAT	0.249487	0.741502	0.865982	0.124481	-0.0192395	0.255766	0.451102	0.195336
HIGD1C	0.643115	0.731096	0.919379	0.188283	-0.190953	-0.114485	-0.212832	-0.0983457
HIRIP3	-0.0609115	-0.466457	-0.464261	0.00219631	0.0240295	-0.105729	-0.0799755	0.0257539
HIST1H1B	-0.0745263	-0.417382	-0.459637	-0.0422547	0.0211167	-0.0644473	0.00115966	0.0656072
HIST1H2AB	0.00920159	-0.450511	-0.450639	-0.000128023	0.00625962	-0.0791603	-0.14135	-0.0621892
HIST1H2AG	-0.0375127	-0.341918	-0.337727	0.00419077	0.000195629	-0.0429448	-0.0808954	-0.0379505
HIST1H2AH	-0.0583089	-0.499106	-0.460257	0.0388494	-0.0101309	-0.185766	-0.191768	-0.00600226
HIST1H2AI	-0.124421	-0.427025	-0.458999	-0.0319744	-0.0355293	-0.108823	-0.0847212	0.0241023
HIST1H2AJ	-0.103516	-0.522378	-0.492368	0.0300103	0.0195396	-0.121767	-0.0916725	0.030095
HIST1H2AL	-0.12943	-0.418622	-0.451876	-0.033254	0.00673671	-0.0788531	-0.0430583	0.0357951
HIST1H2AM	-0.0855448	-0.411108	-0.383927	0.0271811	0.0294828	-0.069982	-0.0681646	0.00181759
HIST1H2BC	-0.156019	-0.377622	-0.397297	-0.0196749	0.0155718	-0.10766	-0.0286037	0.0790562
HIST1H2BD	-0.104127	-0.347113	-0.375552	-0.0284382	0.0152991	0.0150731	-0.101291	-0.116363
HIST1H2BF	-0.127036	-0.362388	-0.367471	-0.00508267	-0.0133185	-0.100198	-0.0513987	0.0487994
HIST1H2BG	-0.053659	-0.347544	-0.328125	0.019419	0.0134244	-0.0833464	-0.0438335	0.0395131
HIST1H2BH	-0.135775	-0.474369	-0.443809	0.0305602	0.0110809	-0.0710261	-0.0830432	-0.0120169
HIST1H2BI	-0.0708894	-0.537431	-0.497683	0.0397481	0.00112932	-0.252239	-0.109348	0.14289
HIST1H2BJ	-0.00551412	-0.350914	-0.316625	0.0342889	0.0102637	-0.153878	-0.11535	0.038528
HIST1H2BK	-0.0695253	-0.331953	-0.349245	-0.0172927	0.00761413	-0.0581546	-0.0560006	0.00215418
HIST1H2BO	-0.075574	-0.390539	-0.394556	-0.00401608	-0.014147	-0.0723794	-0.102796	-0.0304167
HIST1H3A	-0.0726691	-0.483598	-0.442343	0.0412544	0.0271255	-0.113994	0.0179361	0.13193
HIST1H3D	-0.102599	-0.314513	-0.352167	-0.0376545	0.0557752	-0.0464264	-0.019237	0.0271897
HIST1H3F	-0.092444	-0.380143	-0.41875	-0.038607	0.0866878	-0.0142901	0.0864223	0.100713
HIST1H3G	-0.0704611	-0.386865	-0.376346	0.0105188	0.0315247	-0.102713	-0.0186596	0.0840537
HIST1H3J	-0.0977058	-0.436853	-0.447618	-0.0107646	0.064113	-0.10656	-0.0744874	0.0320728
HIST1H4A	-0.0492332	-0.455405	-0.408505	0.0469003	0.061196	-0.142094	-0.0616074	0.0804871
HIST1H4C	-0.0658813	-0.296948	-0.300289	-0.00334062	0.0551343	-0.0109919	-0.0378071	-0.026815
HIST1H4D	-0.118342	-0.46889	-0.433579	0.0353102	0.0360155	-0.0580955	0.0076729	0.0657687
HIST1H4H	-0.123333	-0.492478	-0.470226	0.0222518	0.0421477	-0.190231	-0.100076	0.0901557
HIST1H4I	-0.0462983	-0.496825	-0.427464	0.0693616	0.00495623	-0.160271	-0.179452	-0.019181
HIST1H4J	-0.105403	-0.663947	-0.390442	0.273505	0.020507	0.265534	0.348814	0.0832797
HIST2H3C	-0.481076	-0.547897	-0.643849	-0.0959513	0.0224143	-0.109393	0.2866	0.395994
HLX	-0.098882	0.674038	0.638255	-0.0357834	-0.177517	0.0995951	0.591765	0.49217
HM13	-0.0906391	-0.306501	-0.282272	0.0242286	-0.0126935	-0.308956	-0.353606	-0.0446503
HMGB2	-0.0427424	-0.403202	-0.395476	0.00772615	-0.0430246	-0.076658	-0.0632596	0.0133984
HMGB3	-0.0421411	-0.459896	-0.516213	-0.0563165	-0.0164955	-0.129741	-0.135736	-0.00599557
HMGN2	-0.0537666	-0.505492	-0.465301	0.0401912	-0.0457902	-0.192582	-0.153791	0.0387912
HMOX1	-0.297724	1.0832	1.01055	-0.0726453	-0.131389	0.0963671	0.217552	0.121185
HNRNPA2B1	-0.053095	-0.556363	-0.536966	0.0193976	-0.105033	-0.366012	-0.482313	-0.116301
HNRNPAB	-0.0992525	-0.456392	-0.505898	-0.0495061	-0.0437599	-0.0381688	-0.203509	-0.16534
HNRNPF	-0.0657373	-0.300525	-0.337025	-0.0365002	-0.0207277	-0.160314	-0.171933	-0.0116186
HNRNPK	-0.0619485	-0.314157	-0.326342	-0.0121851	-0.0163186	-0.121193	-0.141855	-0.0206629
HNRNPL	-0.0600811	-0.375759	-0.409486	-0.0337275	0.013176	-0.0478673	-0.12049	-0.0726223
HNRNPM	-0.0837248	-0.514044	-0.50171	0.0123334	-0.0516641	-0.13158	-0.270674	-0.139094
HOMER3	0.213911	0.601461	0.80591	0.204449	-0.00927162	0.357328	0.255893	-0.101435
HOPX	0.0782061	0.807534	0.865156	0.0576217	0.0970071	1.1791	1.45312	0.274018
HOXA3	-0.0395546	0.913569	0.757961	-0.155607	-0.23075	0.592725	0.153305	-0.43942
HOXA4	0.118475	0.837674	0.588307	-0.249366	0.252022	0.557812	0.626021	0.06821
HPDL	-0.21203	-0.649786	-0.702772	-0.0529862	0.0291777	-0.182498	-0.153097	0.0294018
HSF4	0.35084	1.36402	1.18558	-0.178436	0.218932	0.187352	0.29793	0.110578
HSP90AA1	-0.0232766	-0.596021	-0.617861	-0.0218401	-0.0658968	-0.134281	-0.178793	-0.0445115
HSP90B1	0.0220584	-0.703	-0.657964	0.0450359	-0.086714	-0.572106	-0.484394	0.0877123
HSPA14	-0.043342	-0.293717	-0.344752	-0.0510349	-0.00829347	-0.0886342	-0.0567509	0.0318834
HSPA2	0.267033	0.152069	0.761196	0.609128	0.170499	0.213366	0.986596	0.77323
HSPA4L	-0.0633519	-0.611066	-0.457968	0.153098	-0.149222	-0.316468	-0.240637	0.0758315
HSPA5	0.046633	-0.545808	-0.427519	0.118289	-0.0332769	-0.45324	-0.2508	0.20244
HSPBP1	-0.158163	-0.42753	-0.465078	-0.0375477	-0.00908886	-0.00809638	-0.188354	-0.180257
HUS1B	0.323449	0.857105	1.27847	0.421368	0.306173	-0.00650181	0.35034	0.356842
HYOU1	-0.0660726	-0.627154	-0.583023	0.0441312	0.00966926	-0.44167	-0.301663	0.140007
IARS2	-0.0218292	-0.282326	-0.341063	-0.058737	-0.0425295	-0.227184	-0.289304	-0.06212
ICA1	0.0394938	0.465575	0.413942	-0.0516331	-0.00584617	0.170428	-0.180513	-0.35094
ICMT	-0.0297501	-0.407103	-0.454996	-0.0478926	-0.0290662	-0.153425	-0.0982105	0.0552141
IDH2	-0.0428338	-0.2766	-0.244282	0.0323176	0.0225458	-0.217618	-0.207238	0.0103807
IDNK	0.148745	0.43497	0.460834	0.025864	-0.127004	0.213201	0.202177	-0.011024
IDUA	-0.00280709	0.566033	0.518257	-0.0477756	0.0742268	0.581101	0.682779	0.101678
IER5L	0.223263	0.681544	1.22881	0.547269	0.0829469	0.467614	1.1303	0.662682
IFIH1	0.0393954	0.490272	0.406194	-0.0840781	-0.0560861	0.262942	0.0650831	-0.197859
IFIT1	-0.157774	0.615657	0.545356	-0.0703007	0.12565	0.588189	0.280863	-0.307326
IFIT3	0.0308395	0.591978	0.299895	-0.292083	-7.34278e-05	0.432026	0.161352	-0.270673
IFITM2	-0.0540093	-0.352273	-0.240564	0.111709	-0.0129461	-0.486219	-0.345959	0.140259
IFRD2	-0.119999	-0.329355	-0.472997	-0.143642	0.064958	0.130189	0.0560147	-0.0741739
IFT57	-0.0595297	-0.351107	-0.452397	-0.101289	-0.0519069	-0.21037	-0.217625	-0.00725538
IGBP1	0.028297	0.419531	0.440903	0.0213727	0.0270586	0.225453	0.204751	-0.020702
IGSF6	0.47519	0.64087	0.75563	0.11476	-0.0737252	-0.325978	-0.011531	0.314447
IL11RA	0.0997074	0.653898	0.524208	-0.12969	0.0108623	0.448458	0.579418	0.13096
IL16	0.0383806	0.459109	0.472504	0.0133956	-0.0339718	-0.236844	-0.014307	0.222537
IL18	0.0919163	0.553391	0.571049	0.0176578	0.0749441	0.273931	0.216028	-0.0579025
ILF2	-0.0812689	-0.340229	-0.420748	-0.0805185	-0.00301015	-0.117041	-0.0998879	0.0171533
IMP3	-0.0896599	-0.246654	-0.259809	-0.0131545	0.0230325	0.06084	0.0799512	0.0191113
IMP4	-0.135781	-0.422853	-0.455909	-0.0330559	0.0146356	-0.101786	-0.180149	-0.0783625
IMPDH1	-0.108847	-0.329136	-0.363039	-0.0339038	-0.0229848	-0.138818	-0.0753504	0.0634682
IMPG2	0.0988672	1.01404	1.03798	0.0239464	-0.000840514	0.50294	0.326045	-0.176894
INCENP	-0.0375297	-0.426633	-0.497226	-0.0705928	-0.0165932	-0.216481	-0.206678	0.00980313
ING4	0.0622353	0.485881	0.39553	-0.0903512	-0.0421459	0.145403	0.204705	0.0593019
INHBE	-0.5759	0.867725	1.0049	0.137173	-0.177746	2.09595	1.51229	-0.583661
INKA2	0.850262	0.428578	1.00124	0.572667	0.0714451	-0.308442	0.455328	0.76377
INPP4A	0.0228919	0.194585	0.170268	-0.0243162	0.0469752	0.0388148	0.150235	0.11142
INTS14	-0.0132826	-0.167625	-0.211497	-0.0438714	-0.0145786	-0.0114245	-0.0543681	-0.0429436
INTS6L	0.0302229	0.230096	0.187332	-0.0427648	0.0496012	0.108045	-0.0471735	-0.155218
INTS9	-0.127638	-0.237674	-0.256865	-0.0191909	0.0319119	-0.103101	-0.117135	-0.0140336
IPO4	-0.134333	-0.410044	-0.493572	-0.0835279	0.0406479	-0.072627	-0.0780542	-0.00542693
IPO9	-0.0110043	-0.151031	-0.156412	-0.00538187	-0.0133314	-0.0238988	0.0237844	0.0476832
IQCH	-0.0489488	0.263403	0.393386	0.129984	-0.325409	0.0661373	-0.0174327	-0.0835698
IQCN	-0.0286956	0.59326	0.689004	0.0957446	-0.204296	-0.233527	0.138777	0.372304
IRAK4	0.0147999	0.252428	0.268954	0.0165262	-0.0776876	0.0250659	0.115478	0.0904127
IRF2BP2	0.043346	0.274596	0.264167	-0.0104289	-0.0136832	0.160344	0.197224	0.0368802
ISG20L2	-0.137076	-0.419815	-0.461983	-0.0421683	-0.043092	-0.121504	-0.117792	0.00371134
ISOC1	-0.0569199	-0.305709	-0.350039	-0.04433	-0.102449	-0.106232	-0.308149	-0.201917
ITGA3	0.316428	2.17294	1.72787	-0.445066	-0.475779	0.279398	0.820416	0.541018
ITGA9	0.137327	0.355319	0.481858	0.126539	0.0485193	0.132501	0.415629	0.283128
ITGAL	0.0704721	0.592324	0.701018	0.108695	-0.0142454	-0.00827716	0.512787	0.521064
ITGAX	0.31884	0.589005	0.966585	0.377581	-0.0671442	-0.69388	-0.0887539	0.605127
ITGB8	0.126698	-0.267631	0.00494586	0.272577	-0.140066	-1.02738	-0.643895	0.38349
ITPR2	0.072943	0.283687	0.30296	0.0192725	0.00727092	0.226858	0.222296	-0.00456234
ITPRIPL1	-0.17934	-0.536185	-0.599334	-0.0631481	0.0295725	-0.147432	-0.23828	-0.0908478
JADE1	-0.0424065	-0.228737	-0.277877	-0.0491406	-0.00569295	0.00570584	-0.0344222	-0.040128
JHY	0.104587	0.613483	0.414596	-0.198887	0.120389	0.250442	-0.00207085	-0.252512
JPT1	-0.108665	-0.359528	-0.431066	-0.0715382	0.0239102	0.0755828	0.0894331	0.0138505
JPT2	-0.127241	-0.424423	-0.526879	-0.102456	0.0374522	-0.019905	-0.102579	-0.0826739
JTB	-0.0627176	-0.254719	-0.315269	-0.0605504	-0.00440222	-0.0494593	0.00672587	0.0561852
KCND1	0.398059	0.877909	0.816449	-0.0614603	0.134805	0.00489786	0.138646	0.133749
KCNE3	0.148252	0.628939	0.752695	0.123757	-0.0528332	0.146076	0.346533	0.200457
KCNH1	0.161244	0.64652	0.883417	0.236897	0.0748475	1.35717	1.78483	0.427662
KCNMB4	0.16625	0.861773	0.987858	0.126085	0.0157167	0.152404	0.568752	0.416349
KCNT2	0.0262201	0.552198	0.469138	-0.0830586	0.0448019	1.06823	0.806353	-0.261875
KCTD21	0.0864925	0.355525	0.306824	-0.0487005	-0.12994	0.109655	0.0822624	-0.0273926
KDELC2	-0.104953	-0.379295	-0.459151	-0.0798551	0.00607384	-0.137184	-0.177362	-0.0401776
KDELR2	-0.0445451	-0.445871	-0.398652	0.0472184	-0.0267825	-0.463274	-0.4357	0.0275738
KDM1A	-0.0522138	-0.19297	-0.26386	-0.0708899	0.0187208	-0.00196401	-0.0960531	-0.094089
KDM4C	0.0356976	0.371692	0.333496	-0.0381956	0.019417	0.118531	-0.0198719	-0.138403
KHSRP	-0.0591732	-0.356319	-0.343493	0.0128262	-0.0206988	-0.114656	-0.217415	-0.102759
KIAA0100	-0.0856058	-0.236156	-0.26834	-0.0321844	0.0143702	-0.107253	-0.0846292	0.0226243
KIAA0391	-0.0648086	-0.144401	-0.204266	-0.0598651	-0.029098	-0.0608364	-0.0534615	0.00737493
KIAA0825	-0.025396	0.437862	0.591421	0.153559	-0.0525574	0.31051	0.192281	-0.118229
KIAA1109	0.0646776	0.439273	0.438519	-0.000753866	0.0398452	0.142127	0.111047	-0.0310794
KIAA2026	0.0599665	0.319928	0.319836	-9.20857e-05	0.00458597	0.0841722	0.0668611	-0.0173109
KIF11	-0.0217494	-0.517383	-0.565072	-0.047689	-0.054883	-0.22482	-0.24591	-0.0210902
KIF15	0.0458995	-0.361654	-0.44635	-0.0846956	-0.0516031	-0.143727	-0.103614	0.0401136
KIF18B	0.0110558	-0.420177	-0.461634	-0.0414567	-0.0052546	-0.111487	-0.0403434	0.0711438
KIF1A	0.303109	0.544681	1.12085	0.576177	2.42477	5.04829	5.34478	0.296493
KIF1BP	-0.0265479	-0.1798	-0.227214	-0.047414	0.0141447	-0.0617799	0.0409189	0.102699
KIF20A	-0.0741081	-0.547426	-0.63028	-0.0828538	-0.0233668	-0.187376	-0.146378	0.0409987
KIF22	-0.0866073	-0.428215	-0.47438	-0.0461654	0.05227	-0.07859	-0.0570035	0.0215867
KIF24	-0.0203885	-0.304421	-0.307376	-0.00295492	0.0248291	-0.055567	0.0114252	0.0669923
KIF2C	-0.0341267	-0.453105	-0.46133	-0.00822519	0.0306758	-0.144703	-0.049679	0.095024
KIF4A	-0.0108695	-0.449963	-0.458257	-0.00829417	-0.0426884	-0.136391	-0.160773	-0.0243825
KIT	0.0839907	0.657433	0.699344	0.041911	0.0482126	0.555001	0.420038	-0.134963
KIZ	0.0784716	0.375602	0.377012	0.00141029	0.00701814	0.09785	0.0183026	-0.0795472
KLF11	-0.0100864	0.391464	0.343761	-0.0477028	0.0671591	0.60995	0.446452	-0.163498
KLF6	0.103621	0.273279	0.456272	0.182994	0.0591171	-0.0479958	0.118525	0.166521
KLF7	0.0104764	0.736902	0.670194	-0.0667078	0.104098	0.19139	0.123738	-0.0676513
KLHDC3	-0.116055	-0.230305	-0.264393	-0.0340873	0.0340055	-0.0357419	-0.0786799	-0.0429378
KLHL15	-0.00911544	-0.224481	-0.24941	-0.0249287	-0.0623784	-0.113633	-0.102015	0.0116179
KLHL24	0.0525285	0.883266	0.86507	-0.0181957	-0.0717537	0.268511	0.0993833	-0.169127
KLHL36	-0.0536439	0.259558	0.257638	-0.00191956	-0.0160166	0.144238	0.136491	-0.00774693
KLHL6	0.0708675	0.396211	0.421004	0.0247934	0.0762316	0.245733	0.324697	0.0789639
KNSTRN	-0.0494812	-0.43127	-0.532446	-0.101176	-0.0648713	-0.0786118	-0.11267	-0.0340581
KPNA2	-0.0269787	-0.591246	-0.622286	-0.0310394	-0.0357904	-0.257682	-0.243918	0.0137643
KPNA6	-0.028553	-0.119479	-0.2028	-0.0833209	-0.00317266	-0.0269335	-0.101996	-0.0750625
KRBA2	0.13044	0.620758	0.601289	-0.0194689	0.0363912	0.295329	0.223519	-0.0718093
KRBOX4	0.0288325	0.301911	0.32075	0.018839	-0.0325174	0.248529	0.203911	-0.0446182
KRT10	-0.097244	-0.495082	-0.0945275	0.400554	0.197492	-0.128703	-0.152501	-0.0237986
KRTCAP2	-0.101207	-0.218022	-0.212841	0.0051817	-0.043703	-0.289946	-0.250406	0.0395398
KSR1	0.0656113	0.600375	0.54932	-0.0510548	0.0265947	0.323371	0.472023	0.148652
LAGE3	-0.146929	-0.348002	-0.393812	-0.0458097	0.00791368	-0.0039056	-0.0813647	-0.077459
LAMB2	-0.0608286	0.360697	0.296748	-0.0639494	0.125061	0.0802661	0.0285981	-0.0516679
LAMP1	0.0250627	-0.189944	-0.208587	-0.0186431	0.01657	-0.137352	-0.111528	0.0258245
LAMTOR2	-0.0212076	-0.341158	-0.253774	0.0873835	-0.0630416	-0.2903	-0.161373	0.128927
LAPTM4B	-0.0684129	-0.321701	-0.343608	-0.0219065	0.023559	-0.27449	-0.243764	0.030727
LARS2	-0.126769	-0.287977	-0.316832	-0.0288551	-0.0589699	-0.0753536	-0.0598202	0.0155334
LAS1L	-0.140308	-0.4716	-0.507923	-0.0363234	-0.0274907	-0.0716794	-0.239807	-0.168127
LCP1	-0.00129345	-0.315785	-0.299855	0.01593	-0.0404093	-0.503219	-0.271626	0.231594
LDLRAD4	-0.0142671	0.385413	0.358844	-0.0265689	0.0797352	0.421501	0.401834	-0.0196667
LETM1	-0.0970295	-0.338548	-0.39192	-0.0533716	-0.00539435	0.0411232	-0.0583907	-0.0995137
LETMD1	0.0923557	0.494618	0.496534	0.00191595	0.00675338	0.1635	0.0453576	-0.118142
LGALS1	0.0619634	0.085897	0.217881	0.131984	-0.0197623	-0.952594	-0.404283	0.54831
LGALS3	-0.0109086	0.539095	0.269343	-0.269752	0.070541	0.338796	-0.236558	-0.575352
LIF	0.245195	0.202478	0.591345	0.388867	0.0221882	-0.492005	0.139709	0.631716
LIG3	-0.00954882	-0.271678	-0.291118	-0.0194397	0.0060998	-0.260782	-0.202704	0.0580788
LIMK1	-0.0180624	-0.116874	-0.0983875	0.0184867	0.0181276	-0.262262	-0.109614	0.152648
LMAN1	-0.0360759	-0.372999	-0.345228	0.0277717	-0.086488	-0.431361	-0.445544	-0.0141835
LMAN2	-0.0146586	-0.24622	-0.202691	0.0435291	-0.00920799	-0.270576	-0.222626	0.0479494
LMNB2	-0.10045	-0.499769	-0.522085	-0.0223159	-0.0111989	-0.0498509	-0.12297	-0.073119
LOXHD1	0.710375	-1.2435	0.0935317	1.33703	0.0701834	-1.4959	-0.801891	0.694009
LOXL1	-0.224038	-0.517928	-0.582432	-0.0645042	-0.0476631	-0.241075	-0.17584	0.0652353
LPAR2	0.0875198	0.649844	0.508407	-0.141436	-0.0401414	-0.0176515	-0.0519774	-0.0343256
LPIN1	-0.0147514	0.313686	0.29865	-0.0150366	-0.00948448	0.105481	0.126351	0.02087
LPP	0.0472925	0.323408	0.449256	0.125848	-0.0504521	-0.015058	0.0651988	0.0802569
LPXN	0.0762257	0.167944	0.255012	0.0870674	-0.08272	-0.266111	-0.0506044	0.215507
LRMDA	0.214728	0.39513	0.524755	0.129625	0.0740481	0.13151	0.413907	0.282397
LRMP	0.157171	0.284782	0.402383	0.117601	-0.0209783	-0.127266	0.0994791	0.226745
LRP3	-0.163965	-0.607942	-0.637773	-0.0298303	0.0422058	-0.112104	-0.0796153	0.032489
LRRC25	0.477313	0.996838	2.14355	1.14672	0.046917	-0.62358	0.152688	0.776268
LRRC28	-0.0144358	0.237673	0.361042	0.123369	0.0871619	0.0245186	-0.0265842	-0.0511026
LRRC37A3	0.0432028	0.610952	0.622784	0.0118319	-0.056973	0.423523	0.352653	-0.070869
LRRC4	0.261374	0.935511	1.06772	0.132209	-0.137463	0.0613109	0.138219	0.0769084
LRRC59	-0.0998326	-0.660546	-0.666577	-0.00603066	-0.00741969	-0.343389	-0.282132	0.0612564
LRRN2	0.318502	1.32464	1.09109	-0.233541	0.543455	1.11274	1.20822	0.0954835
LRTOMT	0.2415	0.454367	0.468834	0.0144665	-0.0297738	0.216488	0.178058	-0.0384293
LSM12	-0.106987	-0.344473	-0.503322	-0.15885	0.043179	-0.102917	-0.223028	-0.12011
LSM14A	-0.653959	-3.67836	-3.97026	-0.291902	-0.735098	-0.218393	-0.254706	-0.0363114
LSM4	-0.0539242	-0.493824	-0.450919	0.0429058	0.0505204	-0.181519	-0.0726653	0.108854
LTO1	0.0756891	0.281287	0.15731	-0.123976	0.0171371	0.220684	0.253939	0.0332551
LUC7L3	0.0832916	0.34056	0.289082	-0.0514782	-0.0074245	0.223935	0.0773129	-0.146622
LY9	0.162287	1.44304	1.2097	-0.23334	-0.583904	-0.0400869	-0.468522	-0.428434
LYAR	-0.178553	-0.509863	-0.604552	-0.0946879	-0.100853	0.0358758	-0.175142	-0.211018
M6PR	-0.00253934	-0.276221	-0.255536	0.0206853	0.00957697	-0.257758	-0.238425	0.0193328
MAIP1	-0.152881	-0.213615	-0.221418	-0.00780339	-0.153369	-0.109784	-0.131961	-0.0221767
MALRD1	0.275564	0.82356	0.841104	0.0175436	-0.0226989	0.514433	0.594731	0.0802988
MAMDC4	0.412909	0.32051	0.618885	0.298375	0.113186	0.024463	0.38934	0.364877
MAML2	-0.0932258	0.564642	0.677449	0.112808	-0.0648704	0.445834	0.149543	-0.296291
MANBA	0.070276	0.625754	0.66946	0.0437062	-0.00392642	0.1581	0.191897	0.0337972
MANF	-0.00361558	-0.642254	-0.5846	0.0576536	-0.0946233	-0.640557	-0.419231	0.221326
MAP1A	0.00359684	0.452509	0.386524	-0.0659858	0.0266196	0.136737	0.297268	0.160531
MAP2K5	0.0179648	0.39134	0.35728	-0.0340597	0.0459288	0.0240795	0.0536952	0.0296158
MAP2K6	-0.131791	0.819177	0.792092	-0.0270843	-0.0699181	0.63249	0.722069	0.0895794
MAP3K12	0.0842214	0.60389	0.681323	0.0774338	0.0714274	0.101128	0.254133	0.153005
MAP3K21	0.0349643	-0.459637	-0.461992	-0.00235555	-0.140904	-0.494188	-0.375282	0.118906
MAP3K8	0.0735598	0.292615	0.373421	0.0808058	-0.0388923	0.0719618	0.145831	0.0738698
MAP4K2	-0.0507078	-0.0189255	-0.037403	-0.0184774	-0.0212951	-0.329334	-0.109255	0.220079
MAPK8IP3	0.0609675	0.569621	0.591941	0.0223205	0.0544413	0.245284	0.357671	0.112387
MAPKAP1	-0.0684008	-0.227136	-0.294597	-0.0674613	-0.0118845	-0.0365208	-0.035467	0.00105384
MARS2	-0.0634375	-0.27188	-0.429067	-0.157187	-0.0672732	0.0395121	-0.0636521	-0.103164
MBD5	0.0484794	0.5505	0.512344	-0.0381555	0.0502295	0.251007	0.0445506	-0.206456
MCCC2	-0.0996834	-0.262079	-0.378866	-0.116787	0.0171244	-0.0882878	-0.164693	-0.0764051
MCF2L2	-0.0130379	0.622129	0.621242	-0.000886252	0.185955	0.228726	0.295616	0.0668896
MCM10	-0.0451255	-0.524675	-0.612062	-0.087387	-0.0219229	-0.108175	-0.147123	-0.0389477
MCM2	-0.102675	-0.462518	-0.516567	-0.0540485	0.0103098	-0.105812	-0.0996394	0.00617273
MCM3	-0.0984917	-0.447007	-0.5036	-0.0565929	-0.00453452	-0.125009	-0.0984287	0.0265801
MCM4	-0.0922492	-0.570446	-0.607347	-0.0369008	-0.0100438	-0.148016	-0.096088	0.0519283
MCM5	-0.1035	-0.385276	-0.406552	-0.0212761	-0.000139763	-0.0902591	-0.0557037	0.0345556
MCM6	-0.0543774	-0.431208	-0.446757	-0.0155489	-0.0243699	-0.134205	-0.110674	0.0235315
MCM7	-0.0823128	-0.491069	-0.524479	-0.0334093	0.0128989	-0.203991	-0.155516	0.0484752
MCTP2	0.0314211	0.207562	0.219719	0.0121575	-0.026393	-0.103926	-0.0524026	0.0515231
MDM2	0.790233	-0.164457	0.630007	0.794464	0.140408	-0.518354	0.349169	0.867523
MDM4	0.0898816	0.221043	0.226437	0.00539322	-0.0138051	0.0335921	-0.00249234	-0.0360844
MDN1	-0.0105473	-0.11094	-0.171708	-0.0607684	0.0379985	0.0380039	-0.0939867	-0.13199
ME2	-0.0799198	-0.2829	-0.308225	-0.0253246	-0.0363324	-0.188553	-0.183378	0.00517458
MEAK7	0.0423885	0.530513	0.382142	-0.148371	-0.0333344	0.156723	0.190033	0.0333102
MECR	-0.0298707	-0.130239	-0.275478	-0.14524	-0.021245	0.0223765	0.106367	0.0839902
MED13L	0.0839842	0.39788	0.407715	0.00983503	0.00985866	-0.00599626	0.051131	0.0571274
MEGF6	0.109974	0.541586	0.679403	0.137817	0.0779224	0.208379	0.396126	0.187748
METTL16	-0.102041	-0.322875	-0.330583	-0.00770765	-0.045015	-0.00186828	-0.0965621	-0.0946938
METTL26	-0.143534	-0.409497	-0.389907	0.0195909	0.0471226	-0.0442648	-0.0820631	-0.0377982
METTL2A	-0.101376	-0.27814	-0.281563	-0.00342283	-0.067396	-0.0420078	-0.0663769	-0.0243691
METTL7A	0.614391	0.691766	1.18705	0.495287	0.0691851	0.0308232	0.47826	0.447437
MEX3A	-0.2071	-0.327374	-0.479362	-0.151988	-0.0514104	-0.18661	-0.22925	-0.0426395
MFAP1	-0.00760675	-0.328097	-0.370841	-0.0427446	-0.107242	-0.0994285	-0.176384	-0.0769551
MFAP4	-0.0470613	1.56012	1.65022	0.0901055	0.0227014	1.01335	1.06739	0.0540416
MFSD14B	-0.0493989	-0.19241	-0.261195	-0.0687847	-0.0539302	-0.150329	-0.283633	-0.133305
MFSD14C	-0.0292853	0.167141	0.20083	0.0336896	0.348952	0.317127	0.507513	0.190387
MFSD2A	0.00266323	-0.805791	-0.772942	0.0328492	0.0140062	-0.782354	-0.60513	0.177224
MGAT2	-0.0844701	-0.253186	-0.271336	-0.0181497	-0.0165427	-0.158097	-0.108623	0.0494739
MGAT3	0.0230972	0.349444	0.321902	-0.0275411	0.0510221	0.41146	0.404522	-0.00693718
MGAT5B	0.242945	2.2742	2.30002	0.0258261	0.207266	0.926719	1.25449	0.327774
MGST2	-0.0538717	-0.238712	-0.264052	-0.02534	0.0270598	-0.148447	-0.250323	-0.101876
MICOS10	-0.0287165	-0.46873	-0.484447	-0.0157171	-0.0517326	-0.224947	-0.336355	-0.111407
MIEF1	-0.127207	-0.303329	-0.349463	-0.0461345	0.0312916	0.0451153	-0.053	-0.0981153
MIEN1	-0.111088	-0.263176	-0.237391	0.0257849	0.0359218	-0.0410723	0.0300874	0.0711597
MIPEP	-0.0437431	-0.504626	-0.521441	-0.0168151	-0.0296273	-0.258199	-0.469229	-0.21103
MIS18A	-0.135748	-0.464081	-0.499883	-0.0358022	-0.0622078	0.0316251	-0.17054	-0.202165
MKI67	-0.019666	-0.449686	-0.409947	0.0397382	0.0605506	-0.330648	-0.190194	0.140454
MLEC	-0.00796657	-0.34294	-0.325617	0.0173227	-0.0216436	-0.353615	-0.270104	0.083511
MMP2	0.147809	0.568446	0.637934	0.0694879	-0.00519188	0.366351	0.757158	0.390808
MMP25	0.143308	0.453435	1.04129	0.587851	0.0471865	0.150151	0.952393	0.802243
MOGS	-0.088741	-0.288382	-0.331082	-0.0427005	0.0391392	-0.16094	-0.207722	-0.0467812
MPDU1	-0.099768	-0.254155	-0.339104	-0.0849488	0.00971906	-0.0592065	-0.0371669	0.0220398
MPO	-0.0973062	-0.414652	-0.38536	0.0292913	-0.00760044	-0.425169	-0.394027	0.0311427
MPZL2	-0.0837075	-0.820874	-1.07838	-0.257507	-0.439031	-0.639575	-0.0807885	0.558787
MRM3	-0.152026	-0.353809	-0.350124	0.00368577	0.0171975	0.0774839	-0.0127819	-0.0902657
MROH7	0.561466	0.911221	1.25596	0.344735	0.15732	-0.596793	0.245299	0.842092
MRPL10	-0.0431929	0.293634	0.227337	-0.0662974	0.0538721	0.0926058	0.00152775	-0.091078
MRPL11	-0.120426	-0.376314	-0.460672	-0.0843581	0.00164407	-0.0502789	0.0273296	0.0776086
MRPL13	-0.0821713	-0.40177	-0.530135	-0.128366	-0.0440619	-0.171221	-0.161381	0.00984016
MRPL17	-0.195524	-0.442757	-0.544227	-0.10147	0.00906473	-0.137927	-0.104015	0.033912
MRPL18	-0.0791145	-0.406499	-0.436441	-0.0299413	-0.0231704	-0.133888	-0.0850323	0.0488562
MRPL24	-0.0891161	-0.369959	-0.455703	-0.0857432	0.0022409	-0.0294476	-0.0137323	0.0157154
MRPL37	-0.0703889	-0.251446	-0.258842	-0.00739646	0.00458422	-0.00287635	-0.0723466	-0.06947
MRPL4	-0.155816	-0.414792	-0.476385	-0.061593	-0.00115629	-0.0571616	-0.156845	-0.0996828
MRPL40	-0.108079	-0.399733	-0.405963	-0.00623022	0.120597	0.0274953	-0.0968311	-0.124326
MRPL41	-0.191386	-0.439565	-0.443792	-0.0042266	-0.0322942	-0.0600682	-0.0201544	0.0399142
MRPL44	-0.0338189	-0.250311	-0.189019	0.0612921	-0.0163802	0.0108693	0.0127061	0.00183691
MRPL57	-0.0260296	-0.20968	-0.275001	-0.0653217	0.0518995	-0.0750248	-0.0591782	0.0158467
MRPS11	-0.148934	-0.267178	-0.336516	-0.0693379	0.0245387	-0.0741	-0.0901308	-0.0160307
MRPS12	-0.208915	-0.503305	-0.531711	-0.0284059	-0.0377781	-0.0624545	-0.0573711	0.00508366
MRPS16	-0.0688511	-0.283526	-0.341844	-0.058318	-0.0106034	-0.0242089	-0.0716109	-0.047402
MRPS18C	-0.0447323	-0.26933	-0.394879	-0.125549	-0.00593155	-0.0858144	0.0425125	0.128327
MRPS2	-0.0837219	-0.34405	-0.331801	0.0122497	-0.051947	-0.0800361	-0.195578	-0.115542
MRPS25	0.0273113	-0.187698	-0.237387	-0.0496883	-0.0149078	0.058593	0.022768	-0.035825
MRPS26	-0.0930073	-0.381344	-0.442942	-0.0615984	-0.0194202	-0.0765664	-0.128589	-0.0520228
MRPS28	-0.0317713	-0.439877	-0.425731	0.0141463	-0.00421806	-0.048164	-0.152465	-0.104301
MRRF	-0.0501999	-0.060795	-0.148147	-0.0873524	0.0297683	0.00300518	-0.0428257	-0.0458308
MRTO4	-0.122525	-0.553894	-0.650703	-0.0968088	-0.00989546	-0.0125779	-0.189617	-0.177039
MS4A4E	0.254993	0.163953	0.630146	0.466193	0.0499917	-0.237623	0.0764654	0.314088
MSH6	-0.0387697	-0.30319	-0.377507	-0.0743174	-0.0254674	-0.0668142	-0.060701	0.00611328
MSN	-0.0457086	-0.322703	-0.3558	-0.0330971	-0.0141858	-0.336504	-0.200202	0.136302
MST1	0.0802914	0.847222	0.855216	0.00799461	-0.00450639	0.251252	0.161473	-0.0897784
MT.ATP6	-0.069697	-0.2995	-0.329985	-0.0304847	-0.127916	-0.246282	-0.465134	-0.218851
MT.ATP8	-0.0765703	-0.404143	-0.417034	-0.0128914	-0.228907	-0.307118	-0.669663	-0.362544
MT.CYB	-0.0219729	-0.18482	-0.185729	-0.000907956	-0.0881862	-0.43598	-0.561206	-0.125225
MT.ND1	-0.0596668	-0.213332	-0.189119	0.024213	-0.11495	-0.194852	-0.341257	-0.146406
MT.ND6	0.0465506	-0.181009	-0.268808	-0.0877988	-0.196817	-0.517094	-0.684856	-0.167762
MTA2	-0.0817585	-0.261153	-0.268482	-0.00732924	0.0202119	-0.0508125	-0.0420853	0.00872737
MTCH1	-0.0831857	-0.218569	-0.266881	-0.0483124	0.0445007	0.0800533	0.0852489	0.00519565
MTFMT	-0.211009	-0.298899	-0.272592	0.026307	-0.0406528	0.146698	0.089645	-0.0570524
MTFP1	-0.140112	-0.545823	-0.54345	0.0023732	-0.0107947	-0.268019	-0.239895	0.0281243
MTMR4	-0.0525429	-0.189475	-0.220561	-0.0310854	0.0373898	-0.0341205	-0.0312027	0.00291787
MTOR	-0.017285	-0.158153	-0.214593	-0.0564401	0.0296539	-0.0403075	0.0609975	0.101305
MTRNR2L12	-0.0305134	0.0404209	0.247159	0.206738	0.0147384	0.190638	0.406105	0.215467
MUC1	0.00257131	0.500132	0.3686	-0.131532	0.0393094	0.171625	0.285406	0.113782
MVP	0.101213	0.890091	0.90537	0.0152798	-0.0605719	0.103196	0.149914	0.0467188
MXRA7	-0.0289223	0.149544	0.482015	0.332472	0.0675086	-0.077986	0.27296	0.350946
MYADM	-0.0373383	-0.178981	-0.251321	-0.07234	-0.0923349	-0.553953	-0.550297	0.00365592
MYBBP1A	-0.175459	-0.490683	-0.572881	-0.082198	-0.0566129	-0.0705361	-0.124893	-0.0543564
MYBL2	-0.0549581	-0.568183	-0.618637	-0.0504542	-0.0302552	-0.231892	-0.201773	0.0301198
MYC	-0.177125	-0.180257	-0.340196	-0.159939	0.0143603	0.173976	-0.106844	-0.28082
MYCBPAP	0.0973026	0.723814	0.619175	-0.104639	0.0902865	0.509685	0.614002	0.104318
MYDGF	-0.03687	-0.667721	-0.56066	0.107061	-0.0321714	-0.718993	-0.580368	0.138625
MYH7B	0.243373	0.883344	0.770877	-0.112467	0.0157313	0.100458	0.193996	0.0935378
MYO18B	0.793766	2.31366	3.08746	0.773803	0.50474	3.25184	2.61031	-0.641517
MYO1G	0.0353778	0.483897	0.49779	0.0138935	0.0320129	0.0572713	0.220815	0.163543
MYO5A	0.0789139	0.184298	0.275288	0.0909898	-0.00815859	-0.204364	0.00037294	0.204737
MYOM1	0.158115	2.01529	2.26798	0.252697	0.0343044	1.04239	1.19402	0.151635
MZB1	-0.0670403	-0.598219	-0.599857	-0.0016382	-0.107349	-1.32852	-1.28173	0.0467989
N4BP2L1	0.0792826	0.276274	0.309274	0.033	-0.0395	-0.00392331	-0.0368325	-0.032909
NAA38	-0.105331	-0.367502	-0.419797	-0.0522947	-0.0113838	-0.26471	-0.241461	0.0232489
NAGA	-0.0117103	-0.405955	-0.382915	0.0230407	0.0500641	-0.346964	-0.207207	0.139757
NAPRT	4.28524	1.99816	4.40019	2.40203	-0.729965	0.759259	0.697406	-0.0618496
NARS2	-0.0663758	-0.183912	-0.295892	-0.11198	-0.05654	-0.0310589	-0.0329736	-0.00191465
NAT10	-0.0975912	-0.323613	-0.426905	-0.103292	0.014548	0.00980819	-0.161003	-0.170811
NATD1	-0.104211	0.97122	0.918279	-0.0529406	0.0794212	0.391	0.298834	-0.0921656
NAXE	-0.182588	-0.400411	-0.473485	-0.0730743	0.0432883	-0.117251	-0.0953563	0.0218948
NBAS	0.0548513	0.418303	0.360614	-0.057689	0.0398303	0.30525	0.252985	-0.0522649
NBPF9	0.396509	0.371746	0.683072	0.311327	0.22258	-0.0477005	0.274432	0.322133
NCAPD3	-0.0337534	-0.337266	-0.353574	-0.0163081	-0.0162699	-0.0812939	-0.0128396	0.0684544
NCAPH	-0.0480967	-0.468447	-0.461362	0.00708534	-0.0370131	-0.155946	-0.0741632	0.0817832
NCLN	-0.0875115	-0.440923	-0.476225	-0.0353023	0.0549469	-0.0754458	-0.0955916	-0.0201455
NCOA1	-0.0322436	0.25185	0.167145	-0.0847056	0.0153527	0.220414	0.174794	-0.0456205
NCOA2	-0.0162579	0.164716	0.194483	0.0297672	0.0166883	0.0595523	0.017973	-0.0415792
NCOA3	0.153901	0.387998	0.546703	0.158705	-0.0687203	-0.0474118	0.206698	0.25411
NCR3LG1	-0.0462729	-0.31621	-0.4445	-0.12829	0.0250967	-0.0309143	-0.0759551	-0.0450406
NDC1	-0.09439	-0.506852	-0.593012	-0.08616	-0.0531674	-0.187849	-0.256803	-0.0689536
NDRG1	0.0781252	0.395775	0.49049	0.0947155	-0.0145836	-0.0871513	0.0924397	0.179591
NDUFA4L2	-0.0859534	0.809279	0.712597	-0.0966817	0.0668284	1.47027	1.90157	0.431305
NDUFA8	-0.0754276	-0.351137	-0.195774	0.155363	0.0213848	-0.00521953	-0.0702774	-0.0650577
NDUFAB1	-0.103532	-0.416462	-0.539808	-0.123346	0.0349471	-0.04808	-0.0673361	-0.0192559
NDUFAF5	-0.126213	-0.33997	-0.264182	0.0757889	-0.0833331	0.00322032	-0.143222	-0.146443
NDUFB10	-0.116231	-0.3249	-0.337426	-0.012526	0.0254482	-0.0590086	-0.0947572	-0.0357485
NDUFB2	-0.0580116	-0.448999	-0.510415	-0.0614158	-0.0150988	-0.136523	-0.108598	0.0279252
NDUFB7	-0.174557	-0.338735	-0.360841	-0.0221059	4.85568e-05	-0.0566902	-0.0608473	-0.00415701
NDUFS5	-0.0872151	-0.396449	-0.421708	-0.0252588	0.0114575	-0.14073	-0.149077	-0.00834759
NECTIN1	-0.164601	-0.398718	-0.543315	-0.144597	0.0160476	0.0805515	-0.356978	-0.437529
NEDD8	-0.143666	-0.286941	-0.335006	-0.0480652	0.0086048	-0.190421	-0.0802518	0.11017
NEIL2	-0.126766	-0.29037	-0.326663	-0.0362922	-0.188071	0.00156265	-0.0843449	-0.0859074
NEK2	-0.0693461	-0.558686	-0.598685	-0.0399986	-0.0799119	-0.179181	-0.202354	-0.0231728
NEK3	0.329977	0.555805	0.715499	0.159695	-0.0110839	0.178481	0.139036	-0.0394439
NEK4	-0.0657628	-0.25404	-0.299787	-0.0457473	-0.0791522	-0.149451	-0.143486	0.00596457
NEK5	0.28991	0.707512	0.984094	0.276582	0.00233356	0.352755	-0.114243	-0.466997
NELFCD	-0.0454955	-0.218428	-0.271939	-0.0535106	0.0233004	-0.0588966	-0.105961	-0.0470647
NEU3	-0.112755	-0.169847	-0.255845	-0.0859977	-0.0244883	-0.0147404	-0.145947	-0.131206
NEURL1B	0.440797	-0.00099229	0.337972	0.338965	0.263759	-0.102111	0.378464	0.480576
NFATC4	0.237693	0.999568	0.995733	-0.00383388	0.0937786	0.304597	0.544308	0.239711
NFE2	-0.0548871	0.315431	0.247758	-0.0676733	0.00762556	0.204845	0.207331	0.00248615
NFKB1	-0.0248095	-0.0809474	-0.194	-0.113053	0.0240863	0.0134541	-0.0867541	-0.100208
NFKBIB	-0.129919	-0.418789	-0.466925	-0.0481356	0.0218645	-0.107507	-0.110759	-0.00325221
NHP2	-0.0723084	-0.499747	-0.525528	-0.0257811	0.00912086	-0.0349457	-0.159212	-0.124266
NHSL2	0.00487141	0.781407	0.769739	-0.0116681	-0.0444052	-0.301582	-0.0125778	0.289005
NICN1	-0.0259934	0.358819	0.326945	-0.0318741	-0.0177976	0.141186	0.0741285	-0.0670573
NIPAL2	0.0353345	0.38072	0.374785	-0.00593564	-0.0279988	0.122106	0.0856188	-0.0364871
NIPSNAP3B	0.0555359	0.552317	0.569977	0.0176596	0.0362416	0.332356	0.372202	0.0398457
NISCH	0.0318213	0.275441	0.25403	-0.0214106	0.0498691	0.173095	0.229908	0.0568133
NIT2	-0.0384366	-0.180775	-0.292232	-0.111457	-0.0563918	-0.0229101	0.087652	0.110562
NKAIN2	0.0875007	0.631107	0.522635	-0.108472	-0.0329718	0.454847	0.250007	-0.204841
NLN	-0.116779	-0.532488	-0.5854	-0.0529117	-0.0435706	-0.136654	-0.250542	-0.113888
NLRP1	0.375562	0.584924	0.834369	0.249445	-0.0378288	-0.437309	0.384271	0.821581
NMB	-0.0910365	-0.369362	-0.529284	-0.159921	0.0574725	-0.722806	-0.331263	0.391543
NME1	-0.164946	-0.733386	-0.739266	-0.00588023	0.0283132	-0.244571	-0.147647	0.0969241
NME4	-0.127302	-0.38227	-0.419934	-0.0376638	-0.0187107	0.0670572	-0.163981	-0.231038
NME8	0.0777659	1.06166	1.22428	0.162618	0.251052	0.630374	0.701318	0.0709456
NOA1	-0.0379493	0.395651	0.425566	0.0299147	0.107019	0.272383	0.188778	-0.0836045
NOB1	-0.0284233	0.247541	0.220478	-0.027063	0.0431253	0.163651	-0.121293	-0.284944
NOC2L	-0.116672	-0.429239	-0.451565	-0.0223256	-0.0396463	-0.0899985	-0.115241	-0.0252422
NOCT	-0.0335653	-0.361965	-0.365858	-0.00389311	-0.0271892	-0.158363	-0.141428	0.0169345
NOG	0.238589	1.71422	1.70486	-0.00935794	0.218618	1.52923	1.05086	-0.478365
NOL12	-0.077171	-0.35147	-0.304551	0.0469192	0.0100515	-0.0358681	0.0720144	0.107883
NOL6	-0.0913293	-0.365892	-0.409454	-0.0435627	0.0152966	-0.0547329	0.000866137	0.0555992
NOL9	-0.0629873	-0.229457	-0.296175	-0.066718	0.0020164	0.032664	-0.0601252	-0.0927891
NOLC1	-0.113043	-0.47197	-0.542715	-0.0707447	-0.0365792	-0.0629691	-0.145799	-0.0828299
NOM1	-0.00469563	-0.281464	-0.304041	-0.0225768	0.000447078	0.0102727	-0.0190563	-0.0293289
NOMO1	-0.74112	-0.12324	1.1779	1.30114	-0.161561	-0.0756842	1.27236	1.34805
NOMO2	-0.247776	-0.535437	-0.532746	0.00269023	0.0338374	-0.384583	-0.293237	0.0913455
NOMO3	0.774965	0.710252	1.98532	1.27507	-3.27443	-2.45312	-2.60331	-0.150188
NOP16	-0.124624	-0.600571	-0.738466	-0.137895	-0.0241939	-0.146285	-0.296722	-0.150436
NOP56	-0.111937	-0.475218	-0.528746	-0.0535277	-0.00194858	-0.0370005	-0.038755	-0.00175428
NOTCH3	0.0525117	2.19863	2.17682	-0.0218034	0.315083	0.726861	0.98479	0.25793
NPAS1	0.0604238	0.420717	0.629853	0.209136	0.313232	-0.336021	-0.381607	-0.0455859
NPC2	-0.0587818	0.411333	0.420207	0.0088745	-0.00947056	-0.0262627	0.0814687	0.107731
NPIPA7	-0.284962	-1.48041	-0.38967	1.09074	0.14139	-1.13976	-1.06152	0.0782388
NPIPB4	0.393435	0.738952	0.823395	0.0844424	-0.195646	0.0903505	0.418407	0.328056
NPIPB5	0.389848	0.491066	0.527546	0.0364801	-0.0638635	0.0554571	-0.0477122	-0.103169
NPM3	-0.190027	-0.471133	-0.536835	-0.0657021	0.0151396	-0.013344	-0.0485302	-0.035186
NPR2	0.0396921	0.288651	0.138928	-0.149724	0.0481627	0.0289567	0.0459429	0.0169863
NR2C2AP	-0.0439446	-0.38623	-0.366348	0.0198824	0.108022	-0.010688	-0.07995	-0.0692617
NR3C1	0.0151683	0.230554	0.23832	0.0077658	0.0193019	0.0152791	0.054984	0.039705
NRDC	-0.00177728	0.170079	0.19045	0.0203707	0.033358	0.0708219	0.0498165	-0.0210054
NRF1	-0.0702771	-0.158675	-0.217724	-0.0590483	0.105711	0.00573623	0.114205	0.108469
NSD2	0.0182441	-0.18922	-0.182914	0.00630621	-0.00928156	-0.0289414	-0.0187308	0.0102106
NTMT1	-0.0769855	-0.579155	-0.512207	0.0669478	-0.0129621	-0.191456	-0.183903	0.00755317
NUDC	-0.105221	-0.508369	-0.608886	-0.100517	-0.0388429	-0.196324	-0.266287	-0.0699626
NUDCD2	-0.0766804	-0.333195	-0.415924	-0.0827291	-0.080602	-0.105319	-0.319715	-0.214396
NUDCD3	-0.0960902	-0.137544	-0.188016	-0.0504712	0.0379166	0.0346006	-0.0139634	-0.048564
NUDT1	0.0360492	-0.336902	-0.200059	0.136844	-0.027368	-0.147131	-0.028948	0.118183
NUDT15	-0.0299645	-0.582444	-0.50341	0.079034	-0.0131958	-0.219085	-0.178312	0.0407729
NUDT7	-0.072316	0.503195	0.748066	0.244871	0.114777	0.19546	0.271324	0.0758651
NUP107	-0.0411434	-0.368086	-0.424331	-0.0562443	-0.0153087	0.0222825	0.0128765	-0.00940591
NUP153	-0.00236516	-0.106373	-0.146396	-0.0400228	-0.00179186	0.0618771	-0.00779293	-0.0696699
NUP155	-0.0584881	-0.391197	-0.43446	-0.0432628	-0.0351664	-0.0879359	-0.140739	-0.0528026
NUP205	0.00480082	-0.295159	-0.348682	-0.0535233	-0.0300854	-0.0615862	-0.078721	-0.0171347
NUP62	-0.15854	-0.364945	-0.437436	-0.0724907	-0.017029	-0.106981	-0.0962071	0.010774
NUP85	-0.0502624	-0.264508	-0.327518	-0.0630095	0.0295222	-0.00449883	-0.0434864	-0.0389875
NUP93	-0.0520362	-0.361621	-0.42361	-0.0619887	0.0319626	-0.0439425	-0.048116	-0.0041733
NUP98	-0.00758108	-0.0437534	-0.160095	-0.116342	-0.016377	-0.021954	-0.0640545	-0.0421005
NUSAP1	0.0143758	-0.460026	-0.479891	-0.0198641	-0.0314399	-0.193369	-0.18853	0.00483895
NUTF2	-0.122352	-0.409764	-0.460696	-0.0509321	-0.00248128	-0.0727475	-0.121649	-0.0489009
NXT1	-0.138005	-0.348536	-0.427438	-0.0789017	-0.012687	0.036199	0.00547236	-0.0307264
NYNRIN	0.211601	0.691537	0.758143	0.0666065	0.0442419	0.0636195	0.475265	0.411646
OAS1	0.182945	0.313172	0.753357	0.440185	0.136732	0.0909777	-0.036892	-0.127869
OAS3	-0.112409	-0.631825	-0.7443	-0.112475	-0.0384929	-0.414347	-0.292154	0.122194
OBSCN	0.0839639	0.666354	0.662342	-0.0040119	0.0571513	0.428061	0.335325	-0.092736
ODC1	-0.0712346	-0.547477	-0.648285	-0.100807	-0.0212067	-0.112798	-0.132556	-0.0197574
OFD1	0.0671581	0.351926	0.305397	-0.0465293	-0.0391707	0.114095	-0.0867968	-0.200892
OGT	0.0572166	0.358653	0.350245	-0.00840716	0.0223129	0.217634	0.165284	-0.0523491
OR2AK2	0.564311	1.29629	1.08973	-0.206564	0.0116661	0.712683	0.305883	-0.4068
OR2L13	-0.0707442	0.902471	0.863165	-0.039306	0.0249957	0.739768	0.439639	-0.300128
OR2L2	0.862901	1.38461	1.64178	0.257167	0.557206	0.649664	0.538559	-0.111104
OR52B6	1.25811	1.30134	1.83265	0.531309	-0.323886	0.0562884	0.715282	0.658994
OR52H1	0.378181	1.28418	1.64093	0.356759	0.531941	0.995061	1.05554	0.0604768
ORC6	-0.0325415	-0.404317	-0.454824	-0.0505066	-0.0435546	0.0381343	0.000828524	-0.0373057
ORMDL2	-0.0915908	-0.345705	-0.406934	-0.0612285	0.0440054	-0.232707	-0.190706	0.0420013
OSTC	-0.00395621	-0.24861	-0.193031	0.0555792	-0.0392223	-0.319536	-0.248989	0.070547
OTUD1	-0.13036	0.584398	0.556632	-0.0277662	0.1316	0.357346	0.256053	-0.101293
OVGP1	0.426612	1.17829	1.25991	0.0816156	-0.32693	0.690258	0.580341	-0.109917
P2RX6	-0.0138124	0.440292	0.737511	0.297219	0.133091	0.478636	0.305589	-0.173047
P2RX7	-0.0172265	1.58891	1.57925	-0.00966314	0.183328	1.32487	1.53566	0.210791
PA2G4	-0.085507	-0.495451	-0.560549	-0.0650973	-0.0247153	-0.142174	-0.200324	-0.0581497
PABPC1L	0.125652	0.330887	0.419775	0.0888885	-0.000731977	0.238472	0.426713	0.188242
PAFAH2	0.236142	0.380442	0.464899	0.084457	-0.100818	-0.110635	-0.0269091	0.0837255
PAGR1	-0.0235084	-0.251775	-0.23446	0.0173158	0.038561	-0.13915	-0.0519024	0.087248
PAIP2B	-0.159017	0.289721	0.362138	0.0724161	-0.154191	0.228327	-0.0656564	-0.293983
PAK6	0.0826775	0.65865	0.905181	0.246531	-0.0367371	0.493061	0.54251	0.0494492
PAN2	-0.0119779	0.409773	0.358692	-0.051081	0.0262595	0.137111	0.072796	-0.0643151
PAN3	0.0427344	0.301778	0.317912	0.0161337	-0.0085649	0.0839812	0.00920408	-0.074777
PANX2	0.500656	1.32882	1.6912	0.362377	0.205017	0.380931	0.710595	0.329665
PAPLN	0.221511	0.300546	0.492515	0.191969	0.0673922	-0.0313447	0.289781	0.321126
PARD6B	-0.187747	-0.368147	-0.443074	-0.0749268	-0.220405	-0.284701	-0.151886	0.132815
PARP1	-0.0326066	-0.238806	-0.298967	-0.0601607	0.00372619	-0.0347246	-0.159263	-0.124538
PARP10	0.0714075	0.561375	0.57337	0.0119948	0.0737643	0.226169	0.292134	0.065965
PARP15	0.0878639	0.378497	0.336268	-0.0422288	0.0117529	0.116158	-0.0856256	-0.201783
PARP6	0.0526364	0.353356	0.303864	-0.0494916	0.0606864	0.15066	0.181962	0.0313024
PATL2	0.288457	1.52644	1.29711	-0.229329	-0.151601	0.41948	0.47181	0.0523297
PAXIP1	-0.0841115	-0.363493	-0.38092	-0.0174274	0.00661698	-0.0640493	-0.019982	0.0440673
PBDC1	-0.160514	-0.523987	-0.545854	-0.0218669	0.0485028	-0.154905	-0.339415	-0.18451
PBLD	0.0949475	0.438595	0.276444	-0.16215	0.105218	0.293274	0.0852755	-0.207998
PBXIP1	-0.0424754	0.441284	0.449213	0.00792873	-0.0141515	-0.0215527	-0.0316602	-0.0101073
PCBP1	-0.0409906	-0.239581	-0.206537	0.0330438	-0.00759874	-0.157772	-0.27614	-0.118368
PCDHGC4	0.471121	2.18022	1.6663	-0.51392	-0.169181	0.954384	0.901281	-0.0531012
PCED1A	-0.0272758	0.509421	0.504233	-0.00518845	0.0778469	0.447731	0.416602	-0.0311283
PCK2	-0.121684	0.095026	0.0116029	-0.083423	-0.0470704	0.385377	0.459926	0.0745493
PCLO	0.530246	1.69315	1.88549	0.192348	0.396957	1.35941	1.55234	0.192927
PCNX2	0.181238	0.549244	0.555475	0.00623175	-0.00977525	-0.0804145	0.170038	0.250453
PCSK1	0.388507	1.31104	1.20294	-0.1081	-0.179369	0.0156092	-0.147493	-0.163101
PCSK5	-0.0701283	-0.618188	-0.43045	0.187737	-0.150415	-0.304297	-0.249764	0.0545335
PDAP1	-0.0843264	-0.325407	-0.350804	-0.0253966	-0.0485569	-0.0974159	-0.181285	-0.0838686
PDCD11	-0.110049	-0.348728	-0.42847	-0.0797419	-0.00514715	-0.0149087	-0.0882816	-0.0733728
PDCD5	-0.0907346	-0.363171	-0.433663	-0.070492	-0.0612232	-0.18634	-0.292199	-0.105859
PDCL3	-0.024529	-0.310533	-0.351337	-0.0408032	-0.0503569	-0.141938	-0.197583	-0.0556456
PDHA1	-0.0607712	-0.317837	-0.365782	-0.047945	-0.0536453	-0.135555	-0.203754	-0.0681991
PDIA3	-0.0100605	-0.482735	-0.436871	0.0458643	-0.0552475	-0.472042	-0.302102	0.16994
PDIA4	0.0132203	-0.600539	-0.51357	0.0869685	-0.030757	-0.682366	-0.415931	0.266435
PDIA6	0.00705017	-0.454307	-0.45648	-0.00217348	-0.0414379	-0.446193	-0.309545	0.136648
PDK4	0.439211	1.44276	1.26224	-0.180528	-0.2263	0.123108	-0.0992677	-0.222375
PEA15	-0.167267	-0.249004	-0.239889	0.00911514	0.0969808	-0.0101061	0.0871973	0.0973035
PEBP1	-0.118705	-0.371871	-0.459203	-0.087332	0.0051665	-0.0261824	-0.159341	-0.133158
PEG3	-0.29346	-0.494352	-0.598027	-0.103675	0.0769906	-0.0147899	-0.350443	-0.335653
PELI2	0.0380189	0.273994	0.325871	0.0518779	-0.0614738	-0.111448	-0.0806859	0.0307618
PELP1	-0.0917608	-0.264289	-0.321008	-0.0567184	0.0154812	-0.0484847	-0.111454	-0.0629692
PEMT	-0.112793	-0.262929	-0.410216	-0.147287	0.0271649	-0.041754	-0.0514555	-0.0097014
PER2	-0.0706535	-0.222222	-0.302425	-0.0802037	-0.00994293	-0.0940625	0.0124577	0.10652
PES1	-0.147321	-0.417852	-0.459122	-0.0412696	0.0140758	-0.0407382	-0.109036	-0.0682975
PEX26	-0.0478381	-0.175977	-0.237387	-0.0614101	-0.0112255	-0.0130916	-0.0948025	-0.0817109
PFAS	-0.146569	-0.52215	-0.618626	-0.0964755	0.00203699	-0.0848357	-0.121248	-0.0364116
PFKFB4	-0.124306	0.467098	0.411592	-0.0555061	0.0802166	0.259539	0.132793	-0.126746
PFN1	-0.0768786	-0.413386	-0.408192	0.00519347	0.0145593	-0.258499	-0.262601	-0.00410207
PGAM1	-0.099607	-0.56295	-0.62764	-0.06469	-0.0337356	-0.296957	-0.257431	0.0395261
PGAM5	-0.100958	-0.435022	-0.495835	-0.060813	0.0171801	-0.0174543	-0.0624768	-0.0450222
PGBD2	0.0416996	0.0618429	0.173566	0.111724	0.0258783	0.0892943	0.0509858	-0.0383084
PGGHG	0.220916	0.591993	0.753878	0.161886	0.0874027	0.299055	0.229267	-0.0697879
PGK1	-0.0947372	-0.538657	-0.61892	-0.0802624	-0.0298729	-0.38747	-0.344647	0.0428232
PGPEP1	0.245367	0.441414	0.634168	0.192754	0.0391348	0.0793192	0.234197	0.154878
PGRMC1	-0.132915	-0.428304	-0.509319	-0.0810142	-0.057409	-0.215485	-0.210135	0.00534937
PGS1	-0.0233857	0.363136	0.330827	-0.0323089	0.065881	0.222941	0.366081	0.143141
PHB	-0.153722	-0.513779	-0.573391	-0.0596119	-0.0201065	-0.0552922	-0.186486	-0.131193
PHC1	-0.0104562	0.344314	0.361328	0.0170135	-0.00303658	0.0667516	0.159343	0.0925916
PHF19	-0.130601	-0.33582	-0.41346	-0.0776398	0.0109932	-0.114589	-0.066443	0.0481459
PHF21A	0.0819655	0.456085	0.369289	-0.0867958	0.000390202	0.130435	0.0546257	-0.0758089
PHLDA3	1.89243	0.295744	2.02247	1.72672	0.572223	-0.941175	1.17964	2.12082
PHLPP1	0.0458705	0.167799	0.263854	0.0960548	0.0390002	0.228118	0.281891	0.0537723
PHYKPL	0.0763823	0.410535	0.454162	0.0436269	0.0163799	0.142738	0.155083	0.0123451
PIGU	-0.0523926	-0.325189	-0.373766	-0.0485776	0.0334875	-0.12615	-0.145906	-0.0197562
PIH1D1	-0.0766532	-0.292098	-0.34369	-0.0515916	0.0160444	-0.0892629	-0.0438673	0.0453958
PIK3C2B	0.080546	0.486971	0.54877	0.0617983	-0.0922178	0.0940555	0.0756541	-0.0184013
PIK3IP1	0.0199825	1.25153	1.25763	0.00609559	-0.246841	0.748294	0.590241	-0.158053
PIM2	0.0269198	0.382372	0.442434	0.0600616	0.0740491	0.354607	0.749514	0.394907
PIMREG	-0.0226279	-0.775034	-0.941586	-0.166552	0.00249549	-0.675125	-0.377601	0.297525
PIRT	0.259503	1.96692	2.32117	0.35426	0.950696	1.70446	0.919714	-0.78474
PITPNC1	0.270571	0.97113	1.13288	0.161748	0.0357549	0.277171	0.29928	0.0221097
PJVK	0.231224	0.593734	0.715593	0.121859	-0.0173107	0.301866	0.109637	-0.192228
PKM	-0.0680651	-0.591878	-0.594511	-0.00263239	-0.0175599	-0.536183	-0.388878	0.147306
PKP4	-0.0981435	-0.338106	-0.40826	-0.0701544	-0.0205222	-0.00164917	-0.0885437	-0.0868944
PLA2G7	-1.96942	0.762627	0.941516	0.178897	-0.632364	-2.30892	-0.841008	1.46791
PLA2R1	-0.227449	0.966343	1.25815	0.29181	0.656529	0.402168	0.844737	0.442569
PLAU	0.0436052	0.280954	0.382862	0.101908	0.0776779	0.162496	0.431609	0.269114
PLCB2	0.0571478	0.268437	0.351817	0.0833802	0.0075427	-0.140801	0.0862593	0.22706
PLCH1	-0.194034	-0.814173	-0.786705	0.0274684	0.111595	-0.306161	-0.577133	-0.27097
PLD6	-0.0830482	-0.262497	-0.447878	-0.185381	0.0507659	0.108033	0.0501619	-0.0578708
PLEKHB2	-0.00099717	-0.177159	-0.220503	-0.043344	-0.00645202	-0.142087	-0.13429	0.00779667
PLEKHJ1	-0.124209	-0.332802	-0.35099	-0.0181877	0.00388858	0.0546845	-0.00939512	-0.0640795
PLEKHM3	0.138099	0.464937	0.551848	0.0869113	0.00570626	0.116106	0.149996	0.0338907
PLK1	-0.0606029	-0.570336	-0.591886	-0.0215502	-0.0222088	-0.225737	-0.275565	-0.0498274
PLP1	0.919832	2.47341	1.83069	-0.642721	0.268596	1.40568	1.19282	-0.212857
PLP2	0.0312759	-0.0959032	-0.0449692	0.0509342	-0.034466	-0.46465	-0.230665	0.233985
PLPP1	0.344896	-0.30816	0.127261	0.435422	-0.00523313	-1.06613	-0.481326	0.584807
PLPPR2	0.133996	0.605404	0.605645	0.000241149	0.0367966	0.0747628	0.105923	0.0311608
PLXNA1	-0.100583	-0.606221	-0.526007	0.0802138	0.0139527	0.137681	0.0560373	-0.0816432
PLXNB2	0.759239	0.282164	0.933272	0.651108	0.252553	-0.330983	0.74751	1.07849
PLXNB3	0.379466	0.345257	0.786336	0.441079	-0.0711445	0.178745	0.49593	0.317185
PM20D2	-0.196537	-0.349438	-0.469864	-0.120426	-0.0633128	-0.125355	-0.302961	-0.177606
PMPCA	-0.100045	-0.358065	-0.411276	-0.0532118	0.0227061	-0.0313119	-0.173432	-0.14212
PNO1	-0.0450724	-0.437973	-0.524914	-0.0869408	-0.058796	-0.0101763	-0.106906	-0.0967297
PNP	-0.0633488	-0.32521	-0.365691	-0.0404811	-0.00808718	-0.126079	-0.0975007	0.0285789
PNPLA7	0.0827036	1.15586	1.12664	-0.0292179	0.113134	0.379619	0.494556	0.114938
PODXL	-0.045097	0.28837	0.309591	0.0212211	0.107036	0.3491	0.546918	0.197818
POLA1	0.0196193	-0.352821	-0.398452	-0.0456306	-0.0120448	-0.0769848	0.0169329	0.0939177
POLD3	-0.0134808	-0.330806	-0.317942	0.012864	-0.0337838	-0.1505	-0.0112816	0.139219
POLDIP2	-0.116802	-0.295545	-0.431638	-0.136093	0.000664165	-0.027334	-0.118895	-0.0915611
POLE2	-0.0874416	-0.297519	-0.371862	-0.0743427	-0.132172	0.0682306	-0.0696904	-0.137921
POLE3	-0.0510919	-0.467776	-0.554629	-0.0868529	-0.00908575	-0.147189	-0.218984	-0.0717944
POLG2	0.110997	0.261279	0.212416	-0.0488628	0.0138261	0.253152	0.165376	-0.087776
POLH	0.48045	0.125611	0.454332	0.328721	0.0922626	-0.176087	0.298038	0.474124
POLI	0.0165367	0.319833	0.394122	0.0742888	0.0275142	0.127979	0.168555	0.0405762
POLM	0.0314984	0.274723	0.281415	0.00669128	0.0586684	0.0344547	0.0699197	0.0354652
POLR1A	-0.0453404	-0.307075	-0.34869	-0.0416152	-0.0010557	-0.000955617	-0.0832037	-0.082248
POLR1C	-0.159038	-0.298746	-0.333343	-0.0345967	0.00211691	-0.0223801	-0.0926283	-0.070248
POLR2D	-0.0576016	-0.356417	-0.393263	-0.0368453	-0.018729	-0.106322	-0.166187	-0.0598649
POLR2I	-0.116165	-0.38784	-0.428386	-0.0405464	-0.0422515	-0.0629884	-0.0782628	-0.0152743
POLR2J	-0.121825	-0.244271	-0.335008	-0.0907369	0.0635139	0.11817	-0.12009	-0.23826
POLR3E	-0.12263	-0.220079	-0.317842	-0.0977629	-0.0101294	0.00114905	-0.0585482	-0.0596971
POLR3H	-0.141504	-0.361074	-0.387043	-0.0259693	0.0268352	-0.038368	0.0053578	0.0437259
POP1	-0.126585	-0.599681	-0.694581	-0.0949001	0.0114656	-0.168258	-0.240077	-0.0718191
POP4	-0.0957127	-0.410371	-0.408437	0.00193371	0.0148976	-0.0030653	0.0528299	0.0558952
POP7	-0.0822224	-0.481516	-0.526457	-0.0449405	0.0533269	-0.0438976	-0.0465503	-0.00265258
PPIF	-0.0521331	-0.468251	-0.438627	0.0296243	0.0231686	-0.245321	-0.193064	0.0522574
PPIH	-0.0365502	-0.430493	-0.422567	0.00792634	-0.0142353	-0.170021	-0.119132	0.0508894
PPIL1	-0.0505032	-0.470064	-0.543927	-0.0738628	0.00124451	-0.0732292	-0.089982	-0.0167527
PPME1	-0.046293	-0.126775	-0.24558	-0.118804	0.0171421	0.0483656	-0.100173	-0.148538
PPP1R12B	0.130261	0.253121	0.217278	-0.0358432	0.0496385	0.109901	0.165637	0.0557362
PPP1R14B	-0.135284	-0.499501	-0.528578	-0.029077	0.03201	-0.136106	-0.118008	0.018099
PPP1R32	0.0390674	0.835814	0.910447	0.074633	-0.155739	0.349479	0.217979	-0.1315
PPP1R8	-0.0934276	-0.262009	-0.342459	-0.0804503	0.00305448	-0.0134242	-0.0322349	-0.0188106
PPP4C	-0.0866177	-0.24796	-0.252134	-0.00417333	0.0437818	-0.0437827	-0.0973986	-0.0536159
PPRC1	-0.0733286	-0.422435	-0.478461	-0.0560257	0.0131774	-0.116511	-0.0849568	0.0315547
PRC1	-0.0141445	-0.354747	-0.394616	-0.0398698	0.0099302	0.0128656	0.00287597	-0.0099895
PRDX1	-0.0478814	-0.661123	-0.736151	-0.0750284	-0.00663111	-0.4562	-0.435687	0.0205133
PRDX4	-0.0830824	-0.569446	-0.695057	-0.12561	-0.0318643	-0.521158	-0.455167	0.0659914
PRDX6	-0.0492576	-0.217194	-0.227379	-0.0101856	-0.0146275	-0.0712429	0.0144078	0.0856507
PREB	-0.111175	-0.404924	-0.391924	0.0130002	0.0304626	-0.244259	-0.120339	0.12392
PRELID1	-0.112873	-0.554921	-0.531015	0.0239066	-0.0156768	-0.1119	-0.241512	-0.129612
PREX1	-0.00156937	0.322462	0.282861	-0.0396007	0.0369283	0.0735568	0.159299	0.0857421
PRICKLE4	0.241496	0.52625	0.654212	0.127963	-0.200979	0.190194	-0.0185177	-0.208712
PRKCB	0.0507363	0.139743	0.187333	0.04759	-0.020782	-0.330269	-0.0816306	0.248639
PRKD2	0.053661	-0.0948331	0.0665594	0.161393	-0.0479994	-0.340896	-0.229823	0.111073
PRKDC	-0.00846983	-0.33885	-0.372755	-0.0339055	0.0336963	-0.0853845	-0.11422	-0.0288355
PRKN	0.302741	1.34711	1.52169	0.174586	-0.139397	0.684103	0.059061	-0.625041
PRMT1	-0.145296	-0.494333	-0.54988	-0.0555468	-0.00845337	-0.171447	-0.235447	-0.0639997
PRMT5	-0.163199	-0.451084	-0.546143	-0.0950586	-0.00867291	0.00675701	-0.0562204	-0.0629772
PROC	0.113746	1.18834	1.18392	-0.00442066	0.0524481	0.424033	1.19097	0.766933
PROX2	-0.112988	0.545146	0.562219	0.0170731	0.0543545	0.370919	0.159839	-0.21108
PRPF4	-0.0917727	-0.366406	-0.430792	-0.0643859	-0.0196189	-0.0517174	-0.0792747	-0.0275572
PRR11	-0.0354582	-0.256718	-0.335823	-0.0791051	-0.020853	-0.130932	-0.18748	-0.056548
PRSS12	-0.18432	-0.394431	-0.53743	-0.142999	-0.0851036	0.0820446	-0.0271063	-0.109151
PRSS3	0.406913	1.64921	1.52764	-0.121569	0.0638346	0.436409	0.880318	0.44391
PRSS37	0.67272	2.4505	2.55015	0.0996486	-0.588732	0.4504	0.601459	0.151062
PRTFDC1	0.0471762	-0.579415	-0.348614	0.230801	-0.14345	-0.323865	-0.50958	-0.185714
PSAT1	-0.26665	1.43322	1.30486	-0.128363	-0.335676	1.8785	1.81544	-0.0630631
PSD2	-0.197195	1.64268	1.53898	-0.103696	-0.926336	0.0430244	0.424825	0.381802
PSENEN	-0.106316	-0.149334	-0.21794	-0.0686064	0.059348	-0.0519869	-0.0633888	-0.0114018
PSMA6	-0.0196926	-0.269023	-0.310134	-0.0411116	-0.0218349	-0.14289	-0.139984	0.00290602
PSMB2	-0.0434846	-0.418983	-0.415943	0.00304045	-0.0157287	-0.0849853	-0.143046	-0.0580607
PSMB6	-0.107786	-0.318392	-0.360709	-0.0423164	0.0188799	-0.0736674	-0.0634269	0.0102407
PSMC1	-0.0837861	-0.36764	-0.395275	-0.0276353	-0.00607451	-0.0751134	-0.11312	-0.0380065
PSMC2	-0.0130866	-0.304635	-0.350217	-0.0455816	-0.0452871	-0.117882	-0.0871776	0.0307046
PSMC3	-0.0935912	-0.491901	-0.520989	-0.0290874	-0.0397065	-0.10392	-0.0927537	0.0111666
PSMC4	-0.0940256	-0.38849	-0.424367	-0.0358768	0.0271446	-0.0361476	-0.0347481	0.00139968
PSMC5	-0.0259532	-0.304603	-0.295765	0.0088384	-0.0315474	-0.154269	-0.0734007	0.0808685
PSMD1	-0.017414	-0.421708	-0.438929	-0.01722	-0.0324028	-0.0893298	-0.0669911	0.0223389
PSMD11	-0.0348786	-0.38766	-0.43014	-0.0424792	-0.00736025	-0.102127	-0.162517	-0.0603904
PSMD13	-0.0235872	-0.299589	-0.359735	-0.0601453	-0.0399745	-0.0994629	-0.139914	-0.0404514
PSMD2	-0.10947	-0.405039	-0.444994	-0.0399547	0.0268799	-0.0867068	-0.121568	-0.034861
PSMD3	-0.0797145	-0.378595	-0.426826	-0.0482314	0.0255515	-0.1418	-0.140956	0.000843721
PSMD6	-0.0967213	-0.264499	-0.335708	-0.0712098	-0.0152113	-0.0331339	-0.0943197	-0.0611857
PSMD7	-0.0224166	-0.319829	-0.369207	-0.0493777	-0.0535391	-0.159073	-0.193355	-0.0342822
PSMD8	-0.0460418	-0.289017	-0.333842	-0.0448246	0.00139017	-0.137763	-0.133724	0.00403879
PSME1	-0.0784793	-0.110247	-0.16822	-0.057973	-0.00841849	0.0315059	-0.0332276	-0.0647334
PSME2	-0.00640937	-0.328753	-0.354762	-0.0260094	-0.0428853	-0.106025	-0.11276	-0.00673492
PSME3	-0.0992139	-0.501078	-0.518136	-0.0170583	-0.00179631	-0.153367	-0.165408	-0.0120404
PTGDR2	0.143032	0.784531	0.928569	0.144037	0.0571951	-0.302492	0.170962	0.473454
PTGER4	0.0947494	0.562906	0.65706	0.0941546	-0.12299	0.0284595	0.406049	0.37759
PTPN7	-0.0635311	-0.232839	-0.281454	-0.0486151	0.0153533	-0.313367	-0.160201	0.153165
PTPRF	-0.0999427	-0.803617	-0.721783	0.0818349	0.00534993	-0.469012	-0.165991	0.303022
PTPRM	0.128171	0.715545	0.789143	0.0735983	0.0176241	0.039478	0.0612786	0.0218009
PTTG1	-0.140305	-0.569414	-0.653138	-0.0837238	0.043868	-0.208229	-0.0416949	0.166534
PURG	0.115086	1.42578	1.56894	0.143162	-0.310329	0.61401	0.295747	-0.318262
PUS1	-0.164503	-0.382005	-0.43868	-0.0566742	0.0204189	0.103381	-0.062463	-0.165844
PVR	-0.0374912	-0.285178	-0.347246	-0.0620675	0.0254542	-0.10883	-0.0601286	0.0487015
PYROXD2	0.0287193	0.690496	0.638725	-0.0517704	-0.0751275	0.210776	0.144245	-0.0665295
PZP	0.130983	1.05863	1.07257	0.0139428	-0.00339505	0.0177142	-0.122155	-0.139869
QRICH2	0.00254778	0.213321	0.267033	0.0537127	0.138662	0.535226	0.597755	0.0625291
QTRT2	-0.0524738	-0.28628	-0.328874	-0.0425937	-0.0328351	-0.1393	-0.200502	-0.0612023
RAB26	-0.109899	-0.511149	-0.739133	-0.227984	0.133872	0.112349	0.116935	0.00458648
RAB37	0.0500523	0.522405	0.596812	0.0744074	0.0203461	-0.171484	0.112099	0.283583
RAB5C	-0.0930839	-0.207473	-0.284112	-0.0766387	0.0303898	-0.0460962	-0.0317306	0.0143656
RAB5IF	-0.0631752	-0.450384	-0.485063	-0.0346796	-0.0311668	-0.203901	-0.172734	0.0311668
RAB8A	-0.0490442	-0.3652	-0.346134	0.0190663	-0.0396064	-0.241322	-0.253091	-0.0117682
RABEPK	-0.0961807	-0.214703	-0.358452	-0.143749	0.142557	0.149011	0.0461843	-0.102826
RACGAP1	0.0338156	-0.307879	-0.406048	-0.0981681	0.0340126	-0.0137338	-0.0386761	-0.0249422
RAD54L	0.0330461	-0.344457	-0.372716	-0.0282592	0.0290208	-0.0918995	0.0226916	0.114591
RALBP1	-0.0124441	-0.0449246	-0.139657	-0.0947322	-0.0029793	0.0265136	-0.132121	-0.158635
RALGAPA2	0.0386228	0.181449	0.212522	0.0310729	0.0459842	0.150802	0.24831	0.097508
RALY	-0.0868521	-0.185093	-0.209574	-0.0244811	0.0284016	-0.120785	-0.072986	0.0477988
RANBP1	-0.111513	-0.673997	-0.692924	-0.0189265	0.00421199	-0.13747	-0.17617	-0.0387002
RANGAP1	-0.126667	-0.434783	-0.503348	-0.0685646	0.0505312	-0.0168168	-0.0170211	-0.000204078
RAP1GAP2	0.106496	0.421452	0.445463	0.0240103	-0.0460712	-0.231	-0.0791211	0.151879
RAPGEF3	0.0473678	1.25089	1.25075	-0.000136722	0.136936	0.904101	0.753884	-0.150216
RARB	0.207771	0.529902	0.343982	-0.18592	0.00591841	0.196709	0.124257	-0.0724521
RARG	-0.134514	0.678854	0.525815	-0.153039	-0.128276	0.612312	0.674291	0.0619797
RARRES3	-0.00967835	1.26066	1.18096	-0.0797067	0.129649	0.575845	0.75812	0.182275
RASA3	0.00560872	0.335247	0.36568	0.0304324	0.028721	0.33811	0.325139	-0.0129709
RASAL1	0.0808368	1.16744	1.51567	0.348229	0.624827	-0.280893	0.0970474	0.377941
RBKS	0.264882	0.85608	0.758308	-0.0977716	0.039698	0.0862006	0.0771271	-0.0090733
RBM12	-0.0999893	-0.418105	-0.403581	0.014524	0.00969724	-0.0784352	-0.114708	-0.0362725
RBM14	-0.0278222	-0.318593	-0.317599	0.000993822	-0.0217829	-0.0855266	-0.0273229	0.0582038
RBM33	0.0830989	0.25646	0.296274	0.0398137	0.0322812	0.04959	0.113834	0.0642445
RBM5	0.0302459	0.360583	0.324744	-0.0358386	-0.00652154	0.154688	0.148497	-0.00619121
RBP4	-0.0562479	-1.67445	-1.78852	-0.114071	-0.0139249	-2.22104	-1.4923	0.72874
RBP5	0.121496	0.484014	0.572353	0.0883386	0.0188163	0.0768351	-0.00340299	-0.0802379
RBX1	-0.136153	-0.309246	-0.399658	-0.0904122	-0.00832714	-0.0301278	-0.0609988	-0.0308709
RCC1	-0.110549	-0.444742	-0.510907	-0.0661648	0.00516205	-0.172739	-0.245726	-0.0729872
RCC1L	-0.0398211	-0.209881	-0.339135	-0.129254	-0.0199925	-0.0706588	-0.157364	-0.0867055
RCC2	-0.0556813	-0.338175	-0.387202	-0.0490271	0.0113894	-0.134092	-0.0992404	0.0348513
RCSD1	-0.00752973	0.423011	0.470268	0.0472568	-0.0297845	-0.263687	-0.125862	0.137825
REPS2	-0.17307	0.493633	0.34893	-0.144703	0.0348233	0.520932	0.11661	-0.404321
REXO5	0.128731	0.197945	0.237552	0.0396073	0.0426241	0.0239584	0.0955576	0.0715993
RFC2	-0.0822633	-0.424994	-0.505035	-0.0800405	-0.00709645	-0.141937	-0.110794	0.0311432
RFC5	-0.0593692	-0.399482	-0.453469	-0.0539863	-0.0615897	-0.10966	-0.079256	0.0304041
RFLNB	0.0410009	-0.469755	-0.317809	0.151947	-0.0268394	-0.513066	-0.140592	0.372474
RFWD3	-0.0247962	-0.341604	-0.389452	-0.0478485	-0.0354358	-0.0962649	-0.0767548	0.0195102
RFX3	0.0938429	0.388393	0.44729	0.058897	-0.0302653	0.065439	0.119763	0.0543238
RFX7	0.107097	0.234045	0.304054	0.0700097	0.00656512	0.0287756	0.0445503	0.0157749
RGS12	0.272599	0.343303	0.50723	0.163928	0.0403466	0.0604278	0.130142	0.0697141
RGS3	-0.0214355	0.813464	0.802931	-0.0105323	0.125374	0.554303	0.47794	-0.0763631
RGS6	0.143096	0.736701	0.683709	-0.0529898	0.0712289	0.728281	0.620773	-0.107508
RHOB	0.260263	0.776769	1.1888	0.412037	-0.0573425	0.57534	1.34421	0.768872
RHOBTB2	-0.238799	0.277554	0.0032072	-0.274347	-0.0553461	0.0647278	-0.0903553	-0.155083
RIMBP3	-0.0121931	0.904365	0.967489	0.0631241	-0.0955564	0.479255	0.487146	0.00789083
RIN2	0.156759	1.89046	1.68189	-0.208571	0.188597	0.565959	0.680827	0.114868
RIOX1	-0.142074	-0.363218	-0.39118	-0.0279616	-0.00476864	0.0509256	0.0497043	-0.0012212
RIPK3	0.0612553	0.300985	0.372014	0.071029	0.0667631	-0.310602	0.146417	0.457019
RMDN1	0.030731	0.162466	0.201729	0.0392623	-0.021191	0.0750883	0.00477087	-0.0703173
RNASE6	-0.0356704	-0.246533	-0.362071	-0.115538	0.00274392	-0.953162	-0.857311	0.0958513
RNASEH1	0.0402223	-0.469013	-0.470003	-0.000990154	-0.0612501	-0.100451	-0.0699396	0.0305111
RNASEH2A	-0.0268971	-0.345426	-0.407773	-0.0623467	0.0300841	-0.0359476	-0.0206263	0.0153214
RNF125	-0.0302602	0.23865	0.29976	0.0611103	-0.0908712	-0.13664	-0.0225397	0.1141
RNF144A	0.0468302	0.202771	0.274578	0.0718065	0.0805535	0.217037	0.372451	0.155414
RNF157	-0.0832226	-0.267806	-0.84534	-0.577533	0.0695638	-0.308068	-0.752414	-0.444344
RNF26	-0.091336	-0.331512	-0.342225	-0.0107128	-0.0119412	-0.0389785	-0.154376	-0.115397
RNF34	-0.116395	-0.260649	-0.288884	-0.0282348	-0.0338792	-0.13453	-0.05792	0.0766104
RNF4	-0.0947946	-0.284981	-0.277351	0.00762965	0.0109402	-0.0397321	0.0165918	0.056324
RNPC3	0.0341842	0.326975	0.334229	0.00725425	-0.124167	0.224809	0.227169	0.00236013
RNPS1	-0.0762937	-0.281328	-0.342727	-0.0613985	0.0368648	-0.024095	0.0195069	0.0436021
ROMO1	-0.0783975	-0.474184	-0.406309	0.0678757	0.0683733	-0.224168	-0.244939	-0.0207717
RPA2	-0.00775738	-0.284827	-0.3669	-0.0820729	-0.0149847	-0.0431588	0.00236426	0.0455231
RPA3	-0.0310263	-0.418768	-0.492716	-0.0739481	-0.0756557	-0.181864	-0.221319	-0.0394547
RPIA	-0.0538445	-0.270014	-0.275945	-0.00593091	-0.0341878	-0.0104779	-0.0147182	-0.00424018
RPL31	-0.0208833	0.119896	0.140303	0.020407	0.0305402	0.242829	0.182755	-0.0600739
RPL39L	-0.0717479	-0.48208	-0.530336	-0.0482562	0.145948	-0.373261	-0.157332	0.215929
RPL7L1	-0.0949612	-0.241503	-0.309648	-0.0681443	0.000508764	-0.0341435	-0.117706	-0.0835629
RPN1	-0.0933181	-0.425062	-0.439148	-0.0140854	-0.00884298	-0.3843	-0.246204	0.138096
RPP25	-0.171081	-0.586796	-0.63472	-0.0479236	-0.0209667	-0.174537	-0.412352	-0.237815
RPP38	-0.133659	-0.230888	-0.254398	-0.0235095	0.071123	0.0565743	0.193376	0.136802
RPRD1B	-0.0698385	-0.131977	-0.183402	-0.0514251	0.0341516	0.0648546	0.0223962	-0.0424583
RPS14	-0.0855832	0.0368644	0.0254119	-0.0114524	0.0447967	0.177409	0.202989	0.0255805
RPS19	0.188176	0.121261	0.268779	0.147518	0.122681	0.0969799	0.451961	0.354981
RPS19BP1	-0.0815595	-0.321438	-0.332558	-0.0111194	0.109396	-0.0726943	0.0340683	0.106763
RPS27L	1.0099	-0.250533	0.778328	1.02886	0.267474	-0.625696	0.557299	1.18299
RPS3A	0.0113207	0.129853	0.0632317	-0.0666212	0.0187904	0.239285	0.222676	-0.0166088
RPS6KA2	0.0480847	1.74174	1.43821	-0.303536	0.218091	1.49158	1.32981	-0.161764
RPS6KC1	0.0310869	0.165742	0.213189	0.0474478	0.0352898	0.00515545	0.00802649	0.00287112
RPUSD2	-0.183002	-0.365676	-0.397415	-0.0317396	-0.0567708	0.023157	-0.108821	-0.131977
RRM2	-0.0339098	-0.673012	-0.60439	0.0686221	-0.0183009	-0.322819	-0.240584	0.0822345
RRP1	-0.110892	-0.33497	-0.424136	-0.0891663	-0.0454361	-0.00146345	-0.00608892	-0.00462532
RRP12	-0.139799	-0.451907	-0.560848	-0.10894	-0.0212539	-0.0841574	-0.118563	-0.0344054
RRP8	-0.0462054	-0.138545	-0.161476	-0.0229308	-0.0441765	0.0253632	0.0197042	-0.00565891
RSAD2	-0.014366	0.440613	0.412439	-0.0281741	0.248399	0.408215	0.544236	0.136022
RSRP1	0.0968236	0.38873	0.466829	0.0780991	-0.045855	0.111402	0.186392	0.0749903
RTKN	0.0874025	0.7029	0.570307	-0.132593	-0.0838343	0.304114	0.246323	-0.057791
RTL6	-0.0618903	-0.142732	-0.212035	-0.0693025	0.0319491	0.0604534	0.0605146	6.12548e-05
RTP4	0.44559	1.0931	1.30435	0.211253	-0.619302	1.07578	0.635935	-0.439843
RUVBL1	-0.0915889	-0.435293	-0.490485	-0.0551918	-0.00243937	-0.0942866	-0.0868413	0.00744536
RUVBL2	-0.132532	-0.502136	-0.556569	-0.054433	0.00286543	-0.0785706	-0.149782	-0.0712114
S100Z	0.458148	0.788895	0.839517	0.0506217	0.319886	0.102201	0.437602	0.335401
S1PR1	0.18023	0.572392	0.757144	0.184752	-0.0579497	0.251819	0.865628	0.61381
SAE1	-0.0387071	-0.455002	-0.470977	-0.0159753	-0.0017656	-0.227442	-0.192106	0.0353363
SAFB	-0.0619875	-0.246294	-0.266664	-0.02037	-0.0187555	-0.0218675	-0.179799	-0.157931
SAMD9L	-0.00921901	0.475915	0.47329	-0.00262468	-0.0263433	0.155842	0.0755848	-0.0802566
SAP130	-0.0152872	-0.170248	-0.195554	-0.0253062	0.0498143	-0.136169	-0.197158	-0.0609889
SAP25	0.102029	0.498518	0.613585	0.115067	0.0986842	-0.0716179	0.0119843	0.0836027
SAPCD2	-0.0923659	-0.675186	-0.697331	-0.0221442	-0.0329312	-0.37251	-0.25482	0.11769
SAR1A	-0.121064	-0.338698	-0.382237	-0.0435388	-0.0950236	-0.0831687	-0.108812	-0.0256431
SART3	-0.0557546	-0.232064	-0.290886	-0.0588217	-0.0123355	-0.0558354	-0.0598409	-0.00400553
SAT2	0.160529	0.52022	0.572102	0.051882	0.0283127	0.055554	0.142598	0.0870446
SCAMP5	0.204519	0.655969	0.930212	0.274243	-0.0552412	-0.3576	-0.241327	0.116273
SCARB1	-0.113693	-0.305119	-0.320998	-0.0158791	0.139296	-0.0123145	-0.0449306	-0.032616
SCD	-0.123761	0.137711	0.0428693	-0.0948411	-0.0350004	0.486393	0.382776	-0.103617
SCFD2	-0.0811545	-0.255264	-0.239928	0.0153352	0.0505306	-0.0221598	0.0870301	0.10919
SCLY	-0.295596	-0.820388	-0.539252	0.281136	-0.0731824	0.215507	0.613732	0.398225
SCML4	-0.290707	1.82888	1.7202	-0.108676	0.12236	1.51592	1.06083	-0.455089
SCN11A	0.387518	1.09963	1.46169	0.362054	-0.777582	0.61184	0.0633493	-0.548489
SCN9A	-0.0329828	0.523439	0.471434	-0.0520051	0.0463377	0.469644	0.404364	-0.06528
SCO1	-0.0670601	-0.352387	-0.465787	-0.1134	0.021298	-0.0801446	-0.175591	-0.095446
SCRG1	0.228762	1.08786	1.05234	-0.0355149	-0.0311895	0.578949	0.266338	-0.31261
SDF2L1	-0.0691516	-0.784403	-0.737553	0.0468496	0.0361868	-0.604298	-0.492863	0.111435
SDF4	-0.00508126	-0.340192	-0.275243	0.0649497	-0.0465802	-0.301868	-0.20893	0.0929382
SEC11C	0.0382698	-0.432511	-0.416924	0.015587	-0.00121074	-0.655366	-0.566357	0.0890091
SEC13	-0.0642654	-0.359983	-0.302169	0.0578149	-0.0316547	-0.296785	-0.249494	0.0472915
SEC16B	0.123119	0.93207	1.26129	0.329217	0.0373182	0.298738	0.380876	0.082139
SEC31B	0.0152784	0.645344	0.576795	-0.0685494	-0.0467212	0.336222	0.250191	-0.0860312
SEC61A1	-0.0123944	-0.335688	-0.306132	0.0295567	0.0193961	-0.284574	-0.175565	0.109009
SEC61A2	0.145063	0.28969	0.354432	0.0647417	0.0749863	0.0487498	0.0999859	0.0512362
SEC61B	-0.0869576	-0.412558	-0.331519	0.0810391	-0.0109882	-0.331874	-0.328848	0.00302602
SEC61G	-0.0952905	-0.601855	-0.49371	0.108145	-0.0515504	-0.52749	-0.379015	0.148475
SEL1L3	-0.0553796	0.314751	0.276846	-0.0379043	-0.060019	0.206458	0.164358	-0.0420991
SELENOK	-0.0611082	-0.400209	-0.36929	0.030919	-0.0148545	-0.294174	-0.253206	0.0409679
SELENOS	-0.0526516	-0.285235	-0.169029	0.116207	0.0092852	-0.178318	-0.185683	-0.00736491
SELENOW	-0.116153	-0.409772	-0.433721	-0.0239492	-0.0175001	-0.172505	-0.0679059	0.104599
SELL	-0.0732311	0.137401	0.0236303	-0.11377	-0.122805	-1.09454	-1.03428	0.0602662
SEM1	-0.0664934	-0.454889	-0.393848	0.0610416	-0.0541686	-0.337307	-0.337082	0.000225592
SEMA3C	0.0701983	0.483596	0.36063	-0.122965	-0.0499508	0.899294	0.915221	0.0159267
SEMA4A	0.0711785	0.295216	0.419595	0.124379	0.0353579	-0.0758766	0.19842	0.274297
SENP7	0.0708	0.468965	0.433582	-0.0353828	-0.0280834	0.0991974	-0.00299453	-0.102191
SEPT11	-0.0623072	-0.169059	-0.227523	-0.0584642	-0.0217687	-0.0725117	-0.0136063	0.0589054
SERPINB1	0.0301719	0.417691	0.48217	0.0644786	-0.0321661	-0.0865258	-0.0893739	-0.00284755
SERPINF1	0.125641	0.814415	0.905709	0.0912935	0.112943	0.200197	0.358129	0.157932
SERPINI1	0.2274	1.00349	0.827136	-0.176351	-0.169417	0.345559	0.0606574	-0.284901
SESN1	0.553946	0.0822644	0.648622	0.566358	0.124687	-0.277182	0.46336	0.740543
SESN2	0.672829	0.808155	1.16778	0.35963	0.333522	0.841337	1.25068	0.409348
SETDB1	0.0154609	0.207234	0.218207	0.0109731	0.0407515	0.0788031	0.0601833	-0.0186197
SEZ6	0.255946	1.0211	1.19388	0.172784	-0.0639861	0.499811	0.224435	-0.275376
SF3A3	-0.0549443	-0.388246	-0.426757	-0.0385116	-0.0185102	-0.108337	-0.151194	-0.0428562
SF3B2	-0.0511644	-0.292022	-0.321796	-0.029774	0.01692	-0.142637	-0.159503	-0.0168666
SF3B3	-0.0210677	-0.259712	-0.314144	-0.0544319	0.0169825	-0.0848877	-0.0806891	0.0041987
SF3B4	-0.100887	-0.322591	-0.302976	0.0196152	-0.0575631	-0.163579	-0.114558	0.0490212
SF3B5	-0.119291	-0.35543	-0.371815	-0.0163849	0.0496697	-0.145653	-0.172038	-0.0263852
SFPQ	-0.011514	-0.356307	-0.378413	-0.0221061	-0.0201797	-0.0668458	-0.170811	-0.103965
SFRP4	1.0492	1.91396	1.88554	-0.0284105	0.513941	1.02286	1.65989	0.637026
SFT2D2	-0.0605737	-0.251179	-0.229795	0.0213834	-0.101063	-0.203313	-0.242666	-0.0393531
SFXN2	0.00202959	-0.393868	-0.370223	0.023645	0.0485753	0.00882887	0.0420823	0.0332536
SGIP1	-0.204149	0.898071	1.24417	0.346099	-0.7269	-0.11954	-0.174855	-0.0553148
SGK1	0.148299	0.263762	0.791313	0.527551	0.0531608	-0.763566	-0.0672538	0.696313
SGK2	0.715695	1.79367	1.65949	-0.134184	0.70969	0.954396	0.946029	-0.00836656
SGTA	-0.0871584	-0.339027	-0.344365	-0.00533842	0.0286296	-0.060951	-0.203872	-0.142921
SH3D21	-0.0485298	0.543034	0.630851	0.0878175	0.0634714	0.237488	0.275118	0.0376303
SH3TC1	0.000249508	1.12844	1.28792	0.159479	0.392467	0.537363	0.695671	0.158309
SH3TC2	-0.236178	-0.277948	-0.617703	-0.339755	0.35641	0.542341	0.00910685	-0.533233
SHC1	-0.0115783	-0.210182	-0.254032	-0.0438505	0.0111986	-0.22113	-0.146966	0.0741643
SHCBP1	0.0306957	-0.445633	-0.425241	0.0203922	-0.045219	-0.207062	-0.208891	-0.00182811
SHF	0.035913	0.605828	0.659653	0.0538246	0.191182	0.243741	0.0137958	-0.229945
SHMT1	-0.0581256	-0.276451	-0.32734	-0.0508891	0.0730309	0.0551505	-0.0169564	-0.0721069
SHQ1	-0.0605859	-0.3033	-0.371119	-0.0678189	-0.0348991	-0.117694	-0.173474	-0.0557797
SIAE	0.101755	0.501208	0.484511	-0.0166975	-0.0014255	0.0765485	0.154736	0.0781873
SIGIRR	-0.0884464	0.681943	0.608503	-0.0734396	-0.0514271	0.461148	0.481782	0.0206341
SIGLEC14	0.826318	0.235229	1.13544	0.90021	0.398748	-0.333673	0.475818	0.809491
SIGLEC15	-0.608262	1.49366	1.43976	-0.0538942	-0.616676	0.82596	0.500664	-0.325295
SIGLEC6	0.188046	0.133268	0.561657	0.428389	0.0437551	-0.412336	0.12972	0.542057
SIGMAR1	-0.177142	-0.453097	-0.559498	-0.106402	0.00225528	-0.0108701	-0.114232	-0.103362
SIVA1	-0.0521422	-0.470389	-0.538297	-0.0679083	0.0203302	-0.148053	-0.127658	0.0203953
SKP2	-0.093396	-0.482482	-0.503147	-0.0206653	-0.077152	-0.204107	-0.25037	-0.0462627
SLBP	-0.0992091	-0.408069	-0.482076	-0.074007	-0.0715645	-0.0168268	-0.020074	-0.00324713
SLC15A2	0.159324	0.395895	0.468174	0.0722792	-0.0340146	-0.00334067	0.00902328	0.0123645
SLC16A13	0.390122	0.249746	0.601415	0.351669	0.143361	-0.200126	0.0823055	0.282432
SLC16A5	0.134527	0.696052	0.687496	-0.00855658	0.0593218	0.177587	0.267363	0.0897767
SLC20A1	0.0122145	-0.272974	-0.232328	0.0406463	0.00769282	-0.118649	-0.0351798	0.0834693
SLC22A18	0.58506	1.35097	1.62443	0.273458	-0.171762	-0.0370812	0.247149	0.284231
SLC25A13	-0.0427213	-0.317816	-0.324491	-0.00667449	0.00272389	0.0248387	-0.00298101	-0.0278195
SLC25A19	-0.0604706	-0.44691	-0.45766	-0.0107507	-0.0428585	-0.16071	-0.191816	-0.0311059
SLC26A1	-0.0654775	0.272841	0.189073	-0.0837676	0.205135	0.616382	0.611432	-0.00495004
SLC27A2	-0.0508724	-0.229374	-0.210211	0.0191629	-0.0524792	-0.139786	-0.0994832	0.0403025
SLC27A4	-0.0747287	-0.540606	-0.51107	0.0295366	0.114606	-0.0815633	-0.134618	-0.0530545
SLC29A1	-0.084059	-0.406868	-0.482892	-0.0760243	0.0424857	-0.00197658	-0.108518	-0.106541
SLC30A1	0.00953545	0.171824	0.405383	0.233559	-0.0418699	0.275452	0.496308	0.220857
SLC35A2	-0.141964	-0.36511	-0.284202	0.080908	0.000879707	-0.18171	-0.0333682	0.148342
SLC35A4	-0.0804176	-0.282025	-0.338425	-0.0564	0.00126502	-0.0646235	-0.0581151	0.00650861
SLC35B1	0.0541161	-0.396104	-0.379246	0.0168582	-0.0384287	-0.412872	-0.232351	0.180521
SLC35B2	-0.152013	-0.394344	-0.362012	0.032332	0.0485972	-0.334838	-0.290637	0.0442007
SLC35D2	0.127791	0.872407	0.820732	-0.0516748	0.108814	0.273145	0.235896	-0.0372482
SLC37A4	-0.0734185	-0.331462	-0.325647	0.00581529	0.0835257	0.00832534	-0.0243093	-0.0326345
SLC38A4	0.394045	1.02886	1.26277	0.233914	0.214266	0.462421	0.25283	-0.209591
SLC38A5	-0.163247	-0.603428	-0.68922	-0.0857923	0.0212334	-0.066891	-0.276865	-0.209974
SLC39A1	-0.0379648	-0.220537	-0.255347	-0.0348096	0.0871807	-0.0358747	-0.0103697	0.025505
SLC39A10	-0.0745714	-0.282147	-0.310369	-0.028222	-0.0765722	-0.320013	-0.404409	-0.0843954
SLC4A8	0.0935325	0.653402	0.675904	0.0225016	0.15339	0.163734	0.202588	0.0388542
SLC5A6	-0.119597	-0.570577	-0.653972	-0.0833946	0.0199648	-0.0998038	-0.149784	-0.0499798
SLC6A16	0.182154	0.886823	1.22778	0.340955	-0.537245	0.143438	0.161566	0.0181281
SLC6A9	-0.298301	0.782578	0.514642	-0.267936	0.0334343	1.43596	1.39054	-0.0454197
SLC9B1	0.483216	1.14328	1.49104	0.347763	-0.174082	-0.0408589	0.0547324	0.0955918
SLFN11	-0.0390785	-0.267894	-0.307862	-0.0399688	-0.00270676	-0.116563	-0.0623712	0.0541916
SLFN5	-0.0292797	0.536694	0.795877	0.259183	-0.155933	-0.55726	-0.184489	0.372772
SLIRP	-0.0906131	-0.57081	-0.59863	-0.0278194	-0.043641	-0.0966492	-0.169193	-0.0725437
SLX4IP	0.093705	0.236706	0.247619	0.0109125	-0.0241607	-0.0546188	0.0663347	0.120954
SMARCA4	-0.0600629	-0.30633	-0.353613	-0.047283	-0.00104682	-0.10474	-0.126224	-0.0214843
SMARCC1	-0.0712525	-0.262036	-0.331767	-0.0697307	-0.00162947	-0.142203	-0.225748	-0.0835454
SMARCD3	0.0514074	0.787495	0.790216	0.00272137	0.121424	0.224885	0.350339	0.125455
SMIM14	-0.00596212	0.67269	0.759848	0.0871576	-0.0678154	-0.275219	-0.0415858	0.233634
SMIM3	-0.0457706	0.521952	0.613235	0.0912841	-0.0310472	0.0231974	0.159852	0.136655
SMOX	0.0514075	0.727201	0.968356	0.241156	0.151869	0.83224	1.1651	0.332858
SMPD4	-0.0706118	-0.360915	-0.380776	-0.0198613	0.00979712	-0.0763912	-0.0737609	0.00263046
SMTNL1	0.195211	0.720778	0.804195	0.0834173	-0.1216	0.595309	0.575127	-0.0201814
SMYD5	-0.105292	-0.237222	-0.425258	-0.188035	0.0231955	0.0257862	-0.0798898	-0.105676
SNAI3	0.271778	0.450779	0.737938	0.287159	0.000708849	0.212135	0.22328	0.0111453
SNF8	0.00256001	-0.223827	-0.282246	-0.0584194	0.0296736	-0.0384186	-0.0562225	-0.0178038
SNRNP25	-0.148815	-0.59434	-0.62287	-0.0285304	-0.055465	-0.39931	-0.272689	0.126621
SNRNP40	-0.0339893	-0.352346	-0.425563	-0.0732167	-0.024554	-0.0203503	-0.0570152	-0.0366648
SNRPB	-0.0598734	-0.466815	-0.508263	-0.0414475	0.0474059	-0.0787036	-0.130286	-0.0515825
SNRPC	-0.136467	-0.418042	-0.422791	-0.00474893	-0.0372177	-0.0990996	-0.111512	-0.0124121
SNRPD2	-0.0921882	-0.321401	-0.315738	0.00566374	0.0173837	-0.0824356	-0.0736101	0.00882563
SNU13	-0.1041	-0.363293	-0.416965	-0.0536726	-0.0179032	-0.123839	-0.176193	-0.0523535
SNX21	0.218694	0.38264	0.513613	0.130973	-0.0555357	0.321904	0.292542	-0.0293624
SNX29	0.0446372	0.442038	0.449414	0.0073762	0.0331327	0.245537	0.344134	0.0985963
SNX33	0.0503268	0.719578	0.66581	-0.0537676	-0.0945688	0.210684	0.138213	-0.0724703
SOCS1	0.14125	0.222912	0.591858	0.368946	-0.0494421	-0.0387362	0.528286	0.567023
SOCS3	0.153311	0.656001	0.740604	0.0846031	0.0480763	0.494189	0.538408	0.0442201
SORL1	0.140945	0.973024	1.0637	0.0906715	0.0307142	0.462626	0.486261	0.0236354
SOS1	0.138826	0.436919	0.516038	0.0791193	-0.00812826	0.199271	0.338792	0.139522
SOS2	0.0655835	0.366242	0.34703	-0.0192116	-0.0500346	0.0121582	0.0993299	0.0871718
SPAG5	-0.00137704	-0.383013	-0.436376	-0.0533628	-0.0142028	-0.143072	-0.110446	0.0326261
SPATA6	0.072993	0.575151	0.539904	-0.0352467	-0.00342456	-0.185798	-0.216625	-0.0308275
SPATA7	-0.0824972	0.453858	0.349256	-0.104602	-0.06398	0.274414	0.174922	-0.0994923
SPC24	-0.0507986	-0.489406	-0.529352	-0.0399465	-0.0176669	-0.0712235	-0.0546189	0.0166047
SPEF2	0.0556517	0.757847	0.749449	-0.00839752	-0.0431321	0.582647	0.467311	-0.115335
SPEG	0.0996125	2.10096	2.01524	-0.0857211	0.13077	0.449169	0.220019	-0.229148
SPIN3	-0.00991368	0.336601	0.360635	0.0240335	-0.0313811	0.332113	0.24103	-0.091082
SPIN4	-0.134148	-0.230421	-0.181412	0.0490101	-0.0695914	-0.344389	-0.4279	-0.0835115
SPINK2	-0.0295772	-0.303871	-0.322135	-0.0182641	0.0599242	-0.791777	-0.558964	0.232814
SPINK4	0.47833	1.58118	2.05169	0.470509	-0.0914293	0.906306	1.58725	0.680948
SPRY4	-0.15267	-0.984873	-0.606097	0.378776	0.13542	-1.51074	-0.776288	0.734456
SPRYD3	-0.0773842	-0.300897	-0.244752	0.0561452	0.0587	-0.209364	-0.0991316	0.110232
SPTLC3	-0.190787	0.813025	0.602082	-0.210943	-0.0524642	0.460534	0.407532	-0.0530019
SRGAP3	0.270906	0.570557	0.788621	0.218064	-0.0497599	-0.812235	-0.32322	0.489015
SRGN	0.00840758	-0.567153	-0.367034	0.200119	-0.0753044	-0.586546	-0.272783	0.313764
SRM	-0.124721	-0.599506	-0.560206	0.0393005	0.00254292	-0.185986	-0.208242	-0.022255
SRPRA	-0.0567883	-0.319304	-0.28819	0.0311144	0.0192555	-0.310665	-0.198889	0.111776
SRPRB	-0.0717022	-0.338623	-0.39775	-0.0591264	-0.0405634	-0.241596	-0.198039	0.043557
SRRD	-0.0688512	-0.134034	-0.30411	-0.170076	-0.0121512	0.078546	-0.0403025	-0.118848
SRRM1	-0.0340331	-0.222765	-0.266713	-0.0439478	-0.0150344	-0.145493	-0.208288	-0.0627945
SRRT	-0.0779684	-0.414381	-0.412287	0.00209381	-0.0422845	-0.124045	-0.194458	-0.070413
SRSF7	-0.0351721	-0.388789	-0.426475	-0.0376858	-0.0525531	-0.117492	-0.139427	-0.0219346
SSBP1	-0.129559	-0.879278	-0.973758	-0.0944792	0.398671	0.422349	-0.157005	-0.579353
SSBP2	-0.0229102	0.372144	0.302643	-0.0695011	0.100292	0.201472	0.0673496	-0.134122
SSR3	-0.0254323	-0.346173	-0.311548	0.0346261	-0.0354899	-0.384038	-0.185326	0.198712
STAT2	0.0369785	0.377709	0.352446	-0.025263	0.0377681	0.126544	0.137914	0.0113701
STC2	-1.1608	2.40356	2.69477	0.291206	2.74192	5.94317	6.57328	0.630121
STEAP4	0.41762	0.90194	1.3032	0.401265	-0.400351	-0.947865	-0.587773	0.360093
STIL	-0.0483339	-0.373064	-0.352246	0.0208176	-0.00225235	-0.0840604	-0.0789132	0.00514722
STIMATE	0.113472	0.258695	0.235641	-0.0230536	-0.026783	0.0745999	0.126611	0.0520108
STIP1	-0.148507	-0.609657	-0.655475	-0.0458179	-0.0362075	-0.149144	-0.132427	0.0167173
STK38	0.0516044	0.226549	0.202775	-0.0237742	0.00696465	0.0709958	0.0643854	-0.00661038
STN1	0.0333312	0.423656	0.434093	0.0104375	0.00856493	0.227075	0.194465	-0.0326102
STOML2	-0.0770297	-0.346685	-0.440734	-0.0940488	0.00414953	-0.0690732	-0.160641	-0.0915674
STT3A	-8.24009e-05	-0.378883	-0.357527	0.021356	-0.0150726	-0.445219	-0.358736	0.0864825
STT3B	-0.0185418	-0.269381	-0.227062	0.0423195	-0.0602827	-0.316114	-0.31144	0.00467408
STYK1	0.183106	-0.955927	-0.70646	0.249467	-0.0762777	-0.961158	-0.914729	0.04643
SULF2	0.420619	0.118765	0.610364	0.491599	-0.0616473	-0.966815	0.00444041	0.971256
SULT1C4	0.430311	0.832244	1.03592	0.203673	0.123972	0.722	0.703554	-0.0184454
SUMO3	-0.00495535	-0.246345	-0.263499	-0.0171545	-0.00688347	0.0171252	-0.0375516	-0.0546767
SUPT16H	-0.0362462	-0.327794	-0.41569	-0.0878954	0.00260398	-0.00858079	-0.0721497	-0.0635688
SURF4	-0.0594347	-0.442657	-0.443424	-0.000766768	-0.016606	-0.410568	-0.307418	0.10315
SURF6	-0.0786665	-0.32448	-0.460208	-0.135728	-0.0527827	-0.0126111	-0.118601	-0.105989
SUSD3	-0.151266	-0.61599	-0.590005	0.0259846	0.179644	-0.704864	-0.502358	0.202507
SVIP	-0.118274	-0.588233	-0.556531	0.031702	-0.148462	-0.311181	-0.319079	-0.00789768
SWT1	0.0241496	0.402694	0.238088	-0.164605	0.0547026	0.195217	-0.0301365	-0.225353
SYF2	0.0679798	0.328752	0.302168	-0.0265842	-0.0861538	0.0628028	0.0143654	-0.0484373
SYNC	0.160362	1.47593	1.14652	-0.329412	0.028594	0.416076	-0.18537	-0.601444
SYNE1	0.184677	0.613232	0.693584	0.0803515	0.0402414	-0.0306706	0.354683	0.385354
SYNE3	0.153264	0.654528	0.69783	0.0433024	0.0816227	0.113665	0.242467	0.128802
SYNPO2L	0.422836	0.611809	0.95165	0.339841	0.258704	0.751373	0.150817	-0.600556
SYT9	1.23999	1.91165	2.27958	0.367933	-0.357886	-0.768812	-0.288819	0.479994
SYTL1	0.179446	0.475259	0.662195	0.186936	0.0654577	0.10683	0.314654	0.207824
SYTL2	0.551837	1.13367	1.50205	0.368385	0.103155	0.00485128	0.18137	0.17652
SZRD1	-0.103475	-0.238394	-0.26163	-0.0232353	0.024438	-0.0601177	-0.0317627	0.028355
TAF5	-0.0818409	-0.303934	-0.373214	-0.0692805	-0.055298	-0.099477	-0.20779	-0.108313
TALDO1	-0.0697766	-0.206229	-0.21545	-0.00922092	0.00511262	-0.0570587	0.0046821	0.0617409
TARS2	-0.056177	-0.160241	-0.258897	-0.0986563	-0.0114936	-0.113412	-0.0458373	0.0675745
TAS2R4	0.560741	1.09114	1.03484	-0.0562922	0.0562925	0.586597	0.451908	-0.134687
TBC1D19	-0.0124484	0.305895	0.400798	0.0949026	0.0175067	0.164974	0.0446505	-0.120323
TBC1D2	0.00224768	0.561774	0.561234	-0.000540066	0.138785	0.297181	0.336081	0.0389005
TBL2	-0.0563515	-0.258681	-0.242847	0.0158339	-0.0119815	-0.147819	-0.0687894	0.0790296
TBRG4	-0.105691	-0.229578	-0.379326	-0.149748	0.0213212	0.0700193	0.047834	-0.022185
TBX19	-0.0968637	0.725514	0.847409	0.121895	-0.267664	0.135514	0.0664304	-0.0690829
TBX6	0.118059	0.709231	0.910291	0.201061	-0.0170513	-0.138439	-0.0798054	0.0586336
TCOF1	-0.0955966	-0.444922	-0.475818	-0.030896	-0.0152706	-0.138952	-0.10764	0.0313118
TCP11L2	-0.00697103	1.00038	1.02688	0.0265009	-0.317601	0.218012	0.29022	0.0722085
TCTN3	0.004805	-0.257357	-0.284782	-0.027425	0.00498302	-0.0946406	-0.0989046	-0.00426395
TDP1	-0.028525	-0.225536	-0.255318	-0.029782	-0.0194713	-0.0626549	-0.135267	-0.0726118
TEC	0.0976009	0.495471	0.477424	-0.0180475	-0.0332346	0.0769155	-0.0600839	-0.136999
TEP1	0.0528045	0.393149	0.389141	-0.00400803	0.00595723	0.0584063	0.157985	0.0995789
TESMIN	0.00594837	0.403489	0.376585	-0.0269035	0.121834	0.074145	-0.211609	-0.285754
TEX10	-0.00206395	-0.186944	-0.31439	-0.127446	-0.0428898	-0.0871308	-0.159204	-0.0720728
TEX15	0.0486094	-0.348101	-0.229283	0.118818	-0.0459723	-0.238974	-0.0424447	0.19653
TFDP1	-0.0743344	-0.409245	-0.451947	-0.0427017	0.0582866	0.118762	-0.0223035	-0.141065
TFDP2	0.00261773	0.228591	0.157585	-0.0710067	0.00446284	0.0553778	-0.0927309	-0.148109
TFRC	-0.037202	-0.379884	-0.470642	-0.0907579	-0.0525553	0.082126	-0.181264	-0.263389
TG	0.836794	1.4541	1.52531	0.0712118	-0.105969	0.891706	1.36153	0.469823
THAP10	-0.164177	-0.750776	-0.178757	0.572019	0.0840285	0.157381	0.459912	0.302531
THBS3	-0.0820361	0.459371	0.452523	-0.00684785	0.0229293	0.160506	-0.084865	-0.245371
THG1L	-0.0123573	0.210883	0.147216	-0.0636675	0.0759072	0.216655	-0.116704	-0.333359
THRAP3	-0.0319235	-0.198977	-0.236753	-0.0377759	-0.0144075	-0.113897	-0.199945	-0.0860478
TIAM1	0.0675302	-0.515347	-0.366012	0.149334	0.0846172	-0.965127	-0.559788	0.405339
TIE1	0.05918	-0.0510028	0.019488	0.0704909	0.0722756	-0.501286	-0.290295	0.210991
TIMELESS	0.00915651	-0.340328	-0.353766	-0.0134378	-0.00160029	-0.132822	-0.0356384	0.0971837
TIMM10	-0.105853	-0.497652	-0.561667	-0.064015	0.0158733	-0.28555	-0.239979	0.0455722
TIMM13	-0.132472	-0.27001	-0.339602	-0.069592	0.0250985	-0.0193393	-0.136671	-0.117332
TIMM23	-0.103827	-0.366345	-0.40918	-0.0428349	-0.0394265	-0.106151	-0.135714	-0.0295635
TIMM50	-0.10469	-0.378466	-0.46084	-0.0823737	-0.0133791	0.0049267	-0.100873	-0.105799
TIMM8B	-0.0410021	-0.450715	-0.472479	-0.0217635	-0.0241686	-0.103823	-0.163145	-0.0593215
TIMMDC1	-0.00895648	-0.200842	-0.19531	0.00553225	-0.0299217	-0.0395768	-0.0692142	-0.0296373
TIPARP	0.125519	0.662478	0.743474	0.0809964	-0.0548871	0.0992436	0.359822	0.260578
TIPIN	-0.0118292	-0.499712	-0.508268	-0.00855654	-0.0794941	-0.131691	-0.128625	0.00306613
TM6SF1	0.0907688	0.488829	0.680358	0.191529	-0.0797629	0.0251876	0.267184	0.241997
TM7SF2	0.0131042	0.569337	0.614439	0.0451023	0.116978	0.388839	0.377913	-0.0109262
TM9SF1	-0.0529844	-0.183357	-0.127267	0.0560907	0.0633204	-0.0961147	-0.0425078	0.053607
TMBIM6	-0.0394917	-0.174677	-0.192098	-0.0174207	-0.00765231	-0.0686832	-0.0298252	0.038858
TMCC2	0.104572	0.773966	0.674695	-0.0992692	0.21092	0.68884	0.853043	0.164203
TMCO4	-0.0747136	0.258141	0.131383	-0.126758	0.0403902	0.190985	0.237101	0.0461157
TMED10	-0.0834309	-0.407825	-0.387683	0.0201419	-0.0768143	-0.363383	-0.352781	0.0106024
TMED2	-0.0534154	-0.517098	-0.491302	0.0257963	-0.0702971	-0.420111	-0.441312	-0.0212015
TMED3	-0.00390041	-0.23836	-0.279727	-0.0413666	0.0317418	-0.372977	-0.340209	0.0327685
TMED9	-0.0403775	-0.517478	-0.432688	0.0847905	0.0235889	-0.560796	-0.348522	0.212274
TMEM106C	-0.0858683	-0.514142	-0.495204	0.0189381	0.0225961	-0.292644	-0.0811678	0.211476
TMEM109	-0.192847	-0.453296	-0.571095	-0.1178	-0.0433063	-0.195108	-0.241514	-0.0464056
TMEM11	-0.115143	-0.377798	-0.295505	0.0822932	0.0391544	-0.115074	-0.180141	-0.0650669
TMEM116	0.138522	0.346036	0.342459	-0.00357677	-0.014205	0.330559	0.0928918	-0.237667
TMEM147	-0.141055	-0.455441	-0.506785	-0.0513439	0.0678503	-0.0710859	-0.0804212	-0.00933524
TMEM159	0.0391498	0.462703	0.477683	0.0149807	-0.0314038	0.0777822	0.213204	0.135422
TMEM173	0.0363125	0.218784	0.226681	0.00789665	0.0143742	-0.211517	-0.0586936	0.152823
TMEM176A	1.5348	2.8933	3.06919	0.175897	-0.0539873	1.2085	1.40911	0.200611
TMEM177	-0.0486483	-0.308068	-0.463917	-0.155849	-0.105379	-0.0546238	-0.0849978	-0.0303739
TMEM214	-0.0782688	-0.376325	-0.356194	0.0201311	-0.0433667	-0.512065	-0.36116	0.150905
TMEM220	-0.00996414	0.261319	0.36798	0.106661	-0.101197	0.141733	0.080138	-0.0615949
TMEM230	-0.0747131	-0.218992	-0.287092	-0.0680999	-0.0806494	-0.0883897	-0.210216	-0.121827
TMEM232	-0.136909	0.816808	0.660298	-0.15651	0.25136	0.662567	0.400768	-0.261798
TMEM248	-0.0385498	-0.146177	-0.197097	-0.05092	0.00752401	-0.035475	-0.0677603	-0.0322852
TMEM258	-0.0197235	-0.219063	-0.206289	0.0127739	0.0304537	-0.47338	-0.359215	0.114165
TMEM273	0.0792613	-0.565147	-0.396491	0.168656	0.0633743	-0.64288	-0.0723946	0.570486
TMEM70	-0.0756721	-0.352494	-0.379253	-0.0267586	-0.0661812	-0.124251	-0.066171	0.0580797
TMIGD3	1.83181	2.18583	2.84873	0.662897	-0.176216	-0.453306	0.70045	1.15376
TMOD2	-0.109206	0.82179	0.801144	-0.0206453	0.0385597	0.86854	0.767186	-0.101354
TNFRSF10B	1.38789	0.213921	1.40093	1.18701	0.405758	-0.702228	0.946595	1.64882
TNFRSF10C	1.08602	0.284936	1.23474	0.949805	-0.310211	-0.829349	0.295163	1.12451
TNFRSF10D	0.899002	0.16119	0.961705	0.800515	0.214418	-0.490796	0.709674	1.20047
TNFRSF4	0.356123	0.653586	1.14051	0.486922	-0.115477	0.0518355	0.464684	0.412849
TNFRSF8	-0.137694	-0.862664	-0.921352	-0.0586877	-0.110011	-0.778896	-0.653638	0.125259
TNFSF12	0.282618	0.980215	0.83096	-0.149255	-0.00142628	0.0455579	0.551761	0.506204
TNFSF4	0.293028	0.488022	0.794876	0.306854	0.512964	0.241634	0.324514	0.0828808
TNFSF9	1.65493	0.115759	1.55068	1.43492	0.597483	-0.616225	1.28667	1.90289
TOE1	-0.0538671	-0.504936	-0.492518	0.0124183	0.0441839	-0.258864	-0.19947	0.059394
TOGARAM2	0.396864	1.88301	1.58966	-0.293349	0.145757	0.947154	1.02409	0.0769382
TOMM34	-0.112255	-0.249474	-0.420783	-0.171309	0.0699883	-0.0565972	0.0427009	0.0992983
TOMM40L	-0.111544	-0.301253	-0.336441	-0.0351885	-0.0715169	-0.0892187	-0.0290337	0.060185
TOMM6	-0.0231577	-0.362662	-0.442861	-0.0801988	0.0147924	-0.112719	-0.148642	-0.0359231
TP53I3	0.231516	0.387223	0.527956	0.140733	-0.0465869	-0.117248	0.117687	0.234936
TP53INP1	0.482625	0.767868	1.20517	0.437307	-0.0317545	-0.0192082	0.313111	0.33232
TPGS2	-0.131103	-0.199978	-0.275796	-0.0758187	-0.00646123	0.0326102	-0.0895002	-0.12211
TPI1	-0.0725448	-0.449084	-0.511613	-0.0625288	0.0172344	-0.203047	-0.135511	0.0675365
TPM3	-0.0889385	-0.379196	-0.410542	-0.0313458	-0.0274124	-0.203675	-0.147687	0.0559884
TPM4	0.0528867	-0.137317	-0.0769263	0.0603914	-0.0742493	-0.62306	-0.463796	0.159264
TPP1	0.0582374	0.553083	0.552897	-0.000185344	0.0437315	-0.128082	-0.0914271	0.0366556
TPX2	-0.0451437	-0.483551	-0.535608	-0.0520564	-0.011615	-0.135024	-0.113432	0.0215928
TRAF5	-0.0367716	0.438586	0.332847	-0.105739	-0.0258302	0.179066	-0.13341	-0.312475
TRAM1	-0.142322	-0.459058	-0.344823	0.114236	-0.11686	-0.436403	-0.521994	-0.0855908
TRANK1	0.444855	0.660482	0.977614	0.317132	0.123742	-0.10028	0.213023	0.313303
TRAP1	-0.137781	-0.395857	-0.464839	-0.0689826	0.0035119	0.081853	-0.0711883	-0.153041
TRAPPC2L	-0.167517	-0.480749	-0.449085	0.0316638	0.118472	-0.0893872	-0.177982	-0.0885944
TRAPPC4	-0.121005	-0.396537	-0.393442	0.00309516	-0.0696476	-0.0747603	-0.0681198	0.00664056
TRIB3	-0.092302	0.290799	0.195867	-0.0949312	-0.0998288	0.736548	0.856204	0.119656
TRIM16	-0.0454961	0.285448	0.39182	0.106372	0.0300556	0.273515	0.523723	0.250208
TRIM22	0.901459	0.561603	1.25444	0.692841	0.22385	-0.309413	0.640201	0.949615
TRIM25	-0.0244552	0.299472	0.245562	-0.0539103	0.0714922	0.20116	0.142814	-0.0583464
TRIM4	0.0153277	0.343927	0.36963	0.0257032	-0.0137015	0.15861	0.146655	-0.0119549
TRIM46	0.0202603	0.62038	0.609263	-0.0111169	-0.207947	0.170027	0.0953294	-0.0746971
TRIM5	0.381086	0.189362	0.509781	0.320419	0.0371441	-0.279502	0.177702	0.457205
TRIM66	0.175863	0.483157	0.522404	0.0392474	0.0590127	0.122624	0.164391	0.0417672
TRIP13	-0.123168	-0.581514	-0.698814	-0.1173	0.0181779	-0.0369946	-0.0972449	-0.06025
TRIT1	-0.0222027	-0.0758661	-0.203265	-0.127399	-0.123601	-0.00937268	-0.105625	-0.0962524
TRMT61A	-0.146687	-0.422016	-0.476403	-0.0543868	0.0986123	0.122106	-0.0100725	-0.132179
TRO	0.0316996	0.44683	0.465516	0.0186866	0.0523594	0.259604	0.360674	0.10107
TRPM6	0.407259	-0.463527	-0.319739	0.143788	0.079186	-1.4403	-0.796908	0.643395
TRUB2	-0.174084	-0.380632	-0.388931	-0.00829896	-0.00963955	-0.0246906	-0.052406	-0.0277152
TSC1	-0.0172179	0.236322	0.166345	-0.0699771	0.0529024	0.156268	0.10857	-0.047698
TSC22D3	-0.1566	1.19059	1.17817	-0.0124132	0.0482617	0.260006	0.388664	0.128658
TSR1	-0.124643	-0.512576	-0.590185	-0.0776088	0.00850923	-0.0752297	-0.149527	-0.0742973
TSTD3	0.189172	0.258533	0.428558	0.170025	0.00980826	0.312629	0.115432	-0.197197
TTBK2	0.0245885	0.305898	0.305451	-0.000446793	0.018226	0.102961	0.113166	0.0102049
TTC39B	0.124471	0.332653	0.447281	0.114628	0.0296759	0.0244982	0.111169	0.0866707
TTF2	-0.0221438	-0.240919	-0.289298	-0.0483783	0.00557619	-0.0154835	0.0217655	0.0372491
TTI1	-0.0710151	-0.27861	-0.349525	-0.0709149	-0.00661105	0.00149467	-0.0242455	-0.0257401
TTN	0.095434	0.480908	0.561797	0.0808885	-0.0202109	0.0407515	0.0996609	0.0589101
TTYH2	-0.12324	0.890421	0.743552	-0.146868	-0.196715	0.568981	0.384746	-0.184235
TUBA1B	-0.058046	-0.571798	-0.593873	-0.0220753	-0.0215057	-0.178296	-0.156512	0.0217848
TUBA1C	-0.0908811	-0.44875	-0.483068	-0.0343174	0.0131453	-0.111787	-0.114716	-0.00292889
TUBA4A	-0.130021	-0.573877	-0.583244	-0.00936722	0.0659798	-0.392017	-0.269254	0.122764
TUBB4B	-0.105364	-0.606617	-0.601841	0.0047757	-0.000868134	-0.162002	-0.183883	-0.021881
TUBB6	-0.0447344	-0.477649	-0.462802	0.0148469	0.0209638	-0.0744431	-0.0815735	-0.00713036
TUBG1	-0.105092	-0.535508	-0.572683	-0.0371754	0.0591195	-0.210479	-0.271909	-0.0614298
TUFM	-0.0742684	-0.29967	-0.356473	-0.0568029	-0.00746297	-0.0790796	-0.172235	-0.0931556
TULP2	0.313384	1.18675	1.10271	-0.0840438	0.0209464	0.00756238	0.388656	0.381095
TUSC2	-0.0861389	-0.399469	-0.41924	-0.0197711	0.0167939	-0.00327677	0.0324448	0.0357217
TVP23C	0.206806	0.392663	0.539179	0.146516	-0.179026	-0.0635003	0.0449976	0.108498
TXK	0.197274	1.32126	1.35804	0.0367864	-0.0642098	0.223946	0.112438	-0.111508
TXLNB	0.046776	1.3069	1.1177	-0.189203	-0.435615	-0.610233	0.0629964	0.673229
TXN	-0.106637	-0.327696	-0.439639	-0.111943	-0.01804	-0.0748721	-0.0968981	-0.0220259
TXNDC12	-0.057037	-0.363976	-0.401846	-0.0378705	-0.0424708	-0.268855	-0.178901	0.0899542
TXNDC17	-0.110527	-0.558775	-0.530924	0.0278509	0.0445277	-0.359735	-0.341073	0.0186618
TXNL4A	-0.0908501	-0.422366	-0.389191	0.0331752	0.00503514	-0.17753	-0.194738	-0.0172085
TXNRD1	-0.0594971	-0.280254	-0.321211	-0.0409568	-0.0135065	-0.127163	-0.0778896	0.0492736
TYROBP	0.165699	0.477192	0.627331	0.150139	0.0226734	-0.545116	-0.0600177	0.485099
U2AF2	-0.107849	-0.42462	-0.448707	-0.0240875	-0.00797712	-0.126783	-0.146487	-0.0197039
UBA7	-0.0157706	0.666835	0.64743	-0.0194045	0.0886663	0.258123	0.395226	0.137103
UBAP2L	-0.0889089	-0.284696	-0.332371	-0.0476745	0.00687793	-0.118337	-0.182034	-0.0636969
UBB	-0.0919598	-0.172905	-0.242197	-0.0692925	0.0188147	-0.0012577	-0.0407795	-0.0395217
UBE2C	-0.114498	-0.511825	-0.535584	-0.0237584	-0.0139143	-0.23789	-0.139548	0.0983418
UBE2L3	-0.0917837	-0.34417	-0.33352	0.0106507	-0.00189362	-0.1255	-0.138547	-0.0130465
UBE2M	-0.136824	-0.441742	-0.406779	0.0349635	-0.0233148	-0.11696	-0.188578	-0.0716177
UBE2N	-0.0723887	-0.48699	-0.487847	-0.000857698	-0.0488951	-0.210764	-0.190653	0.0201114
UBE2S	-0.0948079	-0.627213	-0.591859	0.035354	-0.00145813	-0.181231	-0.0160823	0.165149
UBE2T	-0.0486201	-0.42858	-0.508818	-0.0802384	0.0223367	-0.0197575	-0.115342	-0.0955842
UBE3C	-0.0175308	-0.20786	-0.255329	-0.0474697	-0.0130395	0.0123744	-0.041956	-0.0543303
UBFD1	-0.0106376	-0.13769	-0.200026	-0.0623362	0.062496	0.0081611	-0.0881118	-0.0962729
UBIAD1	-0.0215111	-0.257539	-0.292561	-0.0350224	0.0562744	-0.015394	-0.0890365	-0.0736423
UBL4A	-0.196328	-0.273557	-0.354901	-0.0813439	0.0407479	0.139175	0.0803592	-0.0588155
UBL5	-0.0730674	-0.452016	-0.374821	0.0771953	0.0311834	-0.20665	-0.249323	-0.0426733
UBQLN4	-0.0774294	-0.281775	-0.310601	-0.0288264	0.0990135	0.0529801	0.0356668	-0.0173132
UBTF	-0.0975371	-0.238923	-0.28426	-0.0453375	0.00221788	0.0547797	-0.0560645	-0.110844
UBXN1	0.0297015	0.2761	0.248777	-0.0273224	0.0686128	0.135574	0.0916544	-0.0439192
UFD1	-0.0790509	-0.335452	-0.355399	-0.0199468	-0.044918	-0.25673	-0.106913	0.149816
UHRF1	-0.101866	-0.61575	-0.606704	0.00904648	-0.035355	-0.268033	-0.24207	0.0259633
UMODL1	0.243728	1.89121	2.18668	0.29547	0.0628867	1.1322	0.972465	-0.159734
UNC5CL	0.0318722	0.84641	0.828803	-0.0176067	-0.18615	0.0278288	-0.240316	-0.268144
UNG	-0.111842	-0.387303	-0.465788	-0.0784848	0.0113267	-0.00766322	-0.0401341	-0.0324708
UQCC2	-0.114151	-0.459714	-0.418663	0.0410503	0.068974	0.0356249	0.158905	0.12328
UQCR11	-0.103695	-0.366588	-0.371673	-0.0050846	0.0902168	-0.0597999	-0.0694183	-0.00961833
UQCRC1	-0.132564	-0.282885	-0.316506	-0.033621	-0.0168893	-0.121237	-0.0826029	0.0386348
UQCRQ	-0.0665454	-0.454189	-0.441085	0.0131045	0.00293736	-0.118125	-0.140823	-0.0226979
URB1	-0.0667341	-0.283978	-0.335901	-0.0519236	0.00704398	0.0490853	0.00697472	-0.0421104
URB2	-0.0275312	-0.384058	-0.517888	-0.13383	0.0390957	0.00712919	-0.00118855	-0.00831752
USP17L7	0.579535	1.58254	1.86228	0.279746	0.487311	0.459445	0.900789	0.441346
USP30	-0.0199868	0.343319	0.247741	-0.095578	0.112151	0.117698	0.0456666	-0.0720316
USP35	-0.00973108	0.35514	0.296702	-0.0584381	0.0670475	-0.01457	0.192819	0.207389
USP39	-0.0683104	-0.305218	-0.325301	-0.020083	0.00471152	-0.0536264	-0.0707866	-0.0171601
USP5	-0.108756	-0.281127	-0.354844	-0.073717	0.0342759	0.0195259	-0.0369881	-0.0565139
UTP11	-0.107558	-0.378369	-0.485657	-0.107288	-0.0536095	-0.135895	-0.207889	-0.0719931
UTP18	-0.0522039	-0.295074	-0.356061	-0.0609872	-0.0894758	-0.134315	-0.170632	-0.0363175
UTRN	0.230353	0.329928	0.486194	0.156267	0.0108307	0.0208151	0.250914	0.230099
VAMP5	-0.0515636	0.845972	0.629343	-0.216628	0.18766	0.552211	0.474563	-0.077648
VCAN	0.214388	-0.382387	-0.0313409	0.351047	-0.0205825	-1.48805	-0.997166	0.490887
VCP	-0.0349321	-0.32413	-0.381114	-0.0569839	-0.0124464	-0.13974	-0.150481	-0.0107409
VIM	0.0528216	0.518164	0.596168	0.0780034	-0.0140685	-0.0699494	0.339707	0.409657
VLDLR	0.0739033	0.737241	0.678937	-0.0583021	0.0776004	0.63882	1.05351	0.414693
VPS13B	0.104189	0.2823	0.361968	0.0796673	0.0139758	0.0631081	0.0829476	0.0198397
VPS13C	0.0626877	0.320673	0.397663	0.0769902	0.0152383	-0.0503476	-0.0405883	0.00975961
VPS13D	0.0652193	0.114972	0.153135	0.0381629	0.042661	0.0346393	0.0803301	0.0456909
VPS25	-0.0374957	-0.213163	-0.270609	-0.0574464	-0.0948933	-0.0433557	-0.0695459	-0.0261902
VPS26C	-0.01508	0.182461	0.161467	-0.0209938	0.0196788	0.0215116	0.074999	0.0534875
VPS33B	0.0299236	0.177541	0.103552	-0.0739889	-0.0078541	0.102223	0.0585825	-0.0436407
VPS8	-0.0186947	0.316216	0.276077	-0.0401393	-0.013881	0.00523139	-0.0238898	-0.029121
VSIR	0.0427163	0.289036	0.376368	0.0873313	0.0403801	-0.0453462	0.311005	0.356352
VTA1	-0.0650432	-0.357793	-0.315533	0.0422607	-0.084705	-0.349293	-0.401591	-0.0522982
VTI1B	-0.102755	-0.186966	-0.209914	-0.0229484	0.0861271	0.0186069	-0.0201311	-0.038738
VWA5A	0.158867	0.902963	1.00613	0.10317	0.0505527	-0.115894	0.0153489	0.131244
VWA8	0.0338576	0.179296	0.156514	-0.0227819	-0.0383867	0.136211	0.0238195	-0.112392
VWCE	0.652348	-0.193575	0.567586	0.761161	0.199312	-0.293718	0.814152	1.10787
WARS	-0.135772	0.0327762	0.0128585	-0.0199173	-0.0325698	0.497045	0.585914	0.0888695
WBP1	-0.243231	0.461669	0.502956	0.041287	0.0981729	0.292006	0.164845	-0.127161
WBP11	-0.102902	-0.314657	-0.370603	-0.0559456	0.00976772	-0.0558971	-0.169251	-0.113354
WDFY2	0.052243	0.40479	0.434006	0.0292169	0.0963903	0.234398	0.185566	-0.0488322
WDPCP	0.171959	0.295726	0.373252	0.0775267	-0.0906142	0.0176085	0.0311135	0.0135051
WDR19	0.0569075	0.358747	0.246683	-0.112064	-0.045401	0.345764	0.153166	-0.192598
WDR3	-0.0641436	-0.297981	-0.418427	-0.120446	-0.0402205	-0.035565	-0.148925	-0.11336
WDR5	-0.0821537	-0.322855	-0.407522	-0.0846667	0.0486955	0.0490734	-0.0905615	-0.139635
WDR61	-0.0737248	-0.388628	-0.41468	-0.0260517	-0.0781345	-0.00238376	-0.124698	-0.122314
WDR66	0.4356	0.949208	1.06614	0.116929	0.541096	0.782442	0.660927	-0.121515
WDR74	-0.212963	-0.346119	-0.4036	-0.0574803	-0.0145269	0.0815249	0.0259053	-0.0556194
WDR78	0.310157	0.950382	0.851657	-0.098725	-0.0424467	0.267789	-0.234987	-0.502775
WDR91	-0.02506	0.41353	0.404059	-0.00947086	0.0867275	0.335774	0.231109	-0.104665
WFDC1	-0.0794247	1.37938	1.35538	-0.0239983	0.280173	0.904839	0.886846	-0.017992
WIPI1	0.258311	0.367318	0.468299	0.100981	-0.0617541	-0.221688	0.0504036	0.272092
WNT2B	1.144	1.79849	1.57312	-0.225368	-1.14007	0.071968	0.259925	0.187959
WSB1	0.0578347	0.238092	0.28424	0.0461483	-0.0180717	-0.0181502	-0.0643064	-0.0461561
WT1	-0.0567801	-0.540816	-0.428185	0.112631	-0.146674	-0.955063	-0.74685	0.208213
WWC3	0.160443	0.502361	0.588222	0.0858608	0.0085338	0.261913	0.371843	0.10993
XAF1	-0.0809247	0.627331	0.45257	-0.174761	-0.00264965	0.531862	0.178014	-0.353847
XBP1	-0.0109567	-0.349227	-0.343987	0.00524065	-0.0325625	-0.358501	-0.175495	0.183007
XKR3	0.0344577	1.56711	1.13347	-0.43364	0.341326	0.604221	-0.138095	-0.742315
XKR5	0.201307	0.609781	0.633085	0.0233046	-0.130807	0.134373	-0.0538739	-0.188247
XPC	0.460482	0.141516	0.521005	0.379489	0.105151	-0.154495	0.346307	0.500803
XPO5	-0.106149	-0.287889	-0.406409	-0.11852	-0.00862203	-0.0064391	-0.12289	-0.11645
XRCC1	-0.00572427	0.238399	0.156801	-0.0815979	0.000682536	-0.0456462	0.0170663	0.0627126
XRCC2	-0.0251282	-0.249241	-0.322567	-0.073326	-0.00880648	0.130791	0.0217862	-0.109005
XRCC6	-0.0500075	-0.427061	-0.494971	-0.0679098	-0.0210475	-0.0971101	-0.145129	-0.0480184
YBX1	-0.132485	-0.419162	-0.478528	-0.0593663	-0.0456613	-0.138486	-0.349799	-0.211313
YBX3	-0.0573152	-0.234502	-0.306842	-0.0723398	0.00410528	-0.00155181	-0.142789	-0.141237
YKT6	-0.0214275	-0.313819	-0.284063	0.0297563	-0.0484449	-0.214625	-0.11998	0.0946449
YPEL1	0.0119493	0.683252	0.596665	-0.0865866	-0.0663241	0.376058	0.172632	-0.203426
YPEL5	0.0728407	0.741154	0.771129	0.0299751	-0.0399406	0.112883	-0.0704869	-0.18337
YRDC	-0.0439154	-0.432003	-0.445393	-0.0133898	0.0850923	0.0104996	-0.113395	-0.123894
ZBTB2	-0.0305531	-0.198347	-0.212511	-0.014164	-0.0427313	-0.0140604	0.0250071	0.0390676
ZC3H6	0.0845384	0.824804	0.868759	0.0439556	0.112384	0.302898	0.112981	-0.189917
ZC3HAV1	0.0104961	-0.143376	-0.13641	0.00696604	-0.0137995	-0.125873	-0.0975059	0.0283672
ZCCHC17	-0.100461	-0.224178	-0.280979	-0.0568007	-0.0811878	-0.125329	-0.133439	-0.00810991
ZDHHC16	-0.0583454	-0.276535	-0.369013	-0.0924777	-0.0125394	-0.212515	-0.214031	-0.00151624
ZDHHC3	-0.0197167	-0.219095	-0.238445	-0.0193503	0.0292818	-0.162924	-0.158493	0.00443102
ZDHHC5	-0.00893063	-0.238238	-0.191273	0.0469647	-0.0297123	-0.133517	-0.14842	-0.0149032
ZFC3H1	0.106419	0.266253	0.358007	0.0917538	0.00445757	0.0407773	-0.0225724	-0.0633496
ZFP2	-0.12446	1.01058	0.666313	-0.344271	-0.490368	0.582717	0.760959	0.178243
ZFP28	-0.121611	0.389507	0.294601	-0.0949052	0.0950663	0.347323	0.408851	0.0615275
ZFP90	0.0936148	0.43661	0.448885	0.0122754	-0.00264634	0.28716	0.281478	-0.00568205
ZFYVE28	0.149466	0.469187	0.641365	0.172177	-0.0647759	0.201662	0.419598	0.217937
ZKSCAN2	0.125474	0.152401	0.188078	0.0356769	0.039698	0.202693	0.227493	0.0247994
ZKSCAN3	-0.0481417	0.350245	0.26031	-0.0899344	0.0267929	0.253569	0.113262	-0.140306
ZKSCAN4	-0.0298173	0.307346	0.244491	-0.0628552	-0.0210733	0.118532	0.0996813	-0.0188504
ZMAT1	0.0881602	0.787286	0.874008	0.0867225	0.00100492	0.214173	0.119039	-0.0951342
ZMAT3	1.07865	0.259875	1.39478	1.13491	0.0966651	-0.788761	0.41922	1.20798
ZMYND12	0.00734797	0.740013	0.80396	0.0639478	-0.133887	-0.23789	-0.180856	0.0570348
ZNF117	0.0384008	0.432895	0.458668	0.0257732	-0.0266081	0.14714	0.14186	-0.00528001
ZNF211	0.0821383	0.415067	0.397496	-0.0175708	0.0450355	0.164614	0.203081	0.0384677
ZNF226	0.0998423	0.386774	0.306626	-0.0801482	-0.0808667	0.198452	0.0807899	-0.117661
ZNF277	0.0492565	0.599866	0.619898	0.0200319	0.0454312	0.3336	0.258009	-0.0755912
ZNF32	0.0747222	0.367305	0.430467	0.0631623	0.00712972	0.220736	0.0987006	-0.122035
ZNF33B	0.0590705	0.396436	0.35358	-0.0428556	-0.00820609	0.234541	0.107871	-0.12667
ZNF345	0.11274	0.622543	0.577624	-0.0449182	-0.0611533	0.376593	0.134911	-0.241682
ZNF367	-0.0655226	-0.519634	-0.392606	0.127028	-0.0572063	-0.167864	-0.0171911	0.150673
ZNF385C	0.0377971	1.01811	0.909289	-0.108817	-0.0444955	0.498139	0.408959	-0.0891797
ZNF397	0.0366696	0.251914	0.26566	0.0137461	-0.123418	0.23549	0.0455394	-0.189951
ZNF418	0.0385866	0.47304	0.440383	-0.0326567	-0.0752847	0.257452	0.21183	-0.0456215
ZNF439	0.0858813	0.406487	0.362612	-0.0438754	0.00307852	0.167458	0.216259	0.0488006
ZNF445	0.0300725	0.170026	0.16933	-0.000695469	0.0363746	0.120748	0.113442	-0.00730615
ZNF446	0.12753	0.446349	0.433378	-0.0129708	-0.0138171	0.304244	0.168733	-0.135511
ZNF467	0.279956	1.38124	1.41955	0.0383125	0.326356	-0.0863072	-0.578782	-0.492475
ZNF471	0.0381135	0.593975	0.692322	0.0983465	0.0145167	0.315117	0.131425	-0.183692
ZNF496	0.00303006	0.39795	0.359697	-0.0382523	0.053424	0.293645	0.322498	0.0288524
ZNF514	0.0572842	0.402952	0.362136	-0.040816	0.0433897	0.317967	0.209369	-0.108597
ZNF558	0.00177272	0.289227	0.276855	-0.0123727	0.000675291	0.212021	0.176134	-0.0358871
ZNF571	0.0110563	0.275939	0.425797	0.149858	0.0601564	0.175595	-0.0425869	-0.218181
ZNF577	-0.00110677	0.329999	0.350443	0.0204433	0.133478	0.299535	0.110795	-0.188741
ZNF585A	-0.0759309	0.340839	0.353273	0.0124337	0.165999	0.201795	0.263259	0.0614644
ZNF585B	0.0748266	0.364777	0.311896	-0.0528812	-0.0787027	0.198126	0.0970542	-0.101071
ZNF594	0.0785494	0.2698	0.174033	-0.0957673	0.00308242	0.298279	0.207752	-0.0905263
ZNF606	0.0954457	0.424383	0.438025	0.0136427	0.0114335	0.421247	0.306614	-0.114633
ZNF641	0.0448578	0.237398	0.31771	0.0803114	-0.0807602	0.0962022	0.262708	0.166506
ZNF667	0.167413	0.204929	0.296084	0.091155	-0.014967	0.347969	0.220956	-0.127013
ZNF674	0.142884	0.578606	0.594873	0.0162676	0.0647542	0.42747	0.448084	0.0206148
ZNF780B	0.0420584	0.228613	0.321481	0.092869	-0.0618155	0.190238	0.203148	0.0129098
ZNF79	0.325145	0.101389	0.361584	0.260195	0.0589745	-0.0618209	0.204998	0.266819
ZNF830	-0.0669903	-0.185109	-0.17674	0.00836957	-0.0209804	0.00825377	-0.000352514	-0.00860622
ZNF836	0.211128	0.645081	0.615086	-0.0299955	-0.0718426	0.321347	0.372516	0.0511698
ZNF846	0.167032	0.661607	0.683183	0.0215761	0.159439	0.273686	0.269346	-0.00433999
ZNF862	0.113796	0.801248	0.70312	-0.0981274	0.00302914	0.368954	0.297508	-0.0714454
ZNRF3	-0.0431912	-0.296378	-0.364193	-0.067815	-0.0296476	0.0836797	-0.0174564	-0.101136
ZP3	0.10889	0.443142	0.477558	0.0344165	0.208109	0.402886	0.111453	-0.291432
ZPR1	-0.0570868	-0.220668	-0.281096	-0.0604285	0.0203881	-0.00143815	-0.0150686	-0.0136303
ZSCAN2	0.0850608	0.338695	0.21122	-0.127474	-0.0488907	0.201397	0.0705348	-0.130862
ZSCAN29	0.0190731	0.0655339	0.128135	0.062601	0.001345	0.109225	0.105143	-0.00408221
ZSCAN30	0.114857	0.543734	0.475564	-0.0681705	0.0370169	0.243281	0.139385	-0.103896
ZSCAN9	0.0661281	0.360575	0.264127	-0.0964483	-0.00153851	0.214222	0.121681	-0.0925407
ZWINT	-0.0489092	-0.536311	-0.587081	-0.0507702	-0.0397466	-0.287006	-0.171193	0.115813
