# Supplementary material for: Activating p53 abolishes self-renewal of quiescent leukaemic stem cells in residual CML disease
Source: Nat Commun. 2024 Jan 22;15:651. doi: 10.1038/s41467-024-44771-9 (PMC10800356; doi:10.1038/s41467-024-44771-9)
Supplement: Supplementary file 9 — Supplementary Data 5 [file 41467_2024_44771_MOESM9_ESM.xlsx]

## Sheet: WORKSHEET 1
TARGET GENE						p53 ChIP ENRICHMENT (q<0.05)
HGNC SYMBOL	ENSEMBL	DESCRIPTION	CHROMOSOME	GENE START	GENE END	PEAK START	PEAK END	PEAK WIDTH	PEAK SUMMIT	PEAK DISTANCE TO TSS OF TARGET GENE
AA06	ENSG00000265544	uncharacterized LOC100506677	17	33529787	33533760	33583285	33583897	613	33583689	-49525
AATK	ENSG00000181409	apoptosis associated tyrosine kinase	17	81134368	81166077	81169749	81170167	419	81169960	-3672
AATK	ENSG00000181409	apoptosis associated tyrosine kinase	17	81122509	81125014	81124441	81124714	274	81124605	300
ABCB9	ENSG00000150967	ATP binding cassette subfamily B member 9	12	122935273	122946477	122946693	122947155	463	122946928	-216
ABCC11	ENSG00000121270	ATP binding cassette subfamily C member 11	16	48187390	48198250	48197720	48197979	260	48197844	271
ABCC5	ENSG00000114770	ATP binding cassette subfamily C member 5	3	183925660	183942780	183956031	183956273	243	183956087	-13251
ABCC5	ENSG00000114770	ATP binding cassette subfamily C member 5	3	183925660	183942780	183956913	183957300	388	183957100	-14133
ABCC5	ENSG00000114770	ATP binding cassette subfamily C member 5	3	183967304	183971831	183957421	183958010	590	183957859	13821
ABCG1	ENSG00000160179	ATP binding cassette subfamily G member 1	21	42285934	42295352	42292581	42293816	1236	42293411	6647
ABCG1	ENSG00000160179	ATP binding cassette subfamily G member 1	21	42256084	42297244	42255295	42255547	253	42255376	-537
ABLIM2	ENSG00000163995	actin binding LIM protein family member 2	4	8008063	8071827	8063450	8064109	660	8063897	7718
ABLIM2	ENSG00000163995	actin binding LIM protein family member 2	4	7965329	8071986	8072870	8073083	214	8072937	-884
ABR	ENSG00000159842	ABR activator of RhoGEF and GTPase	17	1050050	1058750	1063643	1063906	264	1063865	-4893
ACAP3	ENSG00000131584	ArfGAP with coiled-coil, ankyrin repeat and PH domains 3	1	1292390	1305929	1306596	1307025	430	1306752	-667
ACKR2	ENSG00000144648	atypical chemokine receptor 2	3	42809492	42864876	42823484	42823722	239	42823618	13992
ACOX3	ENSG00000087008	acyl-CoA oxidase 3, pristanoyl	4	8366712	8373815	8356744	8357015	272	8356770	16800
ACOX3	ENSG00000087008	acyl-CoA oxidase 3, pristanoyl	4	8366961	8428486	8431315	8431528	214	8431389	-2829
ACSBG2	ENSG00000130377	acyl-CoA synthetase bubblegum family member 2	19	6135247	6151797	6133226	6133467	242	6133347	-1780
ACSF3	ENSG00000176715	acyl-CoA synthetase family member 3	16	89136548	89155846	89124170	89124761	592	89124547	-11787
ACSS1	ENSG00000154930	acyl-CoA synthetase short chain family member 1	20	25045938	25058980	25067303	25067960	658	25067462	-8323
ACTB	ENSG00000075624	actin beta	7	5527151	5528098	5527950	5528207	258	5528001	0
ACTB	ENSG00000075624	actin beta	7	5527151	5528098	5526027	5526423	397	5526180	1675
ACY3	ENSG00000132744	aminoacylase 3	11	67642555	67650659	67649603	67649864	262	67649779	795
ADA	ENSG00000196839	adenosine deaminase	20	44626323	44651661	44641333	44641642	310	44641480	10019
ADAM12	ENSG00000148848	ADAM metallopeptidase domain 12	10	126012381	126388455	126318254	126318469	216	126318302	69986
ADAM12	ENSG00000148848	ADAM metallopeptidase domain 12	10	126135368	126155305	126143319	126143627	309	126143476	11678
ADAMTS16	ENSG00000145536	ADAM metallopeptidase with thrombospondin type 1 motif 16	5	5235037	5239187	5305007	5305403	397	5305180	69970
ADAMTS9	ENSG00000163638	ADAM metallopeptidase with thrombospondin type 1 motif 9	3	64515654	64688000	64836098	64836397	300	64836202	-148098
ADAR	ENSG00000160710	adenosine deaminase RNA specific	1	154582107	154628013	154714116	154714511	396	154714381	-86103
ADARB1	ENSG00000197381	adenosine deaminase RNA specific B1	21	45134726	45144682	45133886	45134271	386	45134071	-455
ADARB2	ENSG00000185736	adenosine deaminase RNA specific B2 (inactive)	10	1215676	1240530	1375635	1376024	390	1375838	-135105
ADARB2	ENSG00000185736	adenosine deaminase RNA specific B2 (inactive)	10	1215676	1240530	1377036	1377406	371	1377290	-136506
ADARB2	ENSG00000185736	adenosine deaminase RNA specific B2 (inactive)	10	1215676	1240530	1232280	1232506	227	1232367	8024
ADCY8	ENSG00000155897	adenylate cyclase 8	8	130903772	130990865	130787459	130787854	396	130787701	203011
ADCYAP1R1	ENSG00000078549	ADCYAP receptor type I	7	31086971	31104899	31077336	31077806	471	31077616	-9165
ADGRA1	ENSG00000197177	adhesion G protein-coupled receptor A1	10	133102246	133131428	133121569	133121988	420	133121682	19323
ADGRA3	ENSG00000152990	adhesion G protein-coupled receptor A3	4	22387400	22394868	22240483	22240803	321	22240689	154065
ADGRB1	ENSG00000181790	adhesion G protein-coupled receptor B1	8	142479120	142540020	142482617	142482908	292	142482770	3497
ADGRB1	ENSG00000181790	adhesion G protein-coupled receptor B1	8	142479120	142540020	142482999	142483645	647	142483273	3879
ADGRB1	ENSG00000181790	adhesion G protein-coupled receptor B1	8	142543501	142544684	142516313	142516629	317	142516466	-26872
ADGRB1	ENSG00000181790	adhesion G protein-coupled receptor B1	8	142543501	142544684	142529709	142529952	244	142529855	-13549
ADGRB1	ENSG00000181790	adhesion G protein-coupled receptor B1	8	142543501	142544684	142539115	142539335	221	142539188	-4166
ADGRB2	ENSG00000121753	adhesion G protein-coupled receptor B2	1	31741800	31764893	31764831	31765100	270	31764997	0
ADGRD1	ENSG00000111452	adhesion G protein-coupled receptor D1	12	131002499	131141460	131017266	131017761	496	131017576	14767
ADGRD1	ENSG00000111452	adhesion G protein-coupled receptor D1	12	130954436	131139288	130956904	130957157	254	130957093	2468
ADGRG1	ENSG00000205336	adhesion G protein-coupled receptor G1	16	57645947	57653217	57644344	57644653	310	57644633	-1294
ADGRL1	ENSG00000072071	adhesion G protein-coupled receptor L1	19	14170488	14177650	14175554	14175856	303	14175570	1794
ADNP2	ENSG00000101544	ADNP homeobox 2	18	80117616	80147523	80132195	80132478	284	80132299	14579
ADPRHL1	ENSG00000153531	ADP-ribosylhydrolase like 1	13	113421940	113449142	113446873	113447562	690	113447249	1580
ADRA1D	ENSG00000171873	adrenoceptor alpha 1D	20	4220631	4249074	4248092	4248508	417	4248241	566
ADRA2C	ENSG00000184160	adrenoceptor alpha 2C	4	3766398	3768526	3762198	3762609	412	3762400	-3789
ADSSL1	ENSG00000185100	adenylosuccinate synthase like 1	14	104724186	104747310	104720779	104720998	220	104720840	-3188
AEBP2	ENSG00000139154	AE binding protein 2	12	19439674	19522239	19431892	19432405	514	19432097	-7269
AEN	ENSG00000181026	apoptosis enhancing nuclease	15	88621296	88632282	88621174	88621609	436	88621363	0
AFAP1L2	ENSG00000169129	actin filament associated protein 1 like 2	10	114300516	114305133	114352917	114353130	214	114352963	-47784
AGAP1	ENSG00000157985	ArfGAP with GTPase domain, ankyrin repeat and PH domain 1	2	235669604	236126554	235597735	235598042	308	235597857	-71562
AGPAT3	ENSG00000160216	1-acylglycerol-3-phosphate O-acyltransferase 3	21	43971403	43981412	43975144	43975383	240	43975282	3741
AGPAT3	ENSG00000160216	1-acylglycerol-3-phosphate O-acyltransferase 3	21	43959783	43982724	43958804	43959327	524	43958867	-456
AGPAT4	ENSG00000026652	1-acylglycerol-3-phosphate O-acyltransferase 4	6	161143956	161149289	161140496	161140709	214	161140513	8580
AGRN	ENSG00000188157	agrin	1	1034106	1040725	1030070	1030501	432	1030342	-3605
AGRN	ENSG00000188157	agrin	1	1051986	1056112	1052348	1052871	524	1052599	362
AGRN	ENSG00000188157	agrin	1	1034106	1040725	1030726	1031181	456	1030845	-2925
AHDC1	ENSG00000126705	AT-hook DNA binding motif containing 1	1	27551668	27558361	27563173	27563437	265	27563199	-4812
AHRR	ENSG00000286169	aryl-hydrocarbon receptor repressor	5	420920	435110	391966	392429	464	392166	-28491
AHRR	ENSG00000286169	aryl-hydrocarbon receptor repressor	5	422377	423927	424806	425280	475	425081	2429
AKAP6	ENSG00000151320	A-kinase anchoring protein 6	14	32329400	32830817	32345337	32345796	460	32345610	15937
ALDH1A2	ENSG00000128918	aldehyde dehydrogenase 1 family member A2	15	57953429	57964791	57963990	57964236	247	57964168	555
ALDH3B2	ENSG00000132746	aldehyde dehydrogenase 3 family member B2	11	67666647	67671325	67669683	67670046	364	67669888	1279
ALG12	ENSG00000182858	ALG12 alpha-1,6-mannosyltransferase	22	49903650	49907918	49901519	49902951	1433	49902227	4967
ALKAL1	ENSG00000196711	ALK and LTK ligand 1	8	52534542	52565408	52546093	52546820	728	52546629	18588
ALOX5	ENSG00000012779	arachidonate 5-lipoxygenase	10	45440430	45441585	45438234	45438838	605	45438552	-1592
AMZ1	ENSG00000174945	archaelysin family metallopeptidase 1	7	2702021	2709189	2695102	2695694	593	2695342	-6327
AMZ1	ENSG00000174945	archaelysin family metallopeptidase 1	7	2688202	2713100	2688549	2688769	221	2688586	347
AMZ2P1	ENSG00000214174	archaelysin family metallopeptidase 2 pseudogene 1	17	64966550	64975568	64974856	64975156	301	64975035	412
ANGPT2	ENSG00000091879	angiopoietin 2	8	6499651	6563409	6566505	6566860	356	6566776	-3096
ANK1	ENSG00000029534	ankyrin 1	8	41653225	41797622	41818685	41819299	615	41818965	-21063
ANKLE2	ENSG00000176915	ankyrin repeat and LEM domain containing 2	12	132726806	132732210	132733081	132733294	214	132733160	-871
ANKLE2	ENSG00000176915	ankyrin repeat and LEM domain containing 2	12	132735407	132748020	132747258	132747523	266	132747398	497
ANKRD11	ENSG00000167522	ankyrin repeat domain 11	16	89291728	89489193	89458593	89459073	481	89458797	30120
ANKRD18B	ENSG00000230453	ankyrin repeat domain 18B	9	33566972	33568885	33560204	33560591	388	33560411	-6381
ANKRD18CP	NA	ankyrin repeat domain 18C, pseudogene	9	97195351	97197687	97168230	97168559	330	97168418	29128
ANKRD29	ENSG00000154065	ankyrin repeat domain 29	18	23601277	23619824	23615889	23616104	216	23616052	3720
ANKRD30BP2	NA	ankyrin repeat domain 30B pseudogene 2	21	13038160	13052118	13037118	13037376	259	13037316	-784
ANKRD46	ENSG00000186106	ankyrin repeat domain 46	8	100522514	100533325	100511040	100511295	256	100511274	22030
ANO2	ENSG00000047617	anoctamin 2	12	5562651	5945259	5923018	5923333	316	5923162	21926
ANO2	ENSG00000047617	anoctamin 2	12	5608729	5615295	5617100	5617491	392	5617289	-1805
ANO7	ENSG00000146205	anoctamin 7	2	241199097	241200178	241205214	241205526	313	241205382	6117
ANTXRLP1	NA	ANTXR like pseudogene 1	10	46233885	46273557	46267516	46267851	336	46267593	5706
APBA2	ENSG00000034053	amyloid beta precursor protein binding family A member 2	15	28919367	29054094	28915248	28915558	311	28915262	-3809
APBB1	ENSG00000166313	amyloid beta precursor protein binding family B member 1	11	6395430	6404664	6404251	6404552	302	6404397	112
APBB2	ENSG00000163697	amyloid beta precursor protein binding family B member 2	4	41065590	41207908	41144804	41145101	298	41144939	62807
APCDD1L	ENSG00000198768	APC down-regulated 1 like	20	58459101	58514938	58492772	58493050	279	58492945	21888
ARHGAP22	ENSG00000128805	Rho GTPase activating protein 22	10	48453301	48479206	48476127	48476794	668	48476605	2412
ARHGAP26	ENSG00000145819	Rho GTPase activating protein 26	5	143056083	143058159	143074640	143074996	357	143074848	18557
ARHGAP39	ENSG00000147799	Rho GTPase activating protein 39	8	144529179	144605699	144600529	144601148	620	144600698	4551
ARHGAP39	ENSG00000147799	Rho GTPase activating protein 39	8	144529179	144605699	144601575	144602223	649	144601995	3476
ARHGAP39	ENSG00000147799	Rho GTPase activating protein 39	8	144529179	144605699	144602443	144603303	861	144602771	2396
ARHGDIG	ENSG00000242173	Rho GDP dissociation inhibitor gamma	16	268727	282084	267575	268041	467	267786	-686
ARHGEF1	ENSG00000076928	Rho guanine nucleotide exchange factor 1	19	41906576	41907452	41910781	41911007	227	41910887	4205
ARHGEF10L	ENSG00000074964	Rho guanine nucleotide exchange factor 10 like	1	17694047	17697874	17675543	17675868	326	17675837	-18179
ARHGEF3	ENSG00000163947	Rho guanine nucleotide exchange factor 3	3	56727421	56775657	56783881	56784181	301	56783997	-8224
ARID3A	ENSG00000116017	AT-rich interaction domain 3A	19	932565	964366	933368	933785	418	933564	803
ARMC2-AS1	NA	ARMC2 antisense RNA 1	6	108922976	108924103	108897447	108897679	233	108897552	26424
ASB9P1	NA	ankyrin repeat and SOCS box containing 9 pseudogene 1	15	92795647	92796439	92802396	92802673	278	92802533	6749
ASXL3	ENSG00000141431	ASXL transcriptional regulator 3	18	33578233	33751192	33560784	33561114	331	33560915	-17119
ASXL3	ENSG00000141431	ASXL transcriptional regulator 3	18	33578913	33743589	33579199	33579418	220	33579342	286
ATAD1	ENSG00000138138	ATPase family AAA domain containing 1	10	87784552	87841343	87843131	87843442	312	87843238	-1788
ATAD3A	ENSG00000197785	ATPase family AAA domain containing 3A	1	1517621	1522780	1518071	1518313	243	1518151	450
ATF3	ENSG00000162772	activating transcription factor 3	1	212608628	212620772	212596405	212596789	385	212596599	-11839
ATG9B	ENSG00000181652	autophagy related 9B	7	151015172	151018801	151020277	151020490	214	151020474	-1476
ATP11AUN	ENSG00000197595	ATP11A upstream neighbor	13	112647044	112684497	112665840	112666098	259	112666040	18796
ATP12A	ENSG00000075673	ATPase H+/K+ transporting non-gastric alpha2 subunit	13	24680577	24712493	24681819	24682386	568	24682154	1242
ATP2B2	ENSG00000157087	ATPase plasma membrane Ca2+ transporting 2	3	10328203	10449780	10449950	10450202	253	10450008	-170
ATXN3	ENSG00000066427	ataxin 3	14	92082343	92106535	92103481	92103769	289	92103577	2766
AUTS2	ENSG00000158321	activator of transcription and developmental regulator AUTS2	7	70596085	70792485	70496479	70496869	391	70496661	-99216
B3GNTL1	ENSG00000175711	UDP-GlcNAc:betaGal beta-1,3-N-acetylglucosaminyltransferase like 1	17	82942155	83006988	83025301	83025635	335	83025344	-18313
B3GNTL1	ENSG00000175711	UDP-GlcNAc:betaGal beta-1,3-N-acetylglucosaminyltransferase like 1	17	82946894	82961332	82958943	82959349	407	82959140	1983
BACH1-IT2	NA	BACH1 intronic transcript 2	21	29370947	29373709	29403881	29404410	530	29404032	32934
BAIAP2	ENSG00000175866	BAI1 associated protein 2	17	81082989	81086464	81082121	81082363	243	81082254	-626
BAIAP3	ENSG00000007516	BAI1 associated protein 3	16	1343318	1345073	1339749	1340432	684	1340072	-2886
BASP1	ENSG00000176788	brain abundant membrane attached signal protein 1	5	17065598	17275353	17101287	17101670	384	17101468	35689
BAX	ENSG00000087088	BCL2 associated X, apoptosis regulator	19	48955508	48960835	48954994	48955593	600	48955221	0
BBC3	ENSG00000105327	BCL2 binding component 3	19	47220827	47231194	47231312	47231846	535	47231532	-118
BBC3	ENSG00000105327	BCL2 binding component 3	19	47220824	47232766	47232424	47232944	521	47232651	0
BBS9	ENSG00000122507	Bardet-Biedl syndrome 9	7	33344607	33605626	33287838	33288315	478	33287968	-56292
BCKDHB	ENSG00000083123	branched chain keto acid dehydrogenase E1 subunit beta	6	80343571	80346254	80287570	80287849	280	80287695	-55722
BGN	ENSG00000182492	biglycan	23	153505869	153508805	153500744	153501088	345	153500811	-4781
BICD1	ENSG00000151746	BICD cargo adaptor 1	12	32328402	32333065	32248779	32249183	405	32248991	-79219
BLACE	ENSG00000204960	B cell acute lymphoblastic leukemia expressed	7	155356985	155367934	155354361	155354949	589	155354557	12985
BPIFB1	ENSG00000125999	BPI fold containing family B member 1	20	33298713	33307966	33308734	33308971	238	33308898	10021
BRAF	ENSG00000157764	B-Raf proto-oncogene, serine/threonine kinase	7	140725145	140824398	140867935	140868185	251	140868071	-43537
BRD7	ENSG00000166164	bromodomain containing 7	16	50334711	50361833	50343408	50343652	245	50343529	18181
BRF1	ENSG00000185024	BRF1 RNA polymerase III transcription initiation factor subunit	14	105209289	105249404	105253826	105254177	352	105253952	-4422
BRF1	ENSG00000185024	BRF1 RNA polymerase III transcription initiation factor subunit	14	105210078	105213428	105215368	105216055	688	105215564	-1940
BTG3	ENSG00000154640	BTG anti-proliferation factor 3	21	17598721	17605133	17607829	17608043	215	17607965	-2696
BTG4	ENSG00000137707	BTG anti-proliferation factor 4	11	111496512	111512339	111510338	111510628	291	111510537	1711
C16orf47	ENSG00000140836	chromosome 16 open reading frame 47	16	73126637	73144447	73247086	73247336	251	73247212	-102639
C17orf53	ENSG00000125319	chromosome 17 open reading frame 53	17	44154360	44162004	44152869	44153161	293	44152950	-1199
C22orf34	ENSG00000188511	chromosome 22 open reading frame 34	22	49415776	49425437	49449026	49449265	240	49449187	-23589
C2CD2	ENSG00000157617	C2 calcium dependent domain containing 2	21	41885112	41953890	41954856	41955273	418	41955060	-966
C3orf67	ENSG00000163689	chromosome 3 open reading frame 67	3	58725868	58849226	58874292	58874767	476	58874532	-25066
C3orf79	ENSG00000237787	chromosome 3 open reading frame 79	3	153484495	153502697	153614595	153614987	393	153614773	130100
C8orf34	ENSG00000165084	chromosome 8 open reading frame 34	8	68625459	68792571	68630776	68631235	460	68631040	5317
C8orf37-AS1	ENSG00000253773	C8orf37 antisense RNA 1	8	95798395	95800649	95773121	95773473	353	95773321	-24922
CA10	ENSG00000154975	carbonic anhydrase 10	17	51630320	52158063	52120451	52120887	437	52120618	37176
CACNA1A	ENSG00000141837	calcium voltage-gated channel subunit alpha1 A	19	13228790	13245215	13240387	13240718	332	13240551	4497
CACNA1C	ENSG00000151067	calcium voltage-gated channel subunit alpha1 C	12	2666616	2677813	2668845	2669088	244	2668935	2229
CACNA1C-AS1	ENSG00000246627	CACNA1C antisense RNA 1	12	2689863	2691200	2697090	2697510	421	2697259	-5890
CACNA1C-AS1	ENSG00000246627	CACNA1C antisense RNA 1	12	2689863	2691200	2720712	2720955	244	2720824	-29512
CACNA1D	ENSG00000157388	calcium voltage-gated channel subunit alpha1 D	3	53494656	53812465	53494178	53494414	237	53494365	-242
CACNA1E	ENSG00000198216	calcium voltage-gated channel subunit alpha1 E	1	181776101	181783784	181728901	181729183	283	181729091	-46918
CACNA1E	ENSG00000198216	calcium voltage-gated channel subunit alpha1 E	1	181483745	181806778	181521390	181522261	872	181521860	37645
CADM1	ENSG00000182985	cell adhesion molecule 1	11	115229220	115504957	115587598	115587928	331	115587787	-82641
CALD1	ENSG00000122786	caldesmon 1	7	134891400	134970728	134887665	134887888	224	134887727	-3512
CALD1	ENSG00000122786	caldesmon 1	7	134843884	134933123	134845471	134845734	264	134845668	1587
CALN1	ENSG00000183166	calneuron 1	7	71779492	71810495	71602745	71603105	361	71602931	207390
CALN1	ENSG00000183166	calneuron 1	7	71779492	71810495	71603423	71603837	415	71603717	206658
CALN1	ENSG00000183166	calneuron 1	7	71779491	72412373	72413257	72413505	249	72413437	-884
CAMK2B	ENSG00000058404	calcium/calmodulin dependent protein kinase II beta	7	44225835	44242306	44246249	44247154	906	44246597	-3943
CAMTA1	ENSG00000171735	calmodulin binding transcription activator 1	1	6874056	6887842	7103353	7104065	713	7103917	229297
CAP2	ENSG00000112186	cyclase associated actin cytoskeleton regulatory protein 2	6	17393732	17539290	17465380	17465646	267	17465544	71648
CAPN11	ENSG00000137225	calpain 11	6	44176616	44183267	44181594	44181813	220	44181803	4978
CAPN11	ENSG00000137225	calpain 11	6	44176616	44183267	44181921	44182166	246	44181962	5305
CARS2	ENSG00000134905	cysteinyl-tRNA synthetase 2, mitochondrial	13	110677096	110706505	110706603	110707125	523	110706901	-98
CASC19	NA	cancer susceptibility 19	8	127152871	127203227	127203577	127204043	467	127203839	-350
CASKIN1	ENSG00000167971	CASK interacting protein 1	16	2177180	2196525	2198870	2199083	214	2198975	-2345
CASZ1	ENSG00000130940	castor zinc finger 1	1	10704196	10705575	10744262	10744958	697	10744536	-38687
CAV3	ENSG00000182533	caveolin 3	3	8733800	8746765	8716044	8716379	336	8716278	-17421
CAVIN1	ENSG00000177469	caveolae associated protein 1	17	42402452	42423517	42422887	42423118	232	42423045	399
CBFA2T3	ENSG00000129993	CBFA2/RUNX1 translocation partner 3	16	88892285	88902515	88894148	88894573	426	88894288	7942
CBLB	ENSG00000114423	Cbl proto-oncogene B	3	105658269	105673993	105654011	105654224	214	105654049	19769
CCDC158	ENSG00000163749	coiled-coil domain containing 158	4	76313002	76407305	76388312	76388775	464	76388655	18530
CCDC170	ENSG00000120262	coiled-coil domain containing 170	6	151536271	151544694	151523885	151524385	501	151524189	-11886
CCDC187	ENSG00000260220	coiled-coil domain containing 187	9	136281385	136304070	136293317	136293592	276	136293458	10478
CCDC187	ENSG00000260220	coiled-coil domain containing 187	9	136281385	136304070	136293889	136294111	223	136294106	9959
CCDC57	ENSG00000176155	coiled-coil domain containing 57	17	82111986	82152299	82150141	82150401	261	82150284	1898
CCDC60	ENSG00000183273	coiled-coil domain containing 60	12	119335211	119447912	119388043	119388339	297	119388194	52832
CCDC77	ENSG00000120647	coiled-coil domain containing 77	12	433211	438611	421869	422130	262	421878	-11081
CCDC85C	ENSG00000205476	coiled-coil domain containing 85C	14	99515300	99576592	99577700	99578334	635	99578021	-1108
CCM2	ENSG00000136280	CCM2 scaffold protein	7	45038261	45064622	45034040	45034266	227	45034081	-3995
CCN2	ENSG00000118523	cellular communication network factor 2	6	131948176	131951373	132003579	132003911	333	132003779	-52206
CCN4	ENSG00000104415	cellular communication network factor 4	8	133191137	133228064	133194831	133195282	452	133195023	3694
CCNG1	ENSG00000113328	cyclin G1	5	163437569	163443729	162906257	162906665	409	162906519	-530904
CCNG2	ENSG00000138764	cyclin G2	4	77158426	77165010	77332747	77333439	693	77333064	174321
CD300H	ENSG00000284690	CD300H molecule (gene/pseudogene)	17	74560781	74567343	74568853	74569250	398	74569042	-1510
CD7	ENSG00000173762	CD7 molecule	17	82314870	82317602	82318767	82319627	861	82318942	-1165
CDC42EP3	ENSG00000163171	CDC42 effector protein 3	2	37646546	37647658	37653945	37654410	466	37654228	-6287
CDC42P3	NA	cell division cycle 42 pseudogene 3	8	142995850	142996482	142990090	142990501	412	142990287	-5349
CDH4	ENSG00000179242	cadherin 4	20	61252426	61940617	61282740	61283102	363	61282913	30314
CDH4	ENSG00000179242	cadherin 4	20	61252426	61940617	61283175	61283568	394	61283394	30749
CDH4	ENSG00000179242	cadherin 4	20	61252426	61940617	61312071	61312341	271	61312161	59645
CDH4	ENSG00000179242	cadherin 4	20	61570135	61937218	61423917	61424314	398	61424253	-145821
CDKN1A	ENSG00000124762	cyclin dependent kinase inhibitor 1A	6	36678771	36680857	36682430	36682910	481	36682763	3659
CDKN1A	ENSG00000124762	cyclin dependent kinase inhibitor 1A	6	36676460	36687337	36676113	36676852	740	36676453	0
CDKN1A	ENSG00000124762	cyclin dependent kinase inhibitor 1A	6	36676528	36684511	36677057	36677576	520	36677228	529
CDRT4	ENSG00000239704	CMT1A duplicated region transcript 4	17	15436015	15467611	15465059	15465315	257	15465164	2296
CEACAM16	ENSG00000213892	carcinoembryonic antigen related cell adhesion molecule 16	19	44701360	44710714	44709614	44709844	231	44709713	8254
CELF5	ENSG00000161082	CUGBP Elav-like family member 5	19	3225485	3297016	3244435	3245299	865	3244561	18950
CELF5	ENSG00000161082	CUGBP Elav-like family member 5	19	3282257	3286791	3278477	3278765	289	3278645	-3492
CENPBD1P1	ENSG00000213753	CENPB DNA-binding domains containing 1 pseudogene 1	19	58575460	58584397	58596820	58597204	385	58597022	21360
CEP112	ENSG00000154240	centrosomal protein 112	17	65851868	65941566	66000552	66000864	313	66000705	-58986
CEP164	ENSG00000110274	centrosomal protein 164	11	117411112	117412830	117442085	117442587	503	117442173	30973
CEP170B	ENSG00000099814	centrosomal protein 170B	14	104865313	104896770	104872299	104872593	295	104872310	6986
CEP68	ENSG00000011523	centrosomal protein 68	2	65070729	65074484	65068470	65068770	301	65068597	-1959
CEP72	ENSG00000112877	centrosomal protein 72	5	644138	653243	650300	650556	257	650357	6162
CEP85L	ENSG00000111860	centrosomal protein 85 like	6	118565559	118574068	118573990	118574545	556	118574239	0
CERS5	ENSG00000139624	ceramide synthase 5	12	50129306	50167533	50170321	50170784	464	50170517	-2788
CERS6	ENSG00000172292	ceramide synthase 6	2	168455862	168775137	168452815	168453180	366	168452990	-2682
CFAP46	ENSG00000171811	cilia and flagella associated protein 46	10	132808443	132812804	132820944	132821780	837	132821448	-8140
CFAP46	ENSG00000171811	cilia and flagella associated protein 46	10	132808443	132812804	132821902	132822636	735	132822082	-9098
CFAP46	ENSG00000171811	cilia and flagella associated protein 46	10	132808443	132812804	132822773	132823291	519	132822861	-9969
CFAP46	ENSG00000171811	cilia and flagella associated protein 46	10	132808443	132812804	132823365	132824458	1094	132823811	-10561
CFAP74	ENSG00000142609	cilia and flagella associated protein 74	1	1987962	1990929	1979237	1979547	311	1979387	11382
CFAP74	ENSG00000142609	cilia and flagella associated protein 74	1	1955711	1960108	1971099	1971363	265	1971199	-10991
CFAP74	ENSG00000142609	cilia and flagella associated protein 74	1	1921957	1927929	1934305	1934589	285	1934467	-6376
CFTR	ENSG00000001626	cystic fibrosis transmembrane conductance regulator	7	117611617	117627910	117630561	117630978	418	117630742	18944
CHD2	ENSG00000173575	chromodomain helicase DNA binding protein 2	15	92950402	92967341	92949928	92950267	340	92950076	-135
CHGA	ENSG00000100604	chromogranin A	14	92923080	92935293	92920018	92920291	274	92920154	-2789
CHRM3-AS2	ENSG00000233355	CHRM3 antisense RNA 2	1	239703892	239719066	239706491	239706886	396	239706720	12180
CHRNA6	ENSG00000147434	cholinergic receptor nicotinic alpha 6 subunit	8	42752927	42768610	42752063	42752292	230	42752156	16318
CHRNA6	ENSG00000147434	cholinergic receptor nicotinic alpha 6 subunit	8	42752927	42768610	42760452	42760687	236	42760594	7923
CHST13	ENSG00000180767	carbohydrate sulfotransferase 13	3	126524333	126542879	126539501	126539763	263	126539662	15168
CHST14	ENSG00000169105	carbohydrate sulfotransferase 14	15	40470998	40474571	40511621	40511837	217	40511692	40623
CLASP1	ENSG00000074054	cytoplasmic linker associated protein 1	2	121458916	121490328	121478806	121479033	228	121478882	11295
CLCN2	ENSG00000114859	chloride voltage-gated channel 2	3	184354310	184359107	184359124	184359378	255	184359297	-17
CLDN14	ENSG00000159261	claudin 14	21	36460621	36542600	36539504	36539982	479	36539869	2618
CLEC17A	ENSG00000187912	C-type lectin domain containing 17A	19	14583123	14610420	14585318	14585788	471	14585670	2195
CLEC18B	ENSG00000140839	C-type lectin domain family 18 member B	16	74408270	74421953	74431371	74431787	417	74431581	-9418
CLEC2A	ENSG00000188393	C-type lectin domain family 2 member A	12	9898673	9932347	9910965	9911547	583	9911210	20800
CLIC6	ENSG00000159212	chloride intracellular channel 6	21	34669389	34718227	34675151	34675472	322	34675326	5762
CLMN	ENSG00000165959	calmin	14	95213225	95296243	95258346	95258562	217	95258374	37681
CLSTN2-AS1	ENSG00000250433	CLSTN2 antisense RNA 1	3	140505611	140508789	140423348	140424282	935	140423537	84507
CLSTN2-AS1	ENSG00000250433	CLSTN2 antisense RNA 1	3	140505611	140508789	140439807	140440049	243	140439867	68740
CMAS	ENSG00000111726	cytidine monophosphate N-acetylneuraminic acid synthetase	12	22060642	22062413	22101626	22102002	377	22101808	40984
CMIP	ENSG00000153815	c-Maf inducing protein	16	81495349	81711568	81499605	81500108	504	81499958	4256
CNNM4	ENSG00000158158	cyclin and CBS domain divalent metal cation transport mediator 4	2	96760902	96811891	96772295	96772584	290	96772432	11393
CNOT2	ENSG00000111596	CCR4-NOT transcription complex subunit 2	12	70242994	70338505	70090875	70091506	632	70091263	-151488
COBL	ENSG00000106078	cordon-bleu WH2 repeat protein	7	51064399	51316818	51477311	51477562	252	51477417	-160493
COL17A1	ENSG00000065618	collagen type XVII alpha 1 chain	10	104031350	104034130	104035887	104036186	300	104036045	-1757
COL18A1	ENSG00000182871	collagen type XVIII alpha 1 chain	21	45505358	45512263	45500578	45500843	266	45500670	-4515
COL18A1	ENSG00000182871	collagen type XVIII alpha 1 chain	21	45455489	45513720	45452217	45452813	597	45452471	-2676
COL18A1	ENSG00000182871	collagen type XVIII alpha 1 chain	21	45455489	45513720	45453024	45453368	345	45453217	-2121
COL18A1	ENSG00000182871	collagen type XVIII alpha 1 chain	21	45493195	45497812	45495660	45495979	320	45495785	2465
COL22A1	ENSG00000169436	collagen type XXII alpha 1 chain	8	138825719	138828105	138805899	138806206	308	138806140	21899
COL22A1	ENSG00000169436	collagen type XXII alpha 1 chain	8	138588897	138883211	138870426	138870900	475	138870448	12311
COL22A1	ENSG00000169436	collagen type XXII alpha 1 chain	8	138588235	138722193	138691545	138691802	258	138691774	30391
COL4A1	ENSG00000187498	collagen type IV alpha 1 chain	13	110161018	110163490	110122891	110123327	437	110123084	40163
COL4A2	ENSG00000134871	collagen type IV alpha 2 chain	13	110424802	110429842	110385484	110385943	460	110385653	-38859
COL4A2	ENSG00000134871	collagen type IV alpha 2 chain	13	110477923	110513027	110474670	110474978	309	110474772	-2945
COL5A1	ENSG00000130635	collagen type V alpha 1 chain	9	134731593	134732669	134744329	134744798	470	134744589	12736
COL5A1	ENSG00000130635	collagen type V alpha 1 chain	9	134731593	134732669	134760716	134761044	329	134760891	29123
COL5A1	ENSG00000130635	collagen type V alpha 1 chain	9	134653185	134709227	134654352	134654580	229	134654420	1167
COL5A1	ENSG00000130635	collagen type V alpha 1 chain	9	134731593	134732669	134729490	134729780	291	134729659	-1813
COL6A4P2	NA	collagen type VI alpha 4 pseudogene 2	3	130245448	130248452	130251235	130251461	227	130251385	5787
COL9A3	ENSG00000092758	collagen type IX alpha 3 chain	20	62831140	62841144	62828995	62829405	411	62829274	-1735
COLEC10	ENSG00000184374	collectin subfamily member 10	8	119067241	119106582	119065091	119065305	215	119065158	-1936
COTL1	ENSG00000103187	coactosin like F-actin binding protein 1	16	84566550	84590479	84578789	84579012	224	84578920	11467
COX4I2	ENSG00000131055	cytochrome c oxidase subunit 4I2	20	31637933	31644828	31678780	31679087	308	31678894	40847
CRYAA	ENSG00000160202	crystallin alpha A	21	43169008	43172805	43160108	43160578	471	43160119	-8430
CRYL1	ENSG00000165475	crystallin lambda 1	13	20403670	20502498	20497404	20497618	215	20497432	4880
CSF2RA	ENSG00000198223	colony stimulating factor 2 receptor alpha subunit	23	1268800	1309922	1266830	1267218	389	1267088	-1582
CSMD1	ENSG00000183117	CUB and Sushi multiple domains 1	8	3468712	3515359	3524275	3524546	272	3524340	-8916
CTDP1	ENSG00000060069	CTD phosphatase subunit 1	18	79736353	79749997	79789078	79789396	319	79789278	52725
CTNND2	ENSG00000169862	catenin delta 2	5	10972933	11117492	11181625	11182395	771	11182092	-64133
CTTNBP2NL	ENSG00000143079	CTTNBP2 N-terminal like	1	112396181	112461164	112358866	112359079	214	112359001	-37102
CUX2	ENSG00000111249	cut like homeobox 2	12	111099446	111295346	111134629	111135102	474	111134824	35183
CXCL13	ENSG00000156234	C-X-C motif chemokine ligand 13	4	77511753	77611834	77342250	77342896	647	77342693	-168857
CXCL13	ENSG00000156234	C-X-C motif chemokine ligand 13	4	77511753	77611834	77343942	77344455	514	77344204	-167298
CYP3A7	ENSG00000160870	cytochrome P450 family 3 subfamily A member 7	7	99730573	99735196	99737753	99738051	299	99737911	-2557
CYP4F2	ENSG00000186115	cytochrome P450 family 4 subfamily F member 2	19	15892373	15897729	15892792	15893447	656	15892921	4282
CYP4F3	ENSG00000186529	cytochrome P450 family 4 subfamily F member 3	19	15645755	15647279	15646449	15646919	471	15646716	694
CYP4F35P	ENSG00000265787	cytochrome P450 family 4 subfamily F member 35, pseudogene	18	14225224	14342505	14236450	14236744	295	14236651	11226
CYTH4	ENSG00000100055	cytohesin 4	22	37282027	37297682	37280888	37281124	237	37281067	-903
CYYR1-AS1	ENSG00000197934	cysteine and tyrosine rich 1 antisense RNA 1	21	26405943	26569252	26441043	26441497	455	26441210	35100
DAAM2	ENSG00000146122	dishevelled associated activator of morphogenesis 2	6	39848566	39861161	39844922	39845274	353	39845190	-3292
DAO	ENSG00000110887	D-amino acid oxidase	12	108898472	108900493	108895481	108895701	221	108895481	-2771
DCLK1	ENSG00000133083	doublecortin like kinase 1	13	35768652	35855861	35863016	35863229	214	35863075	-7155
DCLK3	ENSG00000163673	doublecortin like kinase 3	3	36718093	36729795	36718244	36718548	305	36718357	11247
DCP1B	ENSG00000151065	decapping mRNA 1B	12	1991456	2004535	2004558	2004862	305	2004719	-23
DDB2	ENSG00000134574	damage specific DNA binding protein 2	11	47215045	47232836	47215008	47215338	331	47215241	0
DDX11L16	NA	DEAD/H-box helicase 11 like 16	23	156025664	156027877	156029102	156029371	270	156029229	-1225
DDX11L16	NA	DEAD/H-box helicase 11 like 16	24	57212184	57214397	57215619	57215857	239	57215756	-1222
DDX24	ENSG00000089737	DEAD-box helicase 24	14	94050922	94051824	94040677	94040895	219	94040704	10929
DDX43	ENSG00000080007	DEAD-box helicase 43	6	73406965	73414007	73412640	73412860	221	73412709	5675
DENND2D	ENSG00000162777	DENN domain containing 2D	1	111197919	111204535	111214352	111214901	550	111214678	-9817
DENND3	ENSG00000105339	DENN domain containing 3	8	141173505	141176652	141171697	141172363	667	141171872	-1142
DERA	ENSG00000023697	deoxyribose-phosphate aldolase	12	15951361	16032657	15936728	15937115	388	15936948	-14246
DIP2C	ENSG00000151240	disco interacting protein 2 homolog C	10	364962	390016	378651	378920	270	378746	11096
DLEU1	ENSG00000176124	deleted in lymphocytic leukemia 1	13	50224281	50401366	50213548	50213893	346	50213767	-10388
DLEU1-AS1	ENSG00000186047	DLEU1 antisense RNA 1	13	50520933	50527449	50529215	50529756	542	50529495	-1766
DLEU7	ENSG00000186047	deleted in lymphocytic leukemia 7	13	50711008	50715483	50756209	50756452	244	50756319	-40726
DLGAP2	ENSG00000198010	DLG associated protein 2	8	822179	1701406	840039	840462	424	840367	17860
DLGAP2	ENSG00000198010	DLG associated protein 2	8	822179	1701406	848399	848701	303	848555	26220
DLGAP2	ENSG00000198010	DLG associated protein 2	8	1104882	1262580	1017529	1017742	214	1017559	-87140
DLGAP2	ENSG00000198010	DLG associated protein 2	8	1104882	1262580	1109132	1109368	237	1109178	4250
DLGAP4	ENSG00000080845	DLG associated protein 4	20	36496995	36500527	36496539	36496805	267	36496617	-190
DLGAP4-AS1	ENSG00000232907	DLGAP4 antisense RNA 1	20	36525501	36572984	36564409	36564660	252	36564533	8324
DMRTB1	ENSG00000143006	DMRT like family B with proline rich C-terminal 1	1	53459976	53464679	53556220	53556647	428	53556282	96244
DNAH17	ENSG00000187775	dynein axonemal heavy chain 17	17	78543755	78571322	78542382	78542681	300	78542579	28641
DNM2	ENSG00000079805	dynamin 2	19	10718561	10777154	10730947	10731176	230	10731128	12386
DOCK1	ENSG00000150760	dedicator of cytokinesis 1	10	127248068	127272196	127260636	127261043	408	127260773	12568
DOT1L	ENSG00000104885	DOT1 like histone lysine methyltransferase	19	2212237	2214572	2207383	2207610	228	2207479	-4627
DPH1	ENSG00000108963	diphthamide biosynthesis 1	17	2036895	2042703	2036654	2036885	232	2036694	-10
DPH6	ENSG00000134146	diphthamine biosynthesis 6	15	35372107	35454760	35435345	35435719	375	35435489	19041
DPP6	ENSG00000130226	dipeptidyl peptidase like 6	7	154793594	154801443	154574288	154574563	276	154574438	-219031
DPYSL4	ENSG00000151640	dihydropyrimidinase like 4	10	132186900	132205776	132177575	132177893	319	132177720	-9007
DRAXIN	ENSG00000162490	dorsal inhibitory axon guidance protein	1	11691729	11725857	11702138	11702526	389	11702342	10409
DRC3	ENSG00000171962	dynein regulatory complex subunit 3	17	17994355	18004451	18000009	18000222	214	18000158	5654
DTWD1	ENSG00000104047	DTW domain containing 1	15	49621099	49656232	49625656	49626037	382	49625831	4557
DTX2	ENSG00000091073	deltex E3 ubiquitin ligase 2	7	76480510	76505643	76485841	76486239	399	76486084	5331
DTX2P1-UPK3BP1-PMS2P11	ENSG00000265479	DTX2P1-UPK3BP1-PMS2P11 readthrough, transcribed pseudogene	7	76981102	77043775	76983856	76984398	543	76984124	2754
DVL1	ENSG00000107404	dishevelled segment polarity protein 1	1	1339492	1340365	1340723	1341031	309	1340878	-358
DVL1	ENSG00000107404	dishevelled segment polarity protein 1	1	1339492	1340365	1341157	1341394	238	1341352	-792
DYNC1H1	ENSG00000197102	dynein cytoplasmic 1 heavy chain 1	14	102047738	102050792	102057085	102057438	354	102057175	9347
DYRK1A	ENSG00000157540	dual specificity tyrosine phosphorylation regulated kinase 1A	21	37501326	37512064	37614414	37614725	312	37614611	113088
DYSF	ENSG00000135636	dysferlin	2	71610779	71644033	71617910	71618138	229	71618124	7131
DYSF	ENSG00000135636	dysferlin	2	71610779	71644033	71618228	71618605	378	71618421	7449
ECE2	ENSG00000145194	endothelin converting enzyme 2	3	184276011	184293031	184275343	184275603	261	184275525	-408
EDA2R	ENSG00000131080	ectodysplasin A2 receptor	23	66595637	66639041	66638363	66639006	644	66638732	35
EDN2	ENSG00000127129	endothelin 2	1	41479454	41484085	41482224	41482666	443	41482477	1419
EEFSEC	ENSG00000132394	eukaryotic elongation factor, selenocysteine-tRNA specific	3	128153454	128408646	128146462	128146676	215	128146526	-6778
EFCAB11	ENSG00000140025	EF-hand calcium binding domain 11	14	89848433	89932594	89918852	89919110	259	89918978	13484
EFCAB5	ENSG00000176927	EF-hand calcium binding domain 5	17	30087139	30092156	30075352	30075568	217	30075508	-11571
EFCAB5	ENSG00000176927	EF-hand calcium binding domain 5	17	30031763	30053334	30003965	30004333	369	30004191	-27430
EFCAB5	ENSG00000176927	EF-hand calcium binding domain 5	17	30031763	30053334	30040713	30041055	343	30040866	8950
EFCAB6	ENSG00000186976	EF-hand calcium binding domain 6	22	43551846	43672270	43737853	43738131	279	43737944	-65583
EFNA5	ENSG00000184349	ephrin A5	5	107427217	107506191	107568182	107568544	363	107568303	-61991
EFR3A	ENSG00000132294	EFR3 homolog A	8	132000755	132011146	132025191	132025678	488	132025475	24436
EGFLAM	ENSG00000164318	EGF like, fibronectin type III and laminin G domains	5	38445520	38451639	38427201	38427544	344	38427232	-17976
EGFR	ENSG00000146648	epidermal growth factor receptor	7	55192811	55200802	55203240	55203728	489	55203580	10429
EGFR	ENSG00000146648	epidermal growth factor receptor	7	55192811	55200802	55204394	55204674	281	55204594	11583
EGLN3	ENSG00000129521	egl-9 family hypoxia inducible factor 3	14	33929099	34222877	34297689	34298110	422	34297945	-74812
EIF1B-AS1	ENSG00000280739	EIF1B antisense RNA 1	3	40289128	40309461	40249108	40249331	224	40249159	60130
EIF3D	ENSG00000100353	eukaryotic translation initiation factor 3 subunit D	22	36510850	36529436	36594802	36595035	234	36594878	-65366
EIF3D	ENSG00000100353	eukaryotic translation initiation factor 3 subunit D	22	36510850	36529436	36530105	36530434	330	36530294	-669
ELAVL3	ENSG00000196361	ELAV like RNA binding protein 3	19	11454403	11480625	11465116	11465329	214	11465162	15296
ELFN1	ENSG00000225968	extracellular leucine rich repeat and fibronectin type III domain containing 1	7	1688119	1747954	1693344	1693570	227	1693498	5225
EN2	ENSG00000164778	engrailed homeobox 2	7	155458129	155464831	155482080	155482774	695	155482471	23951
EPHA2	ENSG00000142627	EPH receptor A2	1	16148378	16156052	16152195	16152420	226	16152280	3632
EPHA8	ENSG00000070886	EPH receptor A8	1	22563564	22603594	22578165	22579489	1325	22579141	14601
EPHB2	ENSG00000133216	EPH receptor B2	1	22800240	22896478	22817544	22817816	273	22817653	17304
EPS15L1	ENSG00000127527	epidermal growth factor receptor pathway substrate 15 like 1	19	16355239	16361953	16374919	16375135	217	16375062	-12966
ERG	ENSG00000157554	ETS transcription factor ERG	21	38383291	38660667	38622921	38623193	273	38622944	37474
ERICH1	ENSG00000104714	glutamate rich 1	8	673844	686724	699719	700567	849	699868	-12995
ERICH1	ENSG00000104714	glutamate rich 1	8	614746	731197	726598	727140	543	726763	4057
ESRG	ENSG00000265992	embryonic stem cell related	3	54632122	54639857	54672721	54672948	228	54672863	-32864
ESRG	ENSG00000265992	embryonic stem cell related	3	54632122	54639857	54717471	54717860	390	54717666	-77614
ESRP1	ENSG00000104413	epithelial splicing regulatory protein 1	8	94665157	94668365	94657433	94657670	238	94657519	-7487
ESRRB	ENSG00000119715	estrogen related receptor beta	14	76439642	76463427	76495056	76495273	218	76495156	55414
ESRRG	ENSG00000196482	estrogen related receptor gamma	1	216505490	216939670	216891434	216891647	214	216891496	48023
ETNK1	ENSG00000139163	ethanolamine kinase 1	12	22671086	22684551	22830979	22831447	469	22831120	159893
EVA1C	ENSG00000166979	eva-1 homolog C	21	32495117	32515389	32507539	32507828	290	32507712	12422
EVC	ENSG00000072840	EvC ciliary complex subunit 1	4	5793514	5797405	5773308	5773566	259	5773405	-19948
EVI5L	ENSG00000142459	ecotropic viral integration site 5 like	19	7846543	7863702	7843174	7843407	234	7843194	-3136
EXD3	ENSG00000187609	exonuclease 3'-5' domain containing 3	9	137306917	137352984	137328850	137329063	214	137328937	23921
EXD3	ENSG00000187609	exonuclease 3'-5' domain containing 3	9	137306917	137352984	137329472	137329918	447	137329688	23066
F10	ENSG00000126218	coagulation factor X	13	113122814	113149462	113119585	113119884	300	113119733	-2930
F11-AS1	ENSG00000251165	F11 antisense RNA 1	4	186423728	186426293	186371412	186371736	325	186371491	54557
F11-AS1	ENSG00000251165	F11 antisense RNA 1	4	186426546	186555328	186547398	186547614	217	186547409	7714
FA2H	ENSG00000103089	fatty acid 2-hydroxylase	16	74718999	74741269	74729846	74730129	284	74730026	11140
FABP6	ENSG00000170231	fatty acid binding protein 6	5	160213727	160238716	160205418	160205631	214	160205440	-8096
FAIM2	ENSG00000135472	Fas apoptotic inhibitory molecule 2	12	49870573	49897069	49877875	49878112	238	49878052	18957
FAIM2	ENSG00000135472	Fas apoptotic inhibitory molecule 2	12	49870573	49897069	49879091	49879465	375	49879300	17604
FAIM2	ENSG00000135472	Fas apoptotic inhibitory molecule 2	12	49870573	49897069	49880357	49880732	376	49880656	16337
FAM110B	ENSG00000169122	family with sequence similarity 110 member B	8	57994568	58204279	57999778	58000015	238	57999850	5210
FAM183A	ENSG00000186973	family with sequence similarity 183 member A	1	43152758	43156396	43152774	43153173	400	43152979	16
FAM230E	ENSG00000182824	family with sequence similarity 230 member E	22	18733914	18757894	18750812	18751134	323	18751059	16898
FAM230G	NA	family with sequence similarity 230 member G	22	20340997	20354047	20359876	20360111	236	20360032	18879
FAM230J	ENSG00000274044	family with sequence similarity 230 member J	22	18370585	18386480	18368571	18368934	364	18368613	17546
FAM230J	ENSG00000274044	family with sequence similarity 230 member J	22	18370585	18386480	18369607	18370225	619	18370099	16255
FAM3B	ENSG00000183844	family with sequence similarity 3 member B	21	41322820	41357431	41337560	41337776	217	41337716	14740
FAM49A	ENSG00000197872	family with sequence similarity 49 member A	2	16552936	16665828	16653056	16653353	298	16653153	12475
FAM49A	ENSG00000197872	family with sequence similarity 49 member A	2	16560657	16561482	16395129	16395480	352	16395412	166002
FAM53A	ENSG00000174137	family with sequence similarity 53 member A	4	1617915	1655408	1651963	1652374	412	1652169	3034
FAM53A	ENSG00000174137	family with sequence similarity 53 member A	4	1617915	1655408	1652532	1652861	330	1652624	2547
FAM57B	ENSG00000149926	family with sequence similarity 57 member B	16	30035423	30052923	30045318	30045697	380	30045551	7226
FAM95C	ENSG00000283486	family with sequence similarity 95 member C	9	38540569	38577207	38583798	38584151	354	38583973	-6591
FAS	ENSG00000026103	Fas cell surface death receptor	10	88991020	89010815	88991005	88991345	341	88991181	0
FBN3	ENSG00000142449	fibrillin 3	19	8110888	8111806	8128664	8128970	307	8128791	-16858
FBN3	ENSG00000142449	fibrillin 3	19	8110888	8111806	8117898	8118214	317	8118097	-6092
FBRSL1	ENSG00000112787	fibrosin like 1	12	132560047	132570104	132535921	132536254	334	132536001	-23793
FBXO15	ENSG00000141665	F-box protein 15	18	74073504	74078684	73945520	73945975	456	73945651	132709
FBXO22	ENSG00000167196	F-box protein 22	15	75903859	75942510	75903833	75904477	645	75904226	0
FCGBP	ENSG00000275395	Fc fragment of IgG binding protein	19	39863323	39906323	39918141	39918365	225	39918194	-11818
FCMR	ENSG00000162894	Fc fragment of IgM receptor	1	206912973	206923247	206924099	206924330	232	206924173	-852
FGD3	ENSG00000127084	FYVE, RhoGEF and PH domain containing 3	9	92975250	93036236	92988229	92988442	214	92988348	12979
FGF3	ENSG00000186895	fibroblast growth factor 3	11	69809990	69817550	69809361	69809887	527	69809552	7663
FIZ1	ENSG00000179943	FLT3 interacting zinc finger 1	19	55593360	55601970	55601100	55601583	484	55601319	387
FLJ42969	ENSG00000248599	uncharacterized LOC441374	8	101052054	101076251	101053630	101053843	214	101053698	1576
FMN1	ENSG00000248905	formin 1	15	32774310	33154914	33145518	33145849	332	33145651	9065
FOSL1	ENSG00000175592	FOS like 1, AP-1 transcription factor subunit	11	65892049	65900419	65899257	65899470	214	65899291	949
FOXI2	ENSG00000186766	forkhead box I2	10	127737235	127741186	127739931	127740257	327	127740073	2696
FOXN1	ENSG00000109101	forkhead box N1	17	28523941	28538896	28515338	28515562	225	28515475	-8379
FOXN1	ENSG00000109101	forkhead box N1	17	28523941	28538896	28517147	28518184	1038	28517938	-5757
FOXN3-AS1	ENSG00000258920	FOXN3 antisense RNA 1	14	89417354	89419793	89428628	89429155	528	89428926	11274
FOXRED1	ENSG00000110074	FAD dependent oxidoreductase domain containing 1	11	126276912	126277844	126277428	126277755	328	126277642	516
FRG2B	ENSG00000225899	FSHD region gene 2 family member B	10	133625099	133626795	133743938	133744151	214	133744054	-117143
FRMD1	ENSG00000153303	FERM domain containing 1	6	168055805	168075866	168074812	168075025	214	168074936	841
FRY	ENSG00000073910	FRY microtubule binding protein	13	32254148	32262466	32165777	32166146	370	32165944	-88002
FSCB	ENSG00000189139	fibrous sheath CABYR binding protein	14	44504342	44507279	44108559	44108789	231	44108675	398490
FSTL1	ENSG00000163430	follistatin like 1	3	120423527	120450960	120447095	120447418	324	120447300	3542
FTCD	ENSG00000160282	formimidoyltransferase cyclodeaminase	21	46136262	46137334	46133667	46133889	223	46133771	3445
GABRA5	ENSG00000186297	gamma-aminobutyric acid type A receptor alpha5 subunit	15	26880543	26883413	26892973	26893322	350	26893111	12430
GABRG3	ENSG00000182256	gamma-aminobutyric acid type A receptor gamma3 subunit	15	27328817	27350396	27351133	27351555	423	27351381	22316
GABRG3	ENSG00000182256	gamma-aminobutyric acid type A receptor gamma3 subunit	15	27519972	27530920	27455417	27455659	243	27455596	-64313
GADD45A	ENSG00000116717	growth arrest and DNA damage inducible alpha	1	67685676	67686586	67686432	67686919	488	67686760	756
GADD45B	ENSG00000099860	growth arrest and DNA damage inducible beta	19	2476356	2477126	2524465	2524810	346	2524605	48109
GAK	ENSG00000178950	cyclin G associated kinase	4	849278	869957	869637	870035	399	869721	0
GALNT11	ENSG00000178234	polypeptide N-acetylgalactosaminyltransferase 11	7	152074298	152122160	152072527	152072759	233	152072601	-1539
GALNT9	ENSG00000182870	polypeptide N-acetylgalactosaminyltransferase 9	12	132201137	132206159	132226138	132226509	372	132226217	-19979
GALR1	ENSG00000166573	galanin receptor 1	18	77253740	77256217	77490355	77490569	215	77490467	236615
GALR1	ENSG00000166573	galanin receptor 1	18	77253740	77256217	77526865	77527208	344	77526939	273125
GAS6	ENSG00000183087	growth arrest specific 6	13	113847677	113864015	113858424	113858885	462	113858719	5130
GAS6	ENSG00000183087	growth arrest specific 6	13	113847677	113864015	113859103	113859573	471	113859115	4442
GAS6	ENSG00000183087	growth arrest specific 6	13	113820552	113836044	113837039	113837928	890	113837443	-995
GATC	ENSG00000257218	glutamyl-tRNA amidotransferase subunit C	12	120446438	120463749	120445997	120446571	575	120446199	0
GCC2	ENSG00000135968	GRIP and coiled-coil domain containing 2	2	108448561	108509398	108445227	108445661	435	108445425	-2900
GCNT2	ENSG00000111846	glucosaminyl (N-acetyl) transferase 2 (I blood group)	6	10585746	10629368	10588887	10589257	371	10589057	3141
GDNF-AS1	NA	GDNF antisense RNA 1	5	37840438	37874894	37847681	37848336	656	37848081	7243
GGT2	ENSG00000133475	gamma-glutamyltransferase 2	22	21207973	21225554	21203125	21203425	301	21203309	22129
GHR	ENSG00000112964	growth hormone receptor	5	42424452	42721878	42424285	42425173	889	42424867	0
GHRHR	ENSG00000106128	growth hormone releasing hormone receptor	7	30976429	30979531	30992331	30992728	398	30992528	15902
GIPC2	ENSG00000137960	GIPC PDZ domain containing family member 2	1	78045902	78138449	78103764	78104007	244	78103879	57862
GJB5	ENSG00000189280	gap junction protein beta 5	1	34755047	34758512	34730225	34730506	282	34730378	-24541
GLRX3	ENSG00000108010	glutaredoxin 3	10	130179374	130180382	130389960	130390264	305	130390093	210586
GMDS	ENSG00000112699	GDP-mannose 4,6-dehydratase	6	1679172	1726477	1737589	1738199	611	1737949	-11112
GNA14	ENSG00000156049	G protein subunit alpha 14	9	77423079	77648307	77580528	77580888	361	77580762	67419
GNG4	ENSG00000168243	G protein subunit gamma 4	1	235550832	235650754	235669822	235670436	615	235670140	-19068
GNG4	ENSG00000168243	G protein subunit gamma 4	1	235550832	235650754	235674888	235675576	689	235675271	-24134
GOLGA2P11	NA	GOLGA2 pseudogene 11	15	62242751	62253235	62262373	62262933	561	62262735	-9138
GPC3	ENSG00000147257	glypican 3	23	133596366	133753702	133786437	133786689	253	133786585	-32735
GPC6	ENSG00000183098	glypican 6	13	94286348	94403217	94345428	94345826	399	94345628	59080
GPHN	ENSG00000171723	gephyrin	14	66824474	67058726	66932591	66932915	325	66932708	108117
GPR162	ENSG00000250510	G protein-coupled receptor 162	12	6821545	6827418	6817792	6818102	311	6817895	-3443
GPR26	ENSG00000154478	G protein-coupled receptor 26	10	123666355	123694607	123445575	123445812	238	123445695	-220543
GPR39	ENSG00000183840	G protein-coupled receptor 39	2	132604441	132646554	132543196	132543539	344	132543332	-60902
GPRIN2	ENSG00000204175	G protein regulated inducer of neurite outgrowth 2	10	46549044	46555530	46525868	46526292	425	46525988	29238
GPX1	ENSG00000233276	glutathione peroxidase 1	3	49357171	49358600	49358529	49358802	274	49358681	0
GPX7	ENSG00000116157	glutathione peroxidase 7	1	52602400	52607408	52606941	52607164	224	52607046	4541
GRAMD1B	ENSG00000023171	GRAM domain containing 1B	11	123591087	123627774	123583114	123583342	229	123583251	-7745
GRAMD4	ENSG00000075240	GRAM domain containing 4	22	46626843	46637958	46639361	46639668	308	46639511	12518
GREM2	ENSG00000180875	gremlin 2, DAN family BMP antagonist	1	240489573	240612149	240562863	240563152	290	240562926	48997
GRHL2	ENSG00000083307	grainyhead like transcription factor 2	8	101632226	101664510	101623520	101623795	276	101623795	-8431
GRHL2	ENSG00000083307	grainyhead like transcription factor 2	8	101632226	101664510	101623889	101624510	622	101623940	-7716
GRIK3	ENSG00000163873	glutamate ionotropic receptor kainate type subunit 3	1	36849948	36853687	36814599	36814829	231	36814712	38858
GRIN1	ENSG00000176884	glutamate ionotropic receptor NMDA type subunit 1	9	137156976	137158717	137152915	137153245	331	137153096	-3731
GRIN1	ENSG00000176884	glutamate ionotropic receptor NMDA type subunit 1	9	137156976	137158717	137153377	137153643	267	137153481	-3333
GRIN1	ENSG00000176884	glutamate ionotropic receptor NMDA type subunit 1	9	137139481	137168755	137140448	137140777	330	137140606	967
GRK1	ENSG00000185974	G protein-coupled receptor kinase 1	13	113726486	113735236	113733510	113734021	512	113733689	7024
GRK7	ENSG00000114124	G protein-coupled receptor kinase 7	3	141778148	141818490	141804635	141804905	271	141804886	26487
GRN	ENSG00000030582	granulin precursor	17	44349165	44352795	44348749	44349126	378	44348947	-39
GSDMD	ENSG00000104518	gasdermin D	8	143553707	143559479	143554437	143554676	240	143554544	730
GSDME	ENSG00000105928	gasdermin E	7	24710225	24744734	24744761	24745003	243	24744861	-27
GSG1L	ENSG00000169181	GSG1 like	16	27823876	28063188	27993449	27994203	755	27993808	68985
GUCA2A	ENSG00000197273	guanylate cyclase activator 2A	1	42162691	42164718	42166378	42167042	665	42166590	-1660
GUCA2A	ENSG00000197273	guanylate cyclase activator 2A	1	42162691	42164718	42167167	42167633	467	42167360	-2449
HACL1	ENSG00000131373	2-hydroxyacyl-CoA lyase 1	3	15595915	15601185	15592598	15593002	405	15592771	8183
HDAC4	ENSG00000068024	histone deacetylase 4	2	239094890	239298530	239281339	239281752	414	239281592	16778
HDAC4	ENSG00000068024	histone deacetylase 4	2	239163833	239191056	239204507	239204720	214	239204576	-13451
HDAC9	ENSG00000048052	histone deacetylase 9	7	18495710	18591544	18420818	18421071	254	18420866	-74639
HDAC9	ENSG00000048052	histone deacetylase 9	7	18793159	18997299	18732614	18732859	246	18732763	-60300
HDGFL2	ENSG00000167674	HDGF like 2	19	4496333	4502104	4492984	4493224	241	4493046	-3109
HDHD5	ENSG00000069998	haloacid dehalogenase like hydrolase domain containing 5	22	17137522	17143647	17146274	17146542	269	17146460	-2627
HERC5	ENSG00000138646	HECT and RLD domain containing E3 ubiquitin protein ligase 5	4	88457117	88506163	88455221	88455607	387	88455445	-1510
HES2	ENSG00000069812	hes family bHLH transcription factor 2	1	6413000	6419903	6414425	6414939	515	6414681	4964
HGFAC	ENSG00000109758	HGF activator	4	3441887	3449495	3436881	3437260	380	3436971	-4627
HIKESHI	ENSG00000149196	heat shock protein nuclear import factor hikeshi	11	86343508	86345927	86335437	86335691	255	86335607	-7817
HIPK2	ENSG00000064393	homeodomain interacting protein kinase 2	7	139583524	139717013	139703885	139704203	319	139703957	12810
HIVEP3	ENSG00000127124	human immunodeficiency virus type I enhancer binding protein 3	1	41506365	41662325	41761267	41761583	317	41761364	-98942
HIVEP3	ENSG00000127124	human immunodeficiency virus type I enhancer binding protein 3	1	41847948	41869630	41888811	41889072	262	41888929	-19181
HIVEP3	ENSG00000127124	human immunodeficiency virus type I enhancer binding protein 3	1	41585306	41628816	41616241	41616454	214	41616360	12362
HMCN2	ENSG00000148357	hemicentin 2	9	130307519	130338606	130344684	130345280	597	130345090	37165
HNRNPA3	ENSG00000170144	heterogeneous nuclear ribonucleoprotein A3	2	177212563	177220085	177170156	177170585	430	177170384	-41978
HPCAL1	ENSG00000115756	hippocalcin like 1	2	10368678	10427616	10367883	10368306	424	10368157	-372
HS6ST2	ENSG00000171004	heparan sulfate 6-O-sulfotransferase 2	23	132628852	132957277	132878216	132878579	364	132878424	78698
HSD3B7	ENSG00000099377	hydroxy-delta-5-steroid dehydrogenase, 3 beta- and steroid delta-isomerase 7	16	30985216	30986703	30990390	30990603	214	30990536	5174
HTT	ENSG00000197386	huntingtin	4	3228713	3235396	3229079	3229806	728	3229486	366
HUNK	ENSG00000142149	hormonally up-regulated Neu-associated kinase	21	31974703	32044633	32030259	32030505	247	32030503	55556
IFNG-AS1	ENSG00000255733	IFNG antisense RNA 1	12	67989529	68234686	68042274	68042516	243	68042400	52745
IGF2BP2-AS1	ENSG00000163915	IGF2BP2 antisense RNA 1	3	185713292	185718167	185717629	185718068	440	185717914	4337
IGFBP7	ENSG00000163453	insulin like growth factor binding protein 7	4	57032038	57110385	57112128	57112410	283	57112298	-1743
IGFL3	ENSG00000188624	IGF like family member 3	19	46120071	46124674	46133268	46133754	487	46133586	-8594
IGSF9B	ENSG00000080854	immunoglobulin superfamily member 9B	11	133922576	133938100	133939738	133940310	573	133940004	-1638
IGSF9B	ENSG00000080854	immunoglobulin superfamily member 9B	11	133922576	133938100	133940407	133940647	241	133940453	-2307
IKZF1	ENSG00000185811	IKAROS family zinc finger 1	7	50327649	50400009	50334519	50335134	616	50334727	6870
IL23R	ENSG00000162594	interleukin 23 receptor	1	67138907	67259167	67146565	67146778	214	67146673	7658
IL23R	ENSG00000162594	interleukin 23 receptor	1	67219557	67259671	67215386	67215620	235	67215493	-3937
IL31RA	ENSG00000164509	interleukin 31 receptor A	5	55859509	55902460	55864421	55864726	306	55864566	4912
IMMP2L	ENSG00000184903	inner mitochondrial membrane peptidase subunit 2	7	110663208	110963565	110534653	110534908	256	110534790	428657
INSM1	ENSG00000173404	INSM transcriptional repressor 1	20	20368121	20370949	20354800	20355059	260	20354920	-13062
INSR	ENSG00000171105	insulin receptor	19	7141510	7143040	7153048	7153261	214	7153183	-10008
IP6K3	ENSG00000161896	inositol hexakisphosphate kinase 3	6	33722397	33746905	33749548	33749761	214	33749612	-2643
IQCE	ENSG00000106012	IQ motif containing E	7	2580110	2584666	2577269	2578186	918	2577725	-1924
IQSEC1	ENSG00000144711	IQ motif and Sec7 domain 1	3	12900753	13283281	13199878	13200221	344	13200070	83060
ITGA9	ENSG00000144668	integrin subunit alpha 9	3	37683876	37732999	37660720	37661100	381	37660894	-22776
ITIH5	ENSG00000123243	inter-alpha-trypsin inhibitor heavy chain 5	10	7572772	7622477	7628630	7628849	220	7628690	-6153
ITPKB-IT1	NA	ITPKB intronic transcript 1	1	226656640	226659670	226649310	226649548	239	226649407	10122
JADE1	ENSG00000077684	jade family PHD finger 1	4	128831433	128849040	128859295	128859513	219	128859430	27862
JADE2	ENSG00000043143	jade family PHD finger 2	5	134564172	134575737	134556618	134556937	320	134556835	-7235
JADE3	ENSG00000102221	jade family PHD finger 3	23	46912796	47024783	46963593	46963821	229	46963693	50797
JAK2	ENSG00000096968	Janus kinase 2	9	5125965	5126974	5138234	5138524	291	5138473	12269
JAKMIP1	ENSG00000152969	janus kinase and microtubule interacting protein 1	4	6062393	6150508	6125649	6125907	259	6125706	24601
JAKMIP1	ENSG00000152969	janus kinase and microtubule interacting protein 1	4	6062393	6150508	6125987	6126247	261	6126055	24261
KALRN	ENSG00000160145	kalirin RhoGEF kinase	3	124584659	124726325	124574036	124574465	430	124574261	-10194
KALRN	ENSG00000160145	kalirin RhoGEF kinase	3	124384825	124488865	124396817	124397284	468	124397083	11992
KCNB2	ENSG00000182674	potassium voltage-gated channel subfamily B member 2	8	72537391	72938349	72573610	72573882	273	72573650	36219
KCNIP3	ENSG00000115041	potassium voltage-gated channel interacting protein 3	2	95310222	95386076	95325665	95325958	294	95325866	15443
KCNJ1	ENSG00000151704	potassium voltage-gated channel subfamily J member 1	11	128838744	128842534	128835413	128835636	224	128835446	6898
KCNJ12	ENSG00000184185	potassium voltage-gated channel subfamily J member 12	17	21376197	21419872	21375798	21376172	375	21375972	-25
KCNMA1	ENSG00000156113	potassium calcium-activated channel subfamily M alpha 1	10	77183473	77498970	77471142	77471498	357	77471423	27472
KCNMA1	ENSG00000156113	potassium calcium-activated channel subfamily M alpha 1	10	77249431	77498970	77520052	77520306	255	77520121	-21082
KCNN4	ENSG00000104783	potassium calcium-activated channel subfamily N member 4	19	43766533	43781261	43782429	43783239	811	43783052	-1168
KCNQ1	ENSG00000053918	potassium voltage-gated channel subfamily Q member 1	11	2461887	2527973	2471533	2472042	510	2471745	9646
KCNQ2	ENSG00000075043	potassium voltage-gated channel subfamily Q member 2	20	63407320	63408012	63403377	63403694	318	63403535	4318
KCNQ3	ENSG00000184156	potassium voltage-gated channel subfamily Q member 3	8	132128980	132447262	132403824	132404220	397	132404013	43042
KCNS3	ENSG00000170745	potassium voltage-gated channel modifier subfamily S member 3	2	17879383	17931231	17963795	17964542	748	17963950	84412
KCNS3	ENSG00000170745	potassium voltage-gated channel modifier subfamily S member 3	2	17879383	17931231	18083663	18083898	236	18083826	204280
KCNT1	ENSG00000107147	potassium sodium-activated channel subfamily T member 1	9	135772858	135784858	135774159	135774378	220	135774285	1301
KCTD16	ENSG00000183775	potassium channel tetramerization domain containing 16	5	144205277	144485686	144333468	144333744	277	144333580	128191
KIAA1211L	ENSG00000196872	KIAA1211 like	2	98809739	98822304	98834212	98834425	214	98834321	-11908
KIF16B	ENSG00000089177	kinesin family member 16B	20	16366843	16370636	16288508	16288807	300	16288659	81829
KIF1A	ENSG00000130294	kinesin family member 1A	2	240771081	240780660	240780646	240781069	424	240780889	0
KIF5C	ENSG00000168280	kinesin family member 5C	2	148947297	148962079	148933740	148934104	365	148933892	-13193
KIF9	ENSG00000088727	kinesin family member 9	3	47263639	47265788	47265340	47265575	236	47265453	213
KIRREL3	ENSG00000149571	kirre like nephrin family adhesion molecule 3	11	126429179	126440882	126450392	126451688	1297	126451039	-9510
KISS1	ENSG00000170498	KiSS-1 metastasis suppressor	1	204190341	204196486	204195237	204195685	449	204195543	801
KITLG	ENSG00000049130	KIT ligand	12	88494471	88580301	88559778	88560111	334	88559947	20190
KLHL29	ENSG00000119771	kelch like family member 29	2	23688785	23708611	23673291	23673555	265	23673533	-15230
KLHL29	ENSG00000119771	kelch like family member 29	2	23688785	23708611	23679194	23679569	376	23679362	-9216
KLKP1	ENSG00000197588	kallikrein pseudogene 1	19	50882096	50896398	50896410	50897014	605	50896732	-12
KLRG1	ENSG00000139187	killer cell lectin like receptor G1	12	8950125	9010063	8956070	8956565	496	8956232	5945
KMT5B	ENSG00000110066	lysine methyltransferase 5B	11	68157580	68190081	68198129	68198654	526	68198461	-8048
KNDC1	ENSG00000171798	kinase non-catalytic C-lobe domain containing 1	10	133167184	133207204	133177317	133177554	238	133177419	10133
KNDC1	ENSG00000171798	kinase non-catalytic C-lobe domain containing 1	10	133167184	133207204	133177711	133178105	395	133177873	10527
KPNA1	ENSG00000114030	karyopherin subunit alpha 1	3	122426954	122496637	122496534	122496763	230	122496560	0
KRT42P	ENSG00000214514	keratin 42 pseudogene	17	41626536	41634106	41632662	41633108	447	41632899	998
KRT80	ENSG00000167767	keratin 80	12	52169523	52185749	52175945	52176433	489	52176248	9316
KRTAP10-6	ENSG00000188155	keratin associated protein 10-6	21	44591268	44592505	44593856	44594498	643	44594114	-1351
KRTAP10-7	ENSG00000272804	keratin associated protein 10-7	21	44600597	44602174	44598030	44598378	349	44598236	-2219
KSR2	ENSG00000171435	kinase suppressor of ras 2	12	117517706	117677251	117793443	117793914	472	117793457	-116192
KSR2	ENSG00000171435	kinase suppressor of ras 2	12	117517706	117677251	117794457	117794756	300	117794586	-117206
LAMA5	ENSG00000130702	laminin subunit alpha 5	20	62334302	62337626	62337149	62337366	218	62337227	260
LAMC3	ENSG00000050555	laminin subunit gamma 3	9	131009174	131092109	131009209	131009443	235	131009316	35
LAMP5	ENSG00000125869	lysosomal associated membrane protein family member 5	20	9514358	9529923	9447217	9447672	456	9447392	-66686
LAPTM5	ENSG00000162511	lysosomal protein transmembrane 5	1	30733889	30746229	30747943	30748263	321	30748092	-1714
LEXM	ENSG00000162398	lymphocyte expansion molecule	1	54806102	54842252	54833342	54833627	286	54833436	27240
LGR6	ENSG00000133067	leucine rich repeat containing G protein-coupled receptor 6	1	202203777	202319690	202205214	202205451	238	202205419	1437
LINC00052	ENSG00000259527	long intergenic non-protein coding RNA 52	15	87576929	87579866	87564769	87565048	280	87564982	-11881
LINC00092	ENSG00000225194	long intergenic non-protein coding RNA 92	9	96020771	96027960	96026673	96026945	273	96026848	1015
LINC00159	NA	long intergenic non-protein coding RNA 159	21	32080316	32086295	32043586	32043914	329	32043798	42381
LINC00229	NA	long intergenic non-protein coding RNA 229	22	44606939	44625419	44604652	44604916	265	44604800	20503
LINC00229	NA	long intergenic non-protein coding RNA 229	22	44606939	44625419	44612041	44612748	708	44612330	12671
LINC00229	NA	long intergenic non-protein coding RNA 229	22	44606939	44625419	44617326	44617560	235	44617442	7859
LINC00229	NA	long intergenic non-protein coding RNA 229	22	44606939	44625419	44619034	44619990	957	44619201	5429
LINC00276	ENSG00000230448	long intergenic non-protein coding RNA 276	2	14228874	14400958	13895205	13895430	226	13895268	505528
LINC00323	ENSG00000226496	long intergenic non-protein coding RNA 323	21	41141493	41148133	41150293	41150688	396	41150541	-2160
LINC00421	ENSG00000236834	long intergenic non-protein coding RNA 421	13	19345049	19346749	19344875	19345126	252	19344985	0
LINC00475	NA	long intergenic non-protein coding RNA 475	9	92152594	92158488	92147332	92147727	396	92147448	-4867
LINC00487	ENSG00000205837	long intergenic non-protein coding RNA 487	2	6729168	6770311	6759837	6760427	591	6760050	9884
LINC00548	ENSG00000215483	long intergenic non-protein coding RNA 548	13	40203617	40350313	40333337	40333673	337	40333487	16640
LINC00578	NA	long intergenic non-protein coding RNA 578	3	177617590	177752094	177591383	177591898	516	177591711	-25692
LINC00598	ENSG00000215483	long intergenic non-protein coding RNA 598	13	40198074	40377261	40388556	40388834	279	40388717	-11295
LINC00678	ENSG00000254934	long intergenic non-protein coding RNA 678	11	27617993	27634627	27635640	27636055	416	27635829	-1013
LINC00683	ENSG00000266256	long intergenic non-protein coding RNA 683	18	76615212	76625940	76587005	76587258	254	76587166	-27954
LINC00898	ENSG00000205634	long intergenic non-protein coding RNA 898	22	47625230	47629902	47628508	47629194	687	47628786	708
LINC00900	NA	long intergenic non-protein coding RNA 900	11	115757451	115760627	115831756	115832042	287	115831918	-71129
LINC00951	NA	long intergenic non-protein coding RNA 951	6	40344344	40346151	40350745	40350962	218	40350802	-4594
LINC00993	ENSG00000235687	long intergenic non-protein coding RNA 993	10	37309185	37346919	37284195	37284508	314	37284408	-24677
LINC01033	ENSG00000249069	long intergenic non-protein coding RNA 1033	5	54395351	54415099	54404643	54404876	234	54404723	9292
LINC01037	NA	long intergenic non-protein coding RNA 1037	1	187307394	187487248	187408186	187408633	448	187408381	100792
LINC01037	NA	long intergenic non-protein coding RNA 1037	1	187307394	187487248	187630667	187631094	428	187630802	323273
LINC01037	NA	long intergenic non-protein coding RNA 1037	1	187307394	187487248	187638839	187639164	326	187639023	331445
LINC01095	ENSG00000248809	long intergenic non-protein coding RNA 1095	4	146111159	146111705	146054749	146054981	233	146054959	56724
LINC01114	ENSG00000234177	long intergenic non-protein coding RNA 1114	2	104749384	104754875	104703604	104704032	429	104703748	50843
LINC01164	ENSG00000189275	long intergenic non-protein coding RNA 1164	10	131772398	131790199	131777486	131778054	569	131777787	12145
LINC01173	ENSG00000280744	long intergenic non-protein coding RNA 1173	2	234682668	234717764	234688057	234688284	228	234688252	5389
LINC01232	NA	long intergenic non-protein coding RNA 1232	13	99491475	99496738	99476880	99477287	408	99477079	19451
LINC01250	ENSG00000234423	long intergenic non-protein coding RNA 1250	2	2895048	3126026	3045593	3045946	354	3045711	80080
LINC01304	ENSG00000237401	long intergenic non-protein coding RNA 1304	2	3972846	3973678	3971483	3971827	345	3971827	1851
LINC01310	ENSG00000205632	long intergenic non-protein coding RNA 1310	22	48866770	48898386	48881783	48882079	297	48881983	15013
LINC01320	ENSG00000228262	long intergenic non-protein coding RNA 1320	2	34713590	34738231	34816199	34817421	1223	34816772	102609
LINC01370	ENSG00000237767	long intergenic non-protein coding RNA 1370	20	40004477	40008245	39812214	39812427	214	39812374	-192050
LINC01372	ENSG00000106610	long intergenic non-protein coding RNA 1372	7	67335976	67340024	67344720	67345259	540	67345120	8744
LINC01399	ENSG00000233080	long intergenic non-protein coding RNA 1399	22	35119824	35231056	35161998	35162249	252	35162095	68807
LINC01435	ENSG00000229981	long intergenic non-protein coding RNA 1435	10	108040383	108040699	108039766	108040273	508	108040018	426
LINC01470	ENSG00000249484	long intergenic non-protein coding RNA 1470	5	152618965	152689529	152811981	152812437	457	152812207	-122452
LINC01482	ENSG00000267659	long intergenic non-protein coding RNA 1482	17	68628154	68679606	68697933	68698146	214	68698073	69779
LINC01483	ENSG00000227517	long intergenic non-protein coding RNA 1483	17	69594866	69846545	69607149	69607568	420	69607361	12283
LINC01515	NA	long intergenic non-protein coding RNA 1515	10	65615636	65766541	65615284	65615551	268	65615414	-85
LINC01524	ENSG00000234948	long intergenic non-protein coding RNA 1524	20	52620838	52650431	52423692	52423905	214	52423880	-196933
LINC01550	ENSG00000246223	long intergenic non-protein coding RNA 1550	14	97925610	97978124	98077132	98077491	360	98077329	-99008
LINC01568	ENSG00000258779	long intergenic non-protein coding RNA 1568	16	73386805	73421393	73286698	73287148	451	73287006	-99657
LINC01605	NA	long intergenic non-protein coding RNA 1605	8	37516410	37517021	37518202	37518440	239	37518258	-1181
LINC01707	ENSG00000223883	long intergenic non-protein coding RNA 1707	1	69055898	69185003	69055226	69055729	504	69055500	-169
LINC01752	NA	long intergenic non-protein coding RNA 1752	20	10753090	10753966	10733162	10733681	520	10733320	-19409
LINC01812	ENSG00000237013	long intergenic non-protein coding RNA 1812	2	67796054	67825562	67672368	67672727	360	67672521	152835
LINC01817	ENSG00000231420	long intergenic non-protein coding RNA 1817	2	150234892	150257007	150293617	150294138	522	150294016	-36610
LINC01865	NA	long intergenic non-protein coding RNA 1865	2	318053	342118	389099	389462	364	389172	71046
LINC01865	NA	long intergenic non-protein coding RNA 1865	2	318053	342118	399039	399414	376	399328	80986
LINC01865	NA	long intergenic non-protein coding RNA 1865	2	318053	342118	319111	319367	257	319239	1058
LINC01869	ENSG00000180279	long intergenic non-protein coding RNA 1869	19	50808874	50818880	50811611	50811834	224	50811689	2737
LINC01872	ENSG00000268318	long intergenic non-protein coding RNA 1872	19	51271399	51281131	51280242	51280580	339	51280511	8843
LINC01880	ENSG00000232002	long intergenic non-protein coding RNA 1880	2	242047695	242084138	242064413	242064632	220	242064510	19506
LINC01898	ENSG00000261194	long intergenic non-protein coding RNA 1898	18	75696079	75712385	75865242	75865517	276	75865353	-152857
LINC01940	ENSG00000227744	long intergenic non-protein coding RNA 1940	2	238919302	238926269	238902688	238902905	218	238902779	23364
LINC01940	ENSG00000227744	long intergenic non-protein coding RNA 1940	2	238919302	238926269	238908890	238909206	317	238909054	17063
LINC01949	NA	long intergenic non-protein coding RNA 1949	5	87205408	87240145	87242193	87242599	407	87242396	-2048
LINC02028	ENSG00000230102	long intergenic non-protein coding RNA 2028	3	194005259	194015635	194025110	194025333	224	194025239	-9475
LINC02035	ENSG00000273033	long intergenic non-protein coding RNA 2035	3	122886941	122892416	122890355	122890626	272	122890471	3414
LINC02133	ENSG00000261231	long intergenic non-protein coding RNA 2133	16	47724568	47863599	47759971	47760222	252	47760031	35403
LINC02181	ENSG00000232190	long intergenic non-protein coding RNA 2181	16	87057784	87063991	87124811	87125116	306	87124819	67027
LINC02182	ENSG00000260420	long intergenic non-protein coding RNA 2182	16	88194281	88195217	88278613	88279333	721	88279011	84332
LINC02182	ENSG00000260420	long intergenic non-protein coding RNA 2182	16	88194281	88195217	88279929	88280485	557	88280040	85648
LINC02208	NA	long intergenic non-protein coding RNA 2208	5	118545858	118562056	118542031	118542408	378	118542235	19648
LINC02237	ENSG00000253434	long intergenic non-protein coding RNA 2237	8	111416515	111756826	111398238	111398647	410	111398489	-17868
LINC02249	ENSG00000225930	long intergenic non-protein coding RNA 2249	15	30195809	30217552	30172847	30173090	244	30172938	-22719
LINC02251	NA	long intergenic non-protein coding RNA 2251	15	98003081	98021777	98001547	98001864	318	98001827	-1217
LINC02304	ENSG00000259110	long intergenic non-protein coding RNA 2304	14	97154857	97158736	97181397	97182161	765	97181495	26540
LINC02337	ENSG00000215881	long intergenic non-protein coding RNA 2337	13	111596009	111642079	111621085	111621598	514	111621393	25076
LINC02337	ENSG00000215881	long intergenic non-protein coding RNA 2337	13	111596009	111642079	111666506	111666722	217	111666614	70497
LINC02346	ENSG00000206187	long intergenic non-protein coding RNA 2346	15	25902360	26053120	25957182	25957410	229	25957267	54822
LINC02370	NA	long intergenic non-protein coding RNA 2370	12	131347470	131367555	131347918	131348174	257	131348079	448
LINC02418	ENSG00000214039	long intergenic non-protein coding RNA 2418	12	130033454	130042342	130042967	130043444	478	130043275	-625
LINC02471	NA	long intergenic non-protein coding RNA 2471	12	40156239	40167612	40158865	40159197	333	40159012	2626
LINC02483	ENSG00000251383	long intergenic non-protein coding RNA 2483	4	75354076	75362566	75401541	75401757	217	75401608	47465
LINC02487	ENSG00000203688	long intergenic non-protein coding RNA 2487	6	167679626	167683787	167686229	167686501	273	167686396	-2442
LINC02510	NA	long intergenic non-protein coding RNA 2510	4	137193756	137198367	137167530	137167916	387	137167617	-25840
LINC02533	NA	long intergenic non-protein coding RNA 2533	6	4491807	4495769	4383800	4384250	451	4384043	-107557
LINC02564	NA	long intergenic non-protein coding RNA 2564	18	11103	15822	10847	11206	360	10996	0
LINC02645	NA	long intergenic non-protein coding RNA 2645	10	2446253	2447352	2523229	2523495	267	2523355	-75877
LINGO1	ENSG00000169783	leucine rich repeat and Ig domain containing 1	15	77615722	77696495	77699483	77699706	224	77699687	-2988
LMF1	ENSG00000103227	lipase maturation factor 1	16	854500	868968	858551	858849	299	858706	10119
LMF1	ENSG00000103227	lipase maturation factor 1	16	975761	980913	977986	978201	216	978151	2712
LMF1-AS1	ENSG00000260439	LMF1 antisense RNA 1	16	921033	934266	917103	917545	443	917180	-3488
LNCAROD	ENSG00000231131	lncRNA activating regulator of DKK1	10	52451317	52755404	52741839	52742169	331	52742009	13235
LNCTAM34A	ENSG00000234546	long non coding transcriptional activator of miR34a	1	9182004	9196284	9181684	9182614	931	9182228	0
LOC100128317	ENSG00000233491	uncharacterized LOC100128317	7	81576386	81626216	81623394	81623682	289	81623589	2534
LOC100129027	ENSG00000205424	uncharacterized LOC100129027	21	45827961	45836419	45797859	45798281	423	45798017	38138
LOC100129027	ENSG00000205424	uncharacterized LOC100129027	21	45827961	45836419	45815731	45815974	244	45815898	20445
LOC100129697	ENSG00000205018	uncharacterized LOC100129697	16	88939789	88951524	88933370	88933769	400	88933640	-6020
LOC100132686	ENSG00000268472	uncharacterized LOC100132686	11	112260265	112261396	112254295	112255136	842	112254625	-5129
LOC100133077	ENSG00000203987	uncharacterized LOC100133077	9	137867925	137892570	137948797	137949087	291	137948962	-56227
LOC100133077	ENSG00000203987	uncharacterized LOC100133077	9	137867925	137892570	137949192	137949417	226	137949236	-56622
LOC100134040	NA	uncharacterized LOC100134040	7	150040521	150076655	150003233	150003484	252	150003398	-37037
LOC100134040	NA	uncharacterized LOC100134040	7	150040521	150076655	150003776	150004046	271	150003799	-36475
LOC100134317	NA	uncharacterized LOC100134317	19	36304621	36312668	36304676	36305005	330	36304992	55
LOC100287015	ENSG00000246089	uncharacterized LOC100287015	8	6403551	6406548	6073160	6073380	221	6073196	333168
LOC100420587	ENSG00000283403	SHC binding and spindle associated 1 pseudogene	19	28437641	28468384	28482166	28482447	282	28482327	-13782
LOC100505585	ENSG00000076928	uncharacterized LOC100505585	19	41923094	41930127	41918459	41918708	250	41918645	-4386
LOC100505585	ENSG00000076928	uncharacterized LOC100505585	19	41923094	41930127	41919974	41920736	763	41920486	-2358
LOC100506271	ENSG00000237862	uncharacterized LOC100506271	22	37352190	37354839	37363757	37364109	353	37363957	-8918
LOC100506422	ENSG00000276759	putative deoxyuridine 5'-triphosphate nucleotidohydrolase-like protein FLJ16323	9	26066675	26118408	26104430	26104686	257	26104576	37755
LOC100506585	NA	uncharacterized LOC100506585	7	157854800	157863011	157910201	157910457	257	157910374	55401
LOC100506585	NA	uncharacterized LOC100506585	7	157854800	157863011	157954157	157954566	410	157954416	99357
LOC100507065	NA	uncharacterized LOC100507065	12	65558134	65642142	65639583	65639974	392	65639788	2168
LOC100996325	NA	uncharacterized LOC100996325	5	602620	612210	610547	611210	664	610794	1000
LOC100996664	NA	uncharacterized LOC100996664	14	68627166	68628445	68673490	68673723	234	68673637	-45045
LOC101927429	NA	lysine methyltransferase 2C pseudogene	1	144661200	144679513	144719319	144719534	216	144719434	58119
LOC101927543	ENSG00000248318	uncharacterized LOC101927543	8	120761253	120776832	120732599	120733035	437	120732742	-28218
LOC101927551	ENSG00000230922	uncharacterized LOC101927551	22	45000565	45003619	44999734	44999956	223	44999886	3663
LOC101927557	ENSG00000266100	uncharacterized LOC101927557	17	57522248	57523597	57523840	57524425	586	57524102	-243
LOC101927661	ENSG00000235885	uncharacterized LOC101927661	2	67213408	67244574	67213925	67214350	426	67214068	517
LOC101927798	ENSG00000253165	uncharacterized LOC101927798	8	133775551	133777352	133800843	133801062	220	133800928	-23491
LOC101927815	ENSG00000254319	uncharacterized LOC101927815	8	2589985	2623365	2495166	2495473	308	2495341	127892
LOC101927914	ENSG00000234210	uncharacterized LOC101927914	7	157466231	157499716	157482463	157482728	266	157482553	16232
LOC101928211	NA	uncharacterized LOC101928211	7	124337380	124349860	124246400	124246737	338	124246577	103123
LOC101928371	ENSG00000225420	uncharacterized LOC101928371	2	88538720	88575610	88538288	88538714	427	88538540	-6
LOC101928417	ENSG00000260832	uncharacterized LOC101928417	16	82953230	82990298	83126278	83126636	359	83126470	-135980
LOC101928626	ENSG00000230021	uncharacterized LOC101928626	1	627377	631150	596208	596528	321	596373	34622
LOC101928708	ENSG00000261095	uncharacterized LOC101928708	16	87212122	87226430	87186960	87187275	316	87187078	-24847
LOC102546299	ENSG00000241956	uncharacterized LOC102546299	5	164296696	164765405	164119821	164120289	469	164120080	-176407
LOC102724908	ENSG00000266976	uncharacterized LOC102724908	19	28606688	28615229	28584315	28584533	219	28584399	-22155
LOC102725072	ENSG00000161103	Putative uncharacterized protein DKFZp434K191	22	18852876	18854933	18872709	18873037	329	18872885	19833
LOC102725121	NA	DEAD/H-box helicase 11 pseudogene	1	182696	184174	181115	181488	374	181313	-1208
LOC102725193	ENSG00000237728	uncharacterized LOC102725193	1	7388183	7389419	7147625	7148227	603	7148019	241192
LOC102725193	ENSG00000237728	uncharacterized LOC102725193	1	7382487	7389754	7480051	7480281	231	7480169	-90297
LOC102725193	ENSG00000237728	uncharacterized LOC102725193	1	7382487	7389754	7499203	7499747	545	7499415	-109449
LOC102725193	ENSG00000237728	uncharacterized LOC102725193	1	7382487	7389754	7499859	7500107	249	7499906	-110105
LOC105371267	ENSG00000277639	p53-regulated lncRNA 1	16	53042745	53052849	53052524	53052852	329	53052667	0
LOC105371414	ENSG00000260279	uncharacterized LOC105371414	16	89297508	89298317	89299563	89300150	588	89299687	2055
LOC105371855	ENSG00000265702	uncharacterized LOC105371855	17	62706333	62736534	62716872	62717235	364	62717068	10539
LOC105371998	NA	uncharacterized LOC105371998	18	12432897	12437635	12430432	12430872	441	12430591	-2025
LOC105373100	ENSG00000225929	uncharacterized LOC105373100	22	50735825	50738139	50706534	50706747	214	50706660	31392
LOC105373352	NA	uncharacterized LOC105373352	2	558204	578145	575268	575481	214	575377	17064
LOC105374428	ENSG00000250781	uncharacterized LOC105374428	4	42281830	42391233	42323751	42324207	457	42323902	67026
LOC105377448	ENSG00000250195	uncharacterized LOC105377448	4	138819954	138821465	138867061	138867335	275	138867249	-45596
LOC105616981	NA	uncharacterized LOC105616981	2	167814774	167869914	167890814	167891080	267	167890978	-20900
LOC110091776	NA	ankyrin repeat domain 18B pseudogene	21	13909574	13935655	13923245	13923592	348	13923409	12063
LOC200772	ENSG00000233392	uncharacterized LOC200772	2	240959096	240959800	240961400	240961634	235	240961613	-1600
LOC284240	NA	uncharacterized LOC284240	18	79578063	79589010	79581973	79582310	338	79582135	3910
LOC284240	NA	uncharacterized LOC284240	18	79578063	79589010	79582492	79582955	464	79582589	4429
LOC284930	ENSG00000224271	uncharacterized LOC284930	22	47631690	47635624	47647462	47647882	421	47647566	15772
LOC284930	ENSG00000224271	uncharacterized LOC284930	22	47686241	47690847	47764893	47765367	475	47765283	78652
LOC284933	ENSG00000281732	uncharacterized LOC284933	22	48538902	48547342	48542190	48542848	659	48542630	4494
LOC285097	ENSG00000280119	uncharacterized FLJ38379	2	242001209	242006013	242007170	242007551	382	242007482	5961
LOC285097	ENSG00000280119	uncharacterized FLJ38379	2	242001209	242006013	242007786	242008079	294	242007900	6577
LOC285097	ENSG00000280119	uncharacterized FLJ38379	2	242001209	242006013	242009007	242009306	300	242009156	7798
LOC285097	ENSG00000280119	uncharacterized FLJ38379	2	242001209	242006013	242010115	242010576	462	242010398	8906
LOC286083	ENSG00000275427	uncharacterized LOC286083	8	1296034	1302607	1350482	1350868	387	1350850	-47875
LOC339685	ENSG00000224715	uncharacterized LOC339685	22	47345569	47373541	47159017	47159246	230	47159122	-186323
LOC339685	ENSG00000224715	uncharacterized LOC339685	22	47345569	47373541	47159333	47159615	283	47159520	-185954
LOC389906	NA	zinc finger protein 839 pseudogene	23	3828893	3843566	3842676	3842894	219	3842741	672
LOC401357	NA	uncharacterized LOC401357	7	56811799	56812446	56821108	56821321	214	56821224	-8662
LOC728554	ENSG00000170089	THO complex 3 pseudogene	5	177875522	177884272	177857713	177858126	414	177857861	-17396
LOC728554	ENSG00000170089	THO complex 3 pseudogene	5	177875522	177884272	177857209	177857491	283	177857280	-18031
LOC729305	ENSG00000251226	uncharacterized LOC729305	11	134735596	134763810	134740284	134740878	595	134740709	4688
LOC91370	ENSG00000268812	uncharacterized LOC91370	22	30246205	30246998	30245734	30246213	480	30245792	0
LOXHD1	ENSG00000167210	lipoxygenase homology domains 1	18	46509567	46601663	46623323	46623843	521	46623610	-21660
LOXL2	ENSG00000134013	lysyl oxidase like 2	8	23360204	23404076	23401972	23402331	360	23402220	1745
LSM3	ENSG00000170860	LSM3 homolog, U6 small nuclear RNA and mRNA degradation associated	3	14178358	14201119	14178352	14178692	341	14178512	0
LTBP1	ENSG00000049323	latent transforming growth factor beta binding protein 1	2	33134406	33188676	33102853	33103129	277	33103009	-31277
MACF1	ENSG00000127603	microtubule actin crosslinking factor 1	1	39331138	39486987	39347018	39347294	277	39347238	15880
MAD1L1	ENSG00000002822	mitotic arrest deficient 1 like 1	7	1815793	1872756	1887450	1887740	291	1887578	-14694
MAD1L1	ENSG00000002822	mitotic arrest deficient 1 like 1	7	1815793	1872756	1888044	1888728	685	1888568	-15288
MAD1L1	ENSG00000002822	mitotic arrest deficient 1 like 1	7	1815793	1872756	1896397	1896726	330	1896560	-23641
MAD1L1	ENSG00000002822	mitotic arrest deficient 1 like 1	7	1898200	1940549	1938627	1939374	748	1938954	1175
MAGI2	ENSG00000187391	membrane associated guanylate kinase, WW and PDZ domain containing 2	7	78256025	78770859	78734549	78734851	303	78734642	36008
MAN1B1	ENSG00000177239	mannosidase alpha class 1B member 1	9	137102513	137109181	137102429	137103212	784	137103092	0
MAP4K4	ENSG00000071054	mitogen-activated protein kinase kinase kinase kinase 4	2	101698530	101891987	101704098	101704433	336	101704226	5568
MAST3	ENSG00000099308	microtubule associated serine/threonine kinase 3	19	18097793	18151692	18093355	18093856	502	18093492	-3937
MBOAT1	ENSG00000172197	membrane bound O-acyltransferase domain containing 1	6	20102145	20212399	20188629	20189082	454	20188918	23317
MCF2L	ENSG00000126217	MCF.2 cell line derived transforming sequence like	13	112894378	113096861	112926177	112926518	342	112926356	31799
MDM2	ENSG00000135679	MDM2 proto-oncogene	12	68809002	68840807	68808818	68809127	310	68808977	0
MDM4	ENSG00000198625	MDM4 regulator of p53	1	204525490	204537041	204525000	204525223	224	204525083	-267
MDS2	ENSG00000197880	myelodysplastic syndrome 2 translocation associated	1	23581495	23640568	23592602	23593166	565	23592742	11107
MED4-AS1	ENSG00000229111	MED4 antisense RNA 1	13	48077137	48079991	48066530	48066968	439	48066787	-10169
MED4-AS1	ENSG00000229111	MED4 antisense RNA 1	13	48077137	48079991	48072055	48072714	660	48072451	-4423
MEGF6	ENSG00000162591	multiple EGF like domains 6	1	3490312	3493486	3491929	3492176	248	3492054	1310
MELTF-AS1	ENSG00000228109	MELTF antisense RNA 1	3	196999460	197004736	196995015	196995470	456	196995223	-3990
METTL15	ENSG00000169519	methyltransferase like 15	11	28110315	28164136	28139883	28140265	383	28140074	29568
METTL7A	ENSG00000185432	methyltransferase like 7A	12	50925041	50932438	50928354	50928880	527	50928698	3313
METTL8	ENSG00000123600	methyltransferase like 8	2	171331808	171433116	171430968	171431518	551	171431188	1598
MGC4859	ENSG00000283117	uncharacterized LOC79150	7	10449820	10779944	10759349	10759796	448	10759545	20148
MGRN1	ENSG00000102858	mahogunin ring finger 1	16	4624961	4689039	4625781	4626124	344	4626047	820
MGRN1	ENSG00000102858	mahogunin ring finger 1	16	4669121	4681580	4668634	4668879	246	4668709	-242
MICALL2	ENSG00000164877	MICAL like 2	7	1428479	1439431	1439452	1439740	289	1439573	-21
MIR100HG	ENSG00000255248	mir-100-let-7a-2-mir-125b-1 cluster host gene	11	122089196	122367605	122342313	122342675	363	122342522	24930
MIR1204	ENSG00000283710	microRNA 1204	8	127795962	127796028	127795291	127796146	856	127795924	0
MIR1250	ENSG00000221025	microRNA 1250	17	81133196	81133308	81137912	81138146	235	81138120	-4604
MIR1250	ENSG00000221025	microRNA 1250	17	81133196	81133308	81138263	81138827	565	81138451	-4955
MIR1257	ENSG00000284193	microRNA 1257	20	61953546	61953662	61839586	61839834	249	61839761	113828
MIR1272	ENSG00000221033	microRNA 1272	15	64762387	64762515	64767158	64767451	294	64767331	-4643
MIR1287	ENSG00000284415	microRNA 1287	10	98395218	98395307	98400534	98400758	225	98400619	-5227
MIR153-2	ENSG00000207960	microRNA 153-2	7	157574336	157574422	157556323	157556839	517	157556707	17583
MIR153-2	ENSG00000207960	microRNA 153-2	7	157574336	157574422	157545034	157545378	345	157545192	29044
MIR1913	ENSG00000222958	microRNA 1913	6	166509354	166509433	166507504	166507943	440	166507579	1490
MIR1973	ENSG00000284253	microRNA 1973	4	116298876	116300320	115969819	115970058	240	115969954	-328818
MIR202	ENSG00000284219	microRNA 202	10	133247511	133247620	133244875	133245586	712	133245420	2034
MIR2116	ENSG00000253030	microRNA 2116	15	59171183	59171262	59165717	59166031	315	59165926	5231
MIR218-2	ENSG00000207739	microRNA 218-2	5	168768146	168768255	168746332	168746652	321	168746589	21603
MIR30C2	ENSG00000199094	microRNA 30c-2	6	71376960	71377031	71367619	71368321	703	71367820	8710
MIR3118-3	ENSG00000277243	microRNA 3118-3	15	20832795	20832869	20816101	20816389	289	20816146	-16406
MIR3127	ENSG00000264157	microRNA 3127	2	96798278	96798353	96801561	96801791	231	96801719	3283
MIR3164	ENSG00000265539	microRNA 3164	11	69083176	69083258	69121011	69121307	297	69121131	37835
MIR3177	ENSG00000265820	microRNA 3177	16	1734985	1735066	1738277	1738669	393	1738517	3292
MIR3612	ENSG00000265635	microRNA 3612	12	128294092	128294178	128382939	128383225	287	128383104	88847
MIR3648-2	ENSG00000264462	microRNA 3648-2	21	8208473	8208652	8207428	8207901	474	8207813	-572
MIR3648-2	ENSG00000264462	microRNA 3648-2	21	8986999	8987178	8987016	8987395	380	8987266	17
MIR3659	ENSG00000265596	microRNA 3659	1	38089231	38089329	38118123	38118336	214	38118176	28892
MIR3667	ENSG00000264139	microRNA 3667	22	49543393	49543466	49527410	49527815	406	49527674	15651
MIR378D1	ENSG00000263631	microRNA 378d-1	4	5923275	5923328	5912589	5913000	412	5912741	10328
MIR3910-2	ENSG00000283351	microRNA 3910-2	9	91636264	91636345	91695364	91695737	374	91695562	-59019
MIR4251	ENSG00000283572	microRNA 4251	1	3127975	3128035	3114244	3114473	230	3114382	-13502
MIR4251	ENSG00000283572	microRNA 4251	1	3127975	3128035	3146582	3147013	432	3146690	18607
MIR4251	ENSG00000283572	microRNA 4251	1	3127975	3128035	3181564	3181907	344	3181610	53589
MIR4266	ENSG00000265965	microRNA 4266	2	109313571	109313625	109266022	109266290	269	109266210	47335
MIR4266	ENSG00000265965	microRNA 4266	2	109313571	109313625	109400234	109400529	296	109400401	-86609
MIR4274	ENSG00000266690	microRNA 4274	4	7460028	7460118	7453923	7454304	382	7454241	-5724
MIR4278	ENSG00000283420	microRNA 4278	5	6827853	6827921	6830663	6830926	264	6830850	-2742
MIR4295	ENSG00000264763	microRNA 4295	10	112634170	112634254	112715892	112716297	406	112716016	81722
MIR4296	ENSG00000264572	microRNA 4296	10	125032783	125032870	125041150	125041363	214	125041290	-8280
MIR4441	ENSG00000264810	microRNA 4441	2	239085827	239085926	239084389	239084692	304	239084557	1234
MIR4468	ENSG00000284028	microRNA 4468	7	138123758	138123821	138164599	138165139	541	138164861	40841
MIR4472-2	ENSG00000264037	microRNA 4472-2	12	116428252	116428318	116375182	116375991	810	116375626	52327
MIR4480	ENSG00000263584	microRNA 4480	10	12578753	12578823	12615707	12616078	372	12615797	36954
MIR4645	ENSG00000266750	microRNA 4645	6	2854031	2854107	2852103	2852590	488	2852511	1517
MIR4697HG	ENSG00000280237	MIR4697 host gene	11	133896438	133901601	133901864	133902264	401	133901939	-263
MIR4760	ENSG00000263973	microRNA 4760	21	40212352	40212431	40138371	40139050	680	40138582	73381
MIR4798	ENSG00000264658	microRNA 4798	4	7310450	7310524	7255340	7255738	399	7255630	-54712
MIR483	ENSG00000207805	microRNA 483	11	2134134	2134209	2131601	2131869	269	2131775	2340
MIR5003	ENSG00000265160	microRNA 5003	5	172662165	172662263	172659878	172660168	291	172660011	-1997
MIR5093	ENSG00000266307	microRNA 5093	16	85306226	85306325	85360618	85361289	672	85360837	-54293
MIR5093	ENSG00000266307	microRNA 5093	16	85306226	85306325	85365411	85365669	259	85365600	-59086
MIR5093	ENSG00000266307	microRNA 5093	16	85306226	85306325	85382822	85383327	506	85382970	-76497
MIR5093	ENSG00000266307	microRNA 5093	16	85306226	85306325	85398845	85399099	255	85398983	-92520
MIR5093	ENSG00000266307	microRNA 5093	16	85306226	85306325	85410927	85411204	278	85410972	-104602
MIR595	ENSG00000207637	microRNA 595	7	158532718	158532813	158493321	158493814	494	158493482	38999
MIR6124	ENSG00000275373	microRNA 6124	11	12163683	12163767	12168258	12168491	234	12168336	4575
MIR6504	ENSG00000275109	microRNA 6504	16	81611348	81611408	81614890	81615116	227	81614958	3542
MIR6504	ENSG00000275109	microRNA 6504	16	81611348	81611408	81615436	81615660	225	81615516	4088
MIR6507	ENSG00000274056	microRNA 6507	10	98924499	98924568	99009287	99009523	237	99009382	-84719
MIR6512	ENSG00000278418	microRNA 6512	2	177313806	177313882	177313485	177313703	219	177313661	179
MIR6515	ENSG00000274417	microRNA 6515	19	12940484	12940540	12940372	12940824	453	12940484	0
MIR6724-1	ENSG00000275950	microRNA 6724-1	21	8432530	8432621	8432960	8433220	261	8433172	430
MIR6724-1	ENSG00000275950	microRNA 6724-1	21	8432530	8432621	8434078	8434344	267	8434232	1548
MIR6724-1	ENSG00000275950	microRNA 6724-1	21	8432530	8432621	8434881	8435124	244	8435036	2351
MIR6724-4	ENSG00000275692	microRNA 6724-4	21	8205315	8205406	8205165	8205421	257	8205361	0
MIR6724-4	ENSG00000275692	microRNA 6724-4	21	8205315	8205406	8205719	8205950	232	8205744	404
MIR6724-4	ENSG00000275692	microRNA 6724-4	21	8249505	8249596	8249778	8250273	496	8249941	273
MIR6724-4	ENSG00000275692	microRNA 6724-4	21	8388362	8388453	8388121	8388369	249	8388310	0
MIR6724-4	ENSG00000275692	microRNA 6724-4	21	8388362	8388453	8388756	8389002	247	8388793	394
MIR6724-4	ENSG00000275692	microRNA 6724-4	21	8249505	8249596	8250545	8251027	483	8250610	1040
MIR6724-4	ENSG00000275692	microRNA 6724-4	21	8388362	8388453	8389415	8389876	462	8389688	1053
MIR6724-4	ENSG00000275692	microRNA 6724-4	21	8249505	8249596	8251542	8251779	238	8251730	2037
MIR6724-4	ENSG00000275692	microRNA 6724-4	21	8249505	8249596	8251859	8252081	223	8251990	2354
MIR6724-4	ENSG00000275692	microRNA 6724-4	21	8388362	8388453	8390700	8390979	280	8390855	2338
MIR6815	ENSG00000275167	microRNA 6815	21	45478266	45478326	45484053	45484385	333	45484204	5787
MIR6815	ENSG00000275167	microRNA 6815	21	45478266	45478326	45479144	45479493	350	45479420	878
MIR6867	ENSG00000274621	microRNA 6867	17	40193597	40193663	40194064	40194552	489	40194378	467
MIR7850	ENSG00000277904	microRNA 7850	19	2630715	2630793	2575912	2576154	243	2575949	-54561
MIR7850	ENSG00000277904	microRNA 7850	19	2630715	2630793	2633472	2633685	214	2633617	2757
MIR8059	ENSG00000278672	microRNA 8059	17	50768650	50768730	50787069	50787413	345	50787212	18419
MIR8065	ENSG00000273648	microRNA 8065	16	5632467	5632566	5640412	5641214	803	5640910	7945
MIR8089	ENSG00000277912	microRNA 8089	5	181043403	181043484	181043742	181043967	226	181043825	-258
MIR885	ENSG00000216135	microRNA 885	3	10394489	10394562	10371112	10371391	280	10371266	23171
MIR924HG	ENSG00000267374	MIR924 host gene	18	39206924	39800318	39802810	39803068	259	39802881	-2492
MLPH	ENSG00000115648	melanophilin	2	237518029	237553991	237515836	237516326	491	237516037	-1703
MLXIP	ENSG00000175727	MLX interacting protein	12	122078722	122147347	122094908	122095190	283	122095042	16186
MLYCD	ENSG00000103150	malonyl-CoA decarboxylase	16	83908175	83951155	83916387	83916745	359	83916594	8212
MLYCD	ENSG00000103150	malonyl-CoA decarboxylase	16	83908175	83951155	83917017	83917244	228	83917084	8842
MLYCD	ENSG00000103150	malonyl-CoA decarboxylase	16	83908175	83951155	83918836	83919408	573	83919021	10661
MMEL1	ENSG00000142606	membrane metalloendopeptidase like 1	1	2590926	2629494	2630660	2631176	517	2630947	-1166
MMEL1	ENSG00000142606	membrane metalloendopeptidase like 1	1	2606281	2611401	2608553	2608766	214	2608681	2635
MN1	ENSG00000169184	MN1 proto-oncogene, transcriptional regulator	22	27750678	27791883	27719510	27719821	312	27719646	72062
MOB3A	ENSG00000172081	MOB kinase activator 3A	19	2078372	2090176	2089235	2089611	377	2089437	565
MPND	ENSG00000008382	MPN domain containing	19	4354949	4360079	4365433	4365655	223	4365546	10484
MRM2	ENSG00000122687	mitochondrial rRNA methyltransferase 2	7	2235047	2239244	2237096	2237585	490	2237273	1659
MRPS22	ENSG00000175110	mitochondrial ribosomal protein S22	3	139110404	139346950	139223770	139224078	309	139223893	113366
MSGN1	ENSG00000151379	mesogenin 1	2	17816496	17817101	17815598	17816130	533	17815874	-366
MTDH	ENSG00000147649	metadherin	8	97691019	97724652	97680319	97680532	214	97680362	-10487
MTFR1	ENSG00000066855	mitochondrial fission regulator 1	8	65707890	65720596	65713253	65713611	359	65713432	5363
MTURN	ENSG00000180354	maturin, neural progenitor differentiation regulator homolog	7	30134810	30162762	30115606	30116053	448	30115868	-18757
MTUS2	ENSG00000132938	microtubule associated scaffold protein 2	13	29428627	29503736	29346204	29346464	261	29346294	-82163
MTUS2-AS1	NA	MTUS2 antisense RNA 1	13	29476515	29490105	29491710	29491930	221	29491786	-1605
MUC12	ENSG00000205277	mucin 12, cell surface associated	7	101013054	101018834	100996289	100996537	249	100996400	-16517
MUC19	ENSG00000205592	mucin 19, oligomeric	12	40393395	40570760	40409519	40409834	316	40409638	16124
MYBL1	ENSG00000185697	MYB proto-oncogene like 1	8	66597510	66612621	66590206	66590642	437	66590383	21979
MYBPC3	ENSG00000134571	myosin binding protein C, cardiac	11	47335578	47352702	47358078	47358291	214	47358175	-5376
MYH13	ENSG00000006788	myosin heavy chain 13	17	10300866	10364544	10351606	10352098	493	10351900	12446
MYH13	ENSG00000006788	myosin heavy chain 13	17	10300866	10364544	10320561	10320801	241	10320753	43743
MYMK	ENSG00000187616	myomaker, myoblast fusion factor	9	133514586	133524946	133512036	133512542	507	133512437	12404
MYO3B	ENSG00000071909	myosin IIIB	2	170199252	170655171	170221762	170221981	220	170221907	22510
MYT1	ENSG00000196132	myelin transcription factor 1	20	64151791	64228102	64144234	64144447	214	64144356	-7344
MYT1L	ENSG00000186487	myelin transcription factor 1 like	2	2302965	2331664	2643970	2644209	240	2644035	-312306
MYT1L	ENSG00000186487	myelin transcription factor 1 like	2	2302965	2331664	2652152	2652495	344	2652413	-320488
MYT1L	ENSG00000186487	myelin transcription factor 1 like	2	2054038	2185649	2180655	2181099	445	2180760	4550
MYT1L	ENSG00000186487	myelin transcription factor 1 like	2	1789156	1835275	1834809	1835024	216	1834959	251
N4BP1	ENSG00000102921	NEDD4 binding protein 1	16	48546097	48620148	48635588	48635840	253	48635613	-15440
NACA4P	ENSG00000228224	NACA family member 4, pseudogene	8	101368910	101369550	101362296	101362635	340	101362428	-6275
NALCN	ENSG00000102452	sodium leak channel, non-selective	13	101368545	101399154	101271725	101271965	241	101271880	127189
NALT1	NA	NOTCH1 associated lncRNA in T cell acute lymphoblastic leukemia 1	9	136549130	136549893	136550116	136551072	957	136550624	986
NAPA	ENSG00000105402	NSF attachment protein alpha	19	47487662	47491475	47490154	47490438	285	47490271	1037
NCKAP5-AS1	ENSG00000233729	NCKAP5 antisense RNA 1	2	132915557	132931494	133044723	133044936	214	133044816	129166
NCOR2	ENSG00000196498	nuclear receptor corepressor 2	12	124429395	124430641	124430972	124431224	253	124431092	-331
NCR3LG1	ENSG00000188211	natural killer cell cytotoxicity receptor 3 ligand 1	11	17351899	17373654	17369888	17370289	402	17370035	17989
NDUFAF8	ENSG00000224877	NADH:ubiquinone oxidoreductase complex assembly factor 8	17	81239914	81241169	81239841	81240289	449	81240029	0
NDUFS7	ENSG00000115286	NADH:ubiquinone oxidoreductase core subunit S7	19	1388025	1388799	1389012	1389288	277	1389160	987
NEAT1	ENSG00000245532	nuclear paraspeckle assembly transcript 1	11	65422798	65445540	65420976	65421655	680	65421360	-1143
NEGR1	ENSG00000172260	neuronal growth regulator 1	1	71697946	72100917	72000787	72001270	484	72001020	99647
NEO1	ENSG00000067141	neogenin 1	15	73135985	73305198	73165659	73166314	656	73165973	29674
NEURL1	ENSG00000107954	neuralized E3 ubiquitin protein ligase 1	10	103558085	103571722	103559791	103560083	293	103560014	1706
NGEF	ENSG00000066248	neuronal guanine nucleotide exchange factor	2	232882253	232885536	232886105	232886388	284	232886279	-569
NGEF	ENSG00000066248	neuronal guanine nucleotide exchange factor	2	232885323	232901462	232899760	232900071	312	232899956	1391
NGEF	ENSG00000066248	neuronal guanine nucleotide exchange factor	2	232882229	232890980	232888352	232888617	266	232888379	2363
NIPAL2	ENSG00000104361	NIPA like domain containing 2	8	98217025	98254068	98259527	98259750	224	98259610	-5459
NKAIN4	ENSG00000101198	sodium/potassium transporting ATPase interacting 4	20	63240784	63254540	63257190	63257772	583	63257658	-2650
NOBOX	ENSG00000106410	NOBOX oogenesis homeobox	7	144397240	144410227	144488592	144488896	305	144488703	-78365
NOC4L	ENSG00000184967	nucleolar complex associated 4 homolog	12	132150841	132152473	132150258	132150499	242	132150389	-342
NPIPB9	ENSG00000196993	nuclear pore complex interacting protein family member B9	16	28751787	28772807	28765604	28765817	214	28765656	13817
NPY4R	ENSG00000204174	neuropeptide Y receptor Y4	10	46461099	46465881	46489989	46490211	223	46490097	-24108
NRG3	ENSG00000185737	neuregulin 3	10	82738576	82987179	82692507	82692801	295	82692652	-45775
NRXN2	ENSG00000110076	neurexin 2	11	64607044	64622796	64615526	64615838	313	64615813	6958
NSMCE2	ENSG00000156831	NSE2 (MMS21) homolog, SMC5-SMC6 complex SUMO ligase	8	125124144	125367118	125189110	125189650	541	125189370	64966
NTM	ENSG00000182667	neurotrimin	11	131909697	131922263	131865811	131866026	216	131865847	-43671
NTM	ENSG00000182667	neurotrimin	11	132141011	132314703	132088488	132088817	330	132088657	-52194
NTM-AS1	ENSG00000224795	NTM antisense RNA 1	11	131662131	131663583	131680437	131680709	273	131680608	-16854
NTPCR	ENSG00000135778	nucleoside-triphosphatase, cancer-related	1	232950842	232970118	232952855	232953341	487	232953102	2013
NXN	ENSG00000167693	nucleoredoxin	17	823687	930051	946843	947073	231	946929	-16792
NYAP2	ENSG00000144460	neuronal tyrosine-phosphorylated phosphoinositide-3-kinase adaptor 2	2	225400886	225654018	225636607	225636921	315	225636719	235721
OBSCN	ENSG00000154358	obscurin, cytoskeletal calmodulin and titin-interacting RhoGEF	1	228334882	228378874	228339186	228339795	610	228339425	4304
OCA2	ENSG00000104044	OCA2 melanosomal transmembrane protein	15	28018412	28099293	27821480	27821821	342	27821621	277472
OLFM1	ENSG00000130558	olfactomedin 1	9	135095060	135119654	135091601	135091952	352	135091798	-3108
OMA1	ENSG00000162600	OMA1 zinc metallopeptidase	1	58462552	58506199	58206910	58207153	244	58207042	299046
OMA1	ENSG00000162600	OMA1 zinc metallopeptidase	1	58462552	58506199	58246673	58247048	376	58246817	259151
OR1E1	ENSG00000180016	olfactory receptor family 1 subfamily E member 1	17	3397104	3398410	3372182	3372596	415	3372489	25814
OR4F16	ENSG00000284662	olfactory receptor family 4 subfamily F member 16	1	450703	451697	367158	367570	413	367301	84127
OR4F16	ENSG00000284662	olfactory receptor family 4 subfamily F member 16	1	450703	451697	367657	368054	398	367711	83643
OR52K2	ENSG00000181963	olfactory receptor family 52 subfamily K member 2	11	4449295	4450361	4464245	4464726	482	4464458	14950
OSBPL3	ENSG00000070882	oxysterol binding protein like 3	7	24796539	24980188	24971214	24971507	294	24971422	8681
OSER1	ENSG00000132823	oxidative stress responsive serine rich 1	20	44196496	44210076	44200022	44200243	222	44200050	9833
OSGIN1	ENSG00000140961	oxidative stress induced growth inhibitor 1	16	83949067	83966332	83950357	83950986	630	83950483	1290
OTOF	ENSG00000115155	otoferlin	2	26472332	26473541	26471907	26472341	435	26472086	1200
OTOS	ENSG00000178602	otospiralin	2	240139026	240144562	240147524	240148065	542	240147961	-2962
OTP	ENSG00000171540	orthopedia homeobox	5	77635931	77636993	77631019	77631244	226	77631111	5749
PAK4	ENSG00000130669	p21 (RAC1) activated kinase 4	19	39156702	39173651	39157992	39158226	235	39158109	1290
PAQR5	ENSG00000137819	progestin and adipoQ receptor family member 5	15	69360093	69380366	69385932	69386262	331	69386161	25839
PARD3B	ENSG00000116117	par-3 family cell polarity regulator beta	2	204965152	205620162	204764087	204764501	415	204764321	-200651
PARD6G	ENSG00000178184	par-6 family cell polarity regulator gamma	18	80182856	80202881	80186016	80186352	337	80186307	16529
PARVB	ENSG00000188677	parvin beta	22	44136464	44139124	44112947	44113497	551	44113315	-22967
PCMTD1	ENSG00000168300	protein-L-isoaspartate (D-aspartate) O-methyltransferase domain containing 1	8	51817575	51899186	51925025	51925521	497	51925313	-25839
PCNA	ENSG00000132646	proliferating cell nuclear antigen	20	5114953	5120026	5120020	5120365	346	5120192	0
PCNT	ENSG00000160299	pericentrin	21	46348239	46353326	46371809	46372227	419	46372093	23570
PCNT	ENSG00000160299	pericentrin	21	46348239	46353326	46384457	46384736	280	46384631	36218
PCNX1	ENSG00000100731	pecanex 1	14	71078651	71102189	71076529	71076769	241	71076601	-1882
PCNX2	ENSG00000135749	pecanex 2	1	233160247	233179174	233179673	233180011	339	233179844	-499
PDE10A	ENSG00000112541	phosphodiesterase 10A	6	165327287	165611496	165619053	165619786	734	165619584	-7557
PDE1B	ENSG00000123360	phosphodiesterase 1B	12	54550080	54577929	54550157	54550454	298	54550270	77
PDE4D	ENSG00000113448	phosphodiesterase 4D	5	58974561	59276119	59301825	59302154	330	59302052	-25706
PDE6A	ENSG00000132915	phosphodiesterase 6A	5	149860654	149867892	149881317	149881606	290	149881526	-13425
PDE9A	ENSG00000160191	phosphodiesterase 9A	21	42653813	42775509	42662481	42663304	824	42662647	8668
PDGFC	ENSG00000145431	platelet derived growth factor C	4	156762803	156773717	156771514	156771743	230	156771626	1974
PDGFRB	ENSG00000113721	platelet derived growth factor receptor beta	5	150124170	150125520	150128053	150128510	458	150128357	-2533
PDSS2	ENSG00000164494	decaprenyl diphosphate synthase subunit 2	6	107152557	107459563	107363918	107364166	249	107363975	95397
PDXK	ENSG00000160209	pyridoxal kinase	21	43753583	43756162	43750134	43750356	223	43750228	-3227
PDXK	ENSG00000160209	pyridoxal kinase	21	43728730	43753654	43726576	43727235	660	43726936	-1495
PDXK	ENSG00000160209	pyridoxal kinase	21	43753583	43756162	43750501	43751014	514	43750807	-2569
PDZD2	ENSG00000133401	PDZ domain containing 2	5	32052494	32057949	32002654	32002914	261	32002908	-49580
PDZD2	ENSG00000133401	PDZ domain containing 2	5	32052494	32057949	32003021	32003254	234	32003021	-49240
PEPD	ENSG00000124299	peptidase D	19	33462951	33511138	33506284	33506624	341	33506465	4514
PGF	ENSG00000119630	placental growth factor	14	74942494	74954234	74952809	74953387	579	74953236	847
PHF14	ENSG00000106443	PHD finger protein 14	7	11061816	11062993	11082780	11083197	418	11083048	20964
PHYKPL	ENSG00000175309	5-phosphohydroxy-L-lysine phospho-lyase	5	178208584	178232791	178239267	178239603	337	178239433	-6476
PIAS2	ENSG00000078043	protein inhibitor of activated STAT 2	18	46846464	46864232	46868258	46868692	435	46868480	-4026
PIAS2	ENSG00000078043	protein inhibitor of activated STAT 2	18	46846464	46864232	46877431	46877795	365	46877555	-13199
PIAS4	ENSG00000105229	protein inhibitor of activated STAT 4	19	4028461	4028814	4035721	4036179	459	4035896	7260
PIAS4	ENSG00000105229	protein inhibitor of activated STAT 4	19	4028461	4028814	4036342	4036669	328	4036479	7881
PIDD1	ENSG00000177595	p53-induced death domain protein 1	11	799184	804469	804216	804473	258	804437	0
PIFO	ENSG00000173947	primary cilia formation	1	111348341	111351513	111364728	111365130	403	111365086	16387
PIK3R6	ENSG00000276231	phosphoinositide-3-kinase regulatory subunit 6	17	8803273	8849794	8829314	8829590	277	8829376	20204
PINCR	ENSG00000224294	p53-induced noncoding RNA	23	43176994	43226598	43176770	43176995	226	43176850	0
PKD1L2	ENSG00000166473	polycystin 1 like 2 (gene/pseudogene)	16	81154130	81159988	81166668	81166885	218	81166825	-6680
PKHD1	ENSG00000170927	PKHD1 ciliary IPT domain containing fibrocystin/polyductin	6	51720849	52087610	52005430	52005647	218	52005465	81963
PKN1	ENSG00000123143	protein kinase N1	19	14440373	14441434	14443826	14444102	277	14443985	3453
PKN2	ENSG00000065243	protein kinase N2	1	88824346	88829167	88801855	88802166	312	88802031	-22180
PLA2G4F	ENSG00000168907	phospholipase A2 group IVF	15	42150665	42156609	42154929	42155378	450	42155240	1231
PLAAT4	ENSG00000133321	phospholipase A and acyltransferase 4	11	63538396	63546457	63545657	63546043	387	63545724	7261
PLCG2	ENSG00000197943	phospholipase C gamma 2	16	81798466	81869233	81810933	81811361	429	81811135	12467
PLCXD1	ENSG00000182378	phosphatidylinositol specific phospholipase C X domain containing 1	23	283734	290757	285378	285618	241	285551	1644
PLEKHA2	ENSG00000169499	pleckstrin homology domain containing A2	8	38901803	38971956	38918312	38918654	343	38918463	16509
PLEKHG4B	ENSG00000153404	pleckstrin homology and RhoGEF domain containing G4B	5	92151	189970	109992	110392	401	110243	17841
PLEKHN1	ENSG00000187583	pleckstrin homology domain containing N1	1	970875	971523	969490	969823	334	969701	-1052
PLK2	ENSG00000145632	polo like kinase 2	5	58453982	58460260	58462099	58462475	377	58462273	-1839
PLK3	ENSG00000173846	polo like kinase 3	1	44800225	44805990	44799761	44800154	394	44799966	-71
PLSCR5	ENSG00000231213	phospholipid scramblase family member 5	3	146576555	146605239	146582104	146582493	390	146582285	22746
PLXNA2	ENSG00000076356	plexin A2	1	208209987	208217014	208213693	208214037	345	208213861	2977
POC1A	ENSG00000164087	POC1 centriolar protein A	3	52075454	52154404	52107136	52107558	423	52107158	46846
POLE	ENSG00000177084	DNA polymerase epsilon, catalytic subunit	12	132680531	132681279	132684004	132684574	571	132684255	-2725
POLN	ENSG00000130997	DNA polymerase nu	4	2071960	2076447	2068185	2068502	318	2068423	7945
POLR2J4	ENSG00000214783	RNA polymerase II subunit J4, pseudogene	7	43961590	43973323	43972804	43973175	372	43972920	148
PON3	ENSG00000105852	paraoxonase 3	7	95359961	95365913	95375854	95376166	313	95376025	-9941
POTEH	ENSG00000198062	POTE ankyrin domain family member H	22	15690026	15721522	15689322	15689648	327	15689479	-378
POU2F2	ENSG00000028277	POU class 2 homeobox 2	19	42095788	42132391	42129914	42130251	338	42130112	2140
PPARGC1B	ENSG00000155846	PPARG coactivator 1 beta	5	149771940	149847627	149765098	149765504	407	149765221	-6436
PPDPFL	ENSG00000168333	pancreatic progenitor cell differentiation and proliferation factor like	8	49072354	49075602	49171984	49172372	389	49172164	99630
PPL	ENSG00000118898	periplakin	16	4892755	4893821	4895505	4895718	214	4895633	-1684
PPP1R37	ENSG00000104866	protein phosphatase 1 regulatory subunit 37	19	45138576	45141386	45136389	45136885	497	45136647	-1691
PPP2R2C	ENSG00000074211	protein phosphatase 2 regulatory subunit Bgamma	4	6380033	6471686	6470116	6470329	214	6470190	1357
PPP2R3B	ENSG00000167393	protein phosphatase 2 regulatory subunit B''beta	24	347611	374044	377474	377703	230	377547	-3430
PPP4R3A	ENSG00000100796	protein phosphatase 4 regulatory subunit 3A	14	91458008	91509763	91509165	91509965	801	91509621	0
PPP4R4	ENSG00000119698	protein phosphatase 4 regulatory subunit 4	14	94175780	94233718	94218377	94218671	295	94218514	42597
PRAG1	ENSG00000275342	PEAK1 related, kinase-activating pseudokinase 1	8	8317736	8381747	8362749	8363080	332	8362879	18667
PRDM1	ENSG00000057657	PR/SET domain 1	6	106098606	106105038	106098309	106098756	448	106098612	0
PRDM16	ENSG00000142611	PR/SET domain 16	1	3396491	3434293	3408362	3408801	440	3408661	11871
PRIMA1	ENSG00000175785	proline rich membrane anchor 1	14	93718298	93787759	93747713	93747926	214	93747882	39833
PRKAG2	ENSG00000106617	protein kinase AMP-activated non-catalytic subunit gamma 2	7	151675419	151736178	151688116	151688506	391	151688272	47672
PRKAG2	ENSG00000106617	protein kinase AMP-activated non-catalytic subunit gamma 2	7	151568737	151633165	151669842	151670081	240	151670039	-36677
PRKAR2A	ENSG00000114302	protein kinase cAMP-dependent type II regulatory subunit alpha	3	48744597	48752318	48756805	48757042	238	48756893	-4487
PRKCE	ENSG00000171132	protein kinase C epsilon	2	45978095	45984681	45849546	45849820	275	45849724	-128275
PRLH	ENSG00000071677	prolactin releasing hormone	2	237566574	237567175	237565515	237566460	946	237566190	-114
PRMT7	ENSG00000132600	protein arginine methyltransferase 7	16	68354329	68357249	68356586	68356949	364	68356775	2257
PRPF40A	ENSG00000196504	pre-mRNA processing factor 40 homolog A	2	152679129	152693111	152701246	152701597	352	152701408	-8135
PRR20G	ENSG00000239620	proline rich 20G	3	127283784	127288046	127338750	127339456	707	127339310	-50704
PRR26	ENSG00000180525	proline rich 26	10	650077	669581	655262	655675	414	655554	5185
PRR5	ENSG00000186654	proline rich 5	22	44677134	44730932	44685704	44685979	276	44685801	8570
PRR5	ENSG00000186654	proline rich 5	22	44734108	44737681	44732739	44732959	221	44732868	-1149
PSD2-AS1	ENSG00000249131	PSD2 antisense RNA 1	5	139741349	139746223	139738953	139739217	265	139739084	7006
PSMC2	ENSG00000161057	proteasome 26S subunit, ATPase 2	7	103354856	103368208	103381069	103381331	263	103381225	26213
PTAFR	ENSG00000169403	platelet activating factor receptor	1	28147166	28177188	28171505	28171781	277	28171591	5407
PTDSS2	ENSG00000174915	phosphatidylserine synthase 2	11	487239	489730	485214	485747	534	485485	-1492
PTDSS2	ENSG00000174915	phosphatidylserine synthase 2	11	487239	489730	485832	486091	260	485908	-1148
PTP4A1	ENSG00000112245	protein tyrosine phosphatase 4A1	6	63573238	63576697	63573645	63574071	427	63573786	407
PTPN14	ENSG00000152104	protein tyrosine phosphatase non-receptor type 14	1	214372246	214376406	214439495	214440028	534	214439701	-63089
PTPRF	ENSG00000142949	protein tyrosine phosphatase receptor type F	1	43598074	43623666	43596952	43597571	620	43597151	-503
PTPRM	ENSG00000173482	protein tyrosine phosphatase receptor type M	18	7754973	8406856	7733504	7734252	749	7733815	-20721
PTPRN2	ENSG00000155093	protein tyrosine phosphatase receptor type N2	7	157540337	157621509	157697091	157697578	488	157697216	-75582
PTPRN2	ENSG00000155093	protein tyrosine phosphatase receptor type N2	7	157540337	157621509	157657151	157657982	832	157657372	-35642
PTPRN2	ENSG00000155093	protein tyrosine phosphatase receptor type N2	7	158110825	158205277	158248905	158249425	521	158249267	-43628
PTPRN2	ENSG00000155093	protein tyrosine phosphatase receptor type N2	7	158110825	158205277	158262293	158263032	740	158262699	-57016
PTPRN2	ENSG00000155093	protein tyrosine phosphatase receptor type N2	7	158110825	158205277	158129123	158129487	365	158129321	75790
PTPRU	ENSG00000060656	protein tyrosine phosphatase receptor type U	1	29236639	29326669	29237258	29237687	430	29237555	619
PUM1	ENSG00000134644	pumilio RNA binding family member 1	1	31059279	31061916	31047664	31047936	273	31047867	13980
PURPL	ENSG00000250337	p53 upregulated regulator of p53 levels	5	27472292	27486146	27471992	27472410	419	27472230	0
PVT1	ENSG00000249859	Pvt1 oncogene	8	127854728	127890741	127849742	127850058	317	127849848	-4670
PXDN	ENSG00000130508	peroxidasin	2	1633185	1637064	1595399	1595664	266	1595598	41400
PXDN	ENSG00000130508	peroxidasin	2	1633185	1637064	1596920	1597248	329	1597103	39816
PXDN	ENSG00000130508	peroxidasin	2	1633185	1637064	1597481	1597985	505	1597776	39079
PXDN	ENSG00000130508	peroxidasin	2	1649365	1653980	1655148	1655512	365	1655182	-1168
RAB40B	ENSG00000141542	RAB40B, member RAS oncogene family	17	82657706	82659759	82660034	82660251	218	82660142	-275
RAB40B	ENSG00000141542	RAB40B, member RAS oncogene family	17	82657915	82661031	82660325	82660719	395	82660523	312
RAB40B	ENSG00000141542	RAB40B, member RAS oncogene family	17	82654973	82698728	82699320	82699552	233	82699463	-592
RAB40C	ENSG00000197562	RAB40C, member RAS oncogene family	16	616645	626117	618578	619393	816	619194	1933
RAB7B	ENSG00000276600	RAB7B, member RAS oncogene family	1	205983743	205992580	205973740	205974165	426	205973807	18415
RADIL	ENSG00000157927	Rap associating with DIL domain	7	4799105	4804068	4800915	4801245	331	4801076	2823
RAP1GAP2	ENSG00000132359	RAP1 GTPase activating protein 2	17	2777056	3034207	2781608	2781825	218	2781758	4552
RAPGEF1	ENSG00000107263	Rap guanine nucleotide exchange factor 1	9	131587736	131621838	131586692	131586967	276	131586857	34871
RASA3	ENSG00000185989	RAS p21 protein activator 3	13	114021409	114036193	114054966	114055261	296	114055117	-18773
RASA4	ENSG00000105808	RAS p21 protein activator 4	7	102582323	102611591	102608899	102609143	245	102608950	2448
RASSF3	ENSG00000153179	Ras association domain family member 3	12	64507001	64694912	64522207	64522616	410	64522480	15206
RBFOX1	ENSG00000078328	RNA binding fox-1 homolog 1	16	5239802	7711458	5405714	5406030	317	5405845	165912
RBFOX1	ENSG00000078328	RNA binding fox-1 homolog 1	16	6773809	7710844	6899029	6899268	240	6899095	125220
RBFOX3	ENSG00000167281	RNA binding fox-1 homolog 3	17	79233627	79424120	79412015	79412754	740	79412130	11366
RBFOX3	ENSG00000167281	RNA binding fox-1 homolog 3	17	79115698	79183472	79174353	79174682	330	79174553	8790
RBM19	ENSG00000122965	RNA binding motif protein 19	12	113822687	113858904	113840164	113840695	532	113840491	18209
RBPJ	ENSG00000168214	recombination signal binding protein for immunoglobulin kappa J region	4	26420570	26424994	26406549	26406977	429	26406801	-13593
RCN1	ENSG00000049449	reticulocalbin 1	11	32090904	32105755	32081281	32081635	355	32081443	-9269
RDM1P5	ENSG00000263818	RDM1 pseudogene 5	17	39057019	39081451	39046098	39047434	1337	39046932	-9585
RET	ENSG00000165731	ret proto-oncogene	10	43100484	43102835	43089775	43090019	245	43089850	-10465
REV3L	ENSG00000009413	REV3 like, DNA directed polymerase zeta catalytic subunit	6	111299052	111483715	111483902	111484325	424	111484097	-187
RFC3	ENSG00000133119	replication factor C subunit 3	13	33830752	33966425	33940998	33941232	235	33941098	110246
RFLNA	ENSG00000178882	refilin A	12	124289164	124316022	124273604	124273973	370	124273794	-15191
RGS20	ENSG00000147509	regulator of G protein signaling 20	8	53945325	53958697	53945573	53945800	228	53945652	248
RGS7	ENSG00000182901	regulator of G protein signaling 7	1	240775515	241355776	241306419	241306646	228	241306521	49130
RGS7	ENSG00000182901	regulator of G protein signaling 7	1	240775515	240868795	240936903	240937279	377	240937164	-68108
RGS8	ENSG00000135824	regulator of G protein signaling 8	1	182646735	182671853	182643715	182644094	380	182643921	27759
RHPN1	ENSG00000158106	rhophilin Rho GTPase binding protein 1	8	143379337	143382779	143376849	143377066	218	143376954	-2271
RIDA	ENSG00000132541	reactive intermediate imine deaminase A homolog	8	98102619	98106631	98091247	98091466	220	98091347	15165
RILPL1	ENSG00000188026	Rab interacting lysosomal protein like 1	12	123472068	123514428	123512854	123513398	545	123512912	1030
RIPK1	ENSG00000137275	receptor interacting serine/threonine kinase 1	6	3076824	3115187	3090784	3093197	2414	3092474	13960
RIPK1	ENSG00000137275	receptor interacting serine/threonine kinase 1	6	3076824	3115187	3093629	3094126	498	3093766	16805
RNA45SN2	NA	RNA, 45S pre-ribosomal N2	21	8208844	8208904	8208654	8208941	288	8208823	0
RNA5-8SN4	NA	RNA, 5.8S ribosomal N4	21	8212572	8212724	8224179	8224481	303	8224433	11607
RNA5-8SN4	NA	RNA, 5.8S ribosomal N4	21	8212572	8212724	8218751	8218990	240	8218864	6179
RNA5-8SN4	NA	RNA, 5.8S ribosomal N4	21	8212572	8212724	8219354	8219691	338	8219553	6782
RNA5-8SN4	NA	RNA, 5.8S ribosomal N4	21	8212572	8212724	8212292	8212720	429	8212367	0
RNA5-8SN4	NA	RNA, 5.8S ribosomal N4	21	8212572	8212724	8213824	8214225	402	8214017	1252
RNA5-8SN4	NA	RNA, 5.8S ribosomal N4	21	8395607	8395759	8396966	8397218	253	8397070	1359
RNA5-8SN4	NA	RNA, 5.8S ribosomal N4	21	8439823	8439975	8441260	8441484	225	8441398	1437
RNA5S17	ENSG00000200370	RNA, 5S ribosomal 17	1	228646040	228646158	228639223	228639587	365	228639261	6571
RNA5S17	ENSG00000200370	RNA, 5S ribosomal 17	1	228612509	228612627	228613236	228613470	235	228613290	-609
RNA5S17	ENSG00000200370	RNA, 5S ribosomal 17	1	228630390	228630508	228631120	228631377	258	228631206	-612
RNASET2	ENSG00000026297	ribonuclease T2	6	166929518	166933049	166930426	166930899	474	166930554	2150
RNF216	ENSG00000011275	ring finger protein 216	7	5622927	5650015	5634603	5634900	298	5634765	15115
ROCK1P1	ENSG00000263006	Rho associated coiled-coil containing protein kinase 1 pseudogene 1	18	109065	122219	107251	107469	219	107438	-1596
ROR2	ENSG00000169071	receptor tyrosine kinase like orphan receptor 2	9	91755940	91775781	91711542	91711759	218	91711725	64022
RPL23AP7	NA	ribosomal protein L23a pseudogene 7	2	113610502	113627040	113614023	113614442	420	113614201	12598
RPL23AP82	NA	ribosomal protein L23a pseudogene 82	22	50783862	50801309	50796506	50796922	417	50796726	12644
RPL23AP87	ENSG00000232938	ribosomal protein L23a pseudogene 87	17	83226897	83240804	83237729	83238143	415	83237930	10832
RPL39L	ENSG00000163923	ribosomal protein L39 like	3	187120948	187180908	187183226	187183593	368	187183424	-2318
RPS19	ENSG00000105372	ribosomal protein S19	19	41860255	41861606	41860140	41861012	873	41860739	0
RPS27L	ENSG00000185088	ribosomal protein S27 like	15	63153853	63157281	63156945	63157602	658	63157303	0
RPS6KA2	ENSG00000071242	ribosomal protein S6 kinase A2	6	166504599	166757911	166783865	166784146	282	166783977	-25954
RPS6KA2	ENSG00000071242	ribosomal protein S6 kinase A2	6	166510280	166627972	166647806	166648307	502	166648115	-19834
RPTOR	ENSG00000141564	regulatory associated protein of MTOR complex 1	17	80708933	80754104	80634107	80634926	820	80634302	-74007
RPTOR	ENSG00000141564	regulatory associated protein of MTOR complex 1	17	80708933	80754104	80694186	80694623	438	80694353	-14310
RRAD	ENSG00000166592	RRAD, Ras related glycolysis inhibitor and calcium channel regulator	16	66921685	66925644	66927629	66928391	763	66928002	-1985
RRM2B	ENSG00000048392	ribonucleotide reductase regulatory TP53 inducible subunit M2B	8	102205625	102238775	102236528	102237200	673	102236829	1575
RRP1	ENSG00000160214	ribosomal RNA processing 1	21	43789513	43797537	43786563	43787099	537	43786774	-2414
RUNX2	ENSG00000124813	RUNX family transcription factor 2	6	45422577	45547305	45553982	45554231	250	45554135	131405
RXRA	ENSG00000186350	retinoid X receptor alpha	9	134326580	134437019	134339413	134339743	331	134339681	12833
S100A2	ENSG00000196754	S100 calcium binding protein A2	1	153561340	153567890	153567556	153567901	346	153567722	0
SACS-AS1	ENSG00000229558	SACS antisense RNA 1	13	23418971	23428869	23399248	23399766	519	23399510	-19205
SAMD12-AS1	ENSG00000281641	SAMD12 antisense RNA 1	8	118621001	118764285	118530837	118531142	306	118530984	-89859
SARDH	ENSG00000123453	sarcosine dehydrogenase	9	133725393	133739955	133785955	133786489	535	133786168	-46000
SBF1	ENSG00000100241	SET binding factor 1	22	50445000	50475024	50476757	50477208	452	50477014	-1733
SBF2	ENSG00000133812	SET binding factor 2	11	9993012	10044606	10044455	10045166	712	10044768	0
SCAMP1-AS1	ENSG00000245556	SCAMP1 antisense RNA 1	5	78342365	78360393	78345490	78345994	505	78345837	14399
SCGB2A1	ENSG00000124939	secretoglobin family 2A member 1	11	62208668	62213939	62222944	62223254	311	62223079	14276
SCML4	ENSG00000146285	Scm polycomb group protein like 4	6	107720709	107744054	107748785	107749004	220	107748931	-4731
SCN5A	ENSG00000183873	sodium voltage-gated channel alpha subunit 5	3	38552981	38554549	38539297	38539515	219	38539417	15034
SCNN1D	ENSG00000162572	sodium channel epithelial 1 delta subunit	1	1287109	1290943	1288391	1288627	237	1288505	1282
SCOC	ENSG00000153130	short coiled-coil protein	4	140257286	140382556	140287121	140287608	488	140287439	29835
SCOC	ENSG00000153130	short coiled-coil protein	4	140257286	140382556	140288775	140289077	303	140288909	31489
SDHAF3	ENSG00000196636	succinate dehydrogenase complex assembly factor 3	7	97142681	97181647	97167748	97168167	420	97167891	25067
SDK1	ENSG00000146555	sidekick cell adhesion molecule 1	7	4232887	4237671	4264471	4264715	245	4264544	31584
SDK2	ENSG00000069188	sidekick cell adhesion molecule 2	17	73334384	73644089	73614229	73614486	258	73614322	29603
SEMA3B	ENSG00000012171	semaphorin 3B	3	50268874	50277139	50268372	50268590	219	50268510	-284
SEMA6A	ENSG00000092421	semaphorin 6A	5	116488915	116502677	116518592	116518805	214	116518640	-15915
SEPTIN10	ENSG00000186522	septin 10	2	109564215	109567853	109466757	109467045	289	109466946	100808
SERINC2	ENSG00000168528	serine incorporator 2	1	31413813	31434680	31431722	31432113	392	31431982	17909
SESN1	ENSG00000080546	sestrin 1	6	108986442	109008988	109008862	109009180	319	109009061	0
SEZ6L	ENSG00000100095	seizure related 6 homolog like	22	26347789	26351456	26327332	26327692	361	26327406	-20097
SFSWAP	ENSG00000061936	splicing factor SWAP	12	131723258	131727034	131720954	131721205	252	131721077	-2053
SH3BP2	ENSG00000087266	SH3 domain binding protein 2	4	2826696	2834289	2826341	2826981	641	2826544	0
SH3TC1	ENSG00000125089	SH3 domain and tetratricopeptide repeats 1	4	8182072	8212829	8180706	8180927	222	8180905	-1145
SHANK1	ENSG00000161681	SH3 and multiple ankyrin repeat domains 1	19	50661941	50719450	50720292	50720508	217	50720446	-842
SHANK2	ENSG00000162105	SH3 and multiple ankyrin repeat domains 2	11	70654146	70807074	70769698	70769988	291	70769827	37086
SHANK2	ENSG00000162105	SH3 and multiple ankyrin repeat domains 2	11	70952702	71094688	71097969	71098204	236	71098036	-3281
SHANK2	ENSG00000162105	SH3 and multiple ankyrin repeat domains 2	11	70896385	71092477	71090293	71090541	249	71090377	1936
SHANK2-AS1	ENSG00000226627	SHANK2 antisense RNA 1	11	70631094	70635490	70636244	70636503	260	70636445	5150
SHANK3	ENSG00000251322	SH3 and multiple ankyrin repeat domains 3	22	50674642	50733210	50675492	50675771	280	50675657	850
SHB	ENSG00000107338	SH2 domain containing adaptor protein B	9	37588413	38068687	37992750	37992963	214	37992856	75724
SHC2	ENSG00000129946	SHC adaptor protein 2	19	416589	422828	429135	429349	215	429293	-6307
SHC2	ENSG00000129946	SHC adaptor protein 2	19	417200	436268	429673	430277	605	429726	5991
SHISA7	ENSG00000187902	shisa family member 7	19	55431976	55442337	55434372	55435142	771	55434996	7195
SHISA9	ENSG00000237515	shisa family member 9	16	13082380	13235293	13069229	13069539	311	13069366	-12841
SIL1	ENSG00000120725	SIL1 nucleotide exchange factor	5	138946720	139198398	139232184	139232640	457	139232438	-33786
SIPA1L3	ENSG00000105738	signal induced proliferation associated 1 like 3	19	38110199	38119493	38112009	38112236	228	38112112	1810
SLC12A4	ENSG00000124067	solute carrier family 12 member 4	16	67944482	67966878	67966009	67966498	490	67966300	380
SLC12A7	ENSG00000113504	solute carrier family 12 member 7	5	1057528	1075434	1073182	1073876	695	1073359	1558
SLC16A10	ENSG00000112394	solute carrier family 16 member 10	6	111087578	111223020	111107079	111107405	327	111107263	19501
SLC22A31	ENSG00000259803	solute carrier family 22 member 31	16	89196151	89198840	89185902	89187086	1185	89186615	11754
SLC25A12	ENSG00000115840	solute carrier family 25 member 12	2	171784832	171788942	171790201	171790476	276	171790342	-1259
SLC26A11	ENSG00000181045	solute carrier family 26 member 11	17	80225582	80237010	80224160	80224407	248	80224343	-1175
SLC2A5	ENSG00000142583	solute carrier family 2 member 5	1	9040080	9069604	9059938	9060318	381	9060150	9286
SLC38A10	ENSG00000157637	solute carrier family 38 member 10	17	81282189	81295547	81300771	81301073	303	81300904	-5224
SLC40A1	ENSG00000138449	solute carrier family 40 member 1	2	189565513	189583758	189585572	189585785	214	189585647	-1814
SLC4A4	ENSG00000080493	solute carrier family 4 member 4	4	71339053	71473319	71297157	71297412	256	71297269	-41641
SLC5A9	ENSG00000117834	solute carrier family 5 member 9	1	48229080	48231578	48227033	48227577	545	48227400	-1503
SLC6A11	ENSG00000132164	solute carrier family 6 member 11	3	10816201	10825498	10873628	10873890	263	10873785	57427
SLC6A18	ENSG00000164363	solute carrier family 6 member 18	5	1225355	1246189	1222468	1222725	258	1222540	-2630
SLC6A19	ENSG00000174358	solute carrier family 6 member 19	5	1201595	1225117	1211645	1211887	243	1211717	10050
SLC6A3	ENSG00000142319	solute carrier family 6 member 3	5	1394029	1401307	1402714	1402942	229	1402851	-1407
SLC9A9-AS1	ENSG00000240012	SLC9A9 antisense RNA 1	3	143342246	143347071	143263915	143264183	269	143264003	-78063
SMARCA2	ENSG00000080503	SWI/SNF related, matrix associated, actin dependent regulator of chromatin, subfamily a, member 2	9	2181571	2186183	2228885	2229308	424	2229040	47314
SMARCB1	ENSG00000099956	SWI/SNF related, matrix associated, actin dependent regulator of chromatin, subfamily b, member 1	22	23823108	23834353	23825853	23826580	728	23826064	2745
SMOC2	ENSG00000112562	SPARC related modular calcium binding 2	6	168441151	168667994	168518926	168519139	214	168518992	77775
SMYD3	ENSG00000185420	SET and MYND domain containing 3	1	245858562	246193727	246172437	246172780	344	246172736	20947
SNAP25-AS1	ENSG00000227906	SNAP25 antisense RNA 1	20	10025616	10035324	10119465	10119716	252	10119528	-84141
SNAP29	ENSG00000099940	synaptosome associated protein 29	22	20859483	20887819	20883673	20883886	214	20883757	24190
SNAP47	ENSG00000143740	synaptosome associated protein 47	1	227748154	227770744	227767357	227767622	266	227767437	19203
SNED1	ENSG00000162804	sushi, nidogen and EGF like domains 1	2	240998838	241073986	240984723	240984995	273	240984787	-13843
SNORA20B	ENSG00000206947	small nucleolar RNA, H/ACA box 20B	7	39329003	39329134	39260466	39260738	273	39260519	68396
SNRPN	ENSG00000128739	small nuclear ribonucleoprotein polypeptide N	15	24856601	24974434	24858870	24859232	363	24859054	2269
SNTG1	ENSG00000147481	syntrophin gamma 1	8	50553050	50709183	50579730	50580060	331	50579869	26680
SNTG2	ENSG00000172554	syntrophin gamma 2	2	1247325	1256604	1251519	1251849	331	1251554	4194
SNTG2	ENSG00000172554	syntrophin gamma 2	2	950939	1367613	981565	981801	237	981692	30626
SNTG2	ENSG00000172554	syntrophin gamma 2	2	1163247	1220057	1154862	1155278	417	1155255	-7969
SOHLH1	ENSG00000165643	spermatogenesis and oogenesis specific basic helix-loop-helix 1	9	135693407	135699528	135691227	135691797	571	135691423	7731
SORCS2	ENSG00000184985	sortilin related VPS10 domain containing receptor 2	4	7381898	7661529	7386473	7387067	595	7386680	4575
SORCS2	ENSG00000184985	sortilin related VPS10 domain containing receptor 2	4	7381898	7661529	7387171	7388085	915	7387851	5273
SORCS2	ENSG00000184985	sortilin related VPS10 domain containing receptor 2	4	7734280	7740720	7702280	7702934	655	7702454	-31346
SORCS3-AS1	ENSG00000226387	SORCS3 antisense RNA 1	10	104664608	104666200	104809212	104809548	337	104809384	-143012
SPAAR	ENSG00000235387	small regulatory polypeptide of amino acid response	9	35909492	35937153	35913537	35914271	735	35913885	4045
SPIRE1	ENSG00000134278	spire type actin nucleation factor 1	18	12449666	12493149	12478298	12478579	282	12478444	14570
SPNS3	ENSG00000182557	sphingolipid transporter 3 (putative)	17	4433963	4488208	4438504	4438896	393	4438878	4541
SPPL2B	ENSG00000005206	signal peptide peptidase like 2B	19	2337111	2339877	2336121	2336396	276	2336231	-715
SRC	ENSG00000197122	SRC proto-oncogene, non-receptor tyrosine kinase	20	37393745	37397746	37394752	37395356	605	37395010	1007
SRGAP2	ENSG00000266028	SLIT-ROBO Rho GTPase activating protein 2	1	206312148	206392904	206299949	206300521	573	206300177	-11627
SRGAP2B	ENSG00000196369	SLIT-ROBO Rho GTPase activating protein 2B	1	144897236	144955446	144997929	144998533	605	144998327	-42483
SRGAP2C	ENSG00000171943	SLIT-ROBO Rho GTPase activating protein 2C	1	121187102	121387966	121281474	121282021	548	121281684	94372
SRSF8	ENSG00000263465	serine and arginine rich splicing factor 8	11	95067197	95071224	95065441	95065717	277	95065573	-1480
SSUH2	ENSG00000125046	ssu-2 homolog	3	8619595	8682071	8691337	8691630	294	8691470	-9266
ST18	ENSG00000147488	ST18 C2H2C-type zinc finger transcription factor	8	52408983	52460959	52438989	52439278	290	52439100	21681
ST5	ENSG00000166444	suppression of tumorigenicity 5	11	8731133	8831939	8832655	8832971	317	8832731	-716
STARD8	ENSG00000130052	StAR related lipid transfer domain containing 8	23	68647768	68725836	68652888	68653306	419	68653053	5120
STAT5B	ENSG00000173757	signal transducer and activator of transcription 5B	17	42210417	42217871	42221909	42222138	230	42222042	-4038
STAT6	ENSG00000166888	signal transducer and activator of transcription 6	12	57096243	57097290	57096056	57096450	395	57096250	840
STK32C	ENSG00000165752	serine/threonine kinase 32C	10	132207492	132249108	132267242	132268019	778	132267816	-18134
STK32C	ENSG00000165752	serine/threonine kinase 32C	10	132207492	132249108	132268231	132268646	416	132268401	-19123
STON1-GTF2A1L	ENSG00000068781	STON1-GTF2A1L readthrough	2	48768962	48776481	48841098	48841639	542	48841339	72136
STX18-AS1	ENSG00000247708	STX18 antisense RNA 1 (head to head)	4	4649424	4708600	4648235	4648579	345	4648375	-845
STXBP2	ENSG00000076944	syntaxin binding protein 2	19	7639841	7641201	7640057	7640420	364	7640242	216
STXBP5-AS1	NA	STXBP5 antisense RNA 1	6	146861806	147119463	147044212	147044607	396	147044403	74856
SUGCT	ENSG00000175600	succinyl-CoA:glutarate-CoA transferase	7	40793182	40860757	40717334	40717664	331	40717484	-75518
SWAP70	ENSG00000133789	switching B cell complex subunit SWAP70	11	9720066	9738259	9705761	9706283	523	9705935	-13783
SYNE1	ENSG00000131018	spectrin repeat containing nuclear envelope protein 1	6	152255626	152268171	152262784	152263154	371	152262959	5017
SYNE1	ENSG00000131018	spectrin repeat containing nuclear envelope protein 1	6	152121687	152218385	152221740	152222371	632	152222114	-3355
SYT2	ENSG00000143858	synaptotagmin 2	1	202590596	202643453	202624872	202625232	361	202625034	18221
SYT6	ENSG00000134207	synaptotagmin 6	1	114089327	114153919	114218816	114219161	346	114219019	-64897
SYT8	ENSG00000149043	synaptotagmin 8	11	1831087	1837521	1830558	1831125	568	1830822	0
SYTL2	ENSG00000137501	synaptotagmin like 2	11	85694275	85811129	85806933	85807202	270	85807038	3927
SZT2	ENSG00000198198	SZT2 subunit of KICSTOR complex	1	43420757	43429489	43423513	43423760	248	43423525	2756
TAB2	ENSG00000055208	TGF-beta activated kinase 1 (MAP3K7) binding protein 2	6	149342657	149411611	149336604	149336858	255	149336742	-5799
TAGAP	ENSG00000164691	T cell activation RhoGTPase activating protein	6	159042192	159095823	159111866	159112357	492	159112127	-16043
TAPT1	ENSG00000169762	transmembrane anterior posterior transformation 1	4	16186781	16227410	16303156	16303511	356	16303258	-75746
TBC1D16	ENSG00000167291	TBC1 domain family member 16	17	79932343	80035848	80024334	80024795	462	80024498	11053
TBC1D22A-AS1	ENSG00000280080	TBC1D22A antisense RNA 1	22	46914092	46916042	47003460	47004334	875	47003791	-87418
TCERG1L-AS1	ENSG00000230098	TCERG1L antisense RNA 1	10	131095218	131095777	131176424	131176729	306	131176586	81206
TCP10L2	ENSG00000166984	t-complex 10 like 2	6	167170593	167182908	167169137	167169409	273	167169389	-1184
TEKT4P2	ENSG00000188681	tektin 4 pseudogene 2	21	9068361	9129752	9325484	9325697	214	9325506	-195732
TERT	ENSG00000164362	telomerase reverse transcriptase	5	1253728	1294989	1290770	1290983	214	1290951	4006
TET2	ENSG00000168769	tet methylcytosine dioxygenase 2	4	105145875	105242771	105022939	105023152	214	105023095	-122723
TFAP2E	ENSG00000116819	transcription factor AP-2 epsilon	1	35577736	35595261	35590963	35591219	257	35591033	13227
TG	ENSG00000042832	thyroglobulin	8	132897689	133134897	132892768	132893070	303	132892967	-4619
THBS2	ENSG00000186340	thrombospondin 2	6	169217454	169223440	169224177	169224485	309	169224353	-737
THBS2	ENSG00000186340	thrombospondin 2	6	169246065	169248680	169247675	169247981	307	169247815	699
THOC3	ENSG00000051596	THO complex 3	5	175959533	175968315	175985844	175986221	378	175985986	-17529
THSD4-AS1	NA	THSD4 antisense RNA 1	15	71167008	71189042	71199584	71199929	346	71199667	-10542
TIGAR	ENSG00000078237	TP53 induced glycolysis regulatory phosphatase	12	4321205	4354593	4321352	4321646	295	4321498	147
TIMM21	ENSG00000075336	translocase of inner mitochondrial membrane 21	18	74148782	74155493	74149761	74150252	492	74149972	979
TJP3	ENSG00000105289	tight junction protein 3	19	3708109	3750812	3707948	3708216	269	3708007	0
TLE1	ENSG00000196781	TLE family member 1, transcriptional corepressor	9	81599865	81613522	81592220	81592533	314	81592389	20989
TMEM132D	ENSG00000151952	transmembrane protein 132D	12	129071726	129903666	129817936	129818572	637	129818062	85094
TMEM163	ENSG00000152128	transmembrane protein 163	2	134455764	134470036	134590741	134591196	456	134590984	-120705
TMEM174	ENSG00000164325	transmembrane protein 174	5	73173195	73175143	73236734	73237020	287	73236915	63539
TMEM18	ENSG00000151353	transmembrane protein 18	2	667335	677439	728101	728904	804	728401	-50662
TMEM225B	ENSG00000244219	transmembrane protein 225B	7	99598066	99610813	99587340	99587553	214	99587448	-10513
TMEM241	ENSG00000134490	transmembrane protein 241	18	23204387	23331215	23277461	23277829	369	23277622	53386
TMEM242	ENSG00000215712	transmembrane protein 242	6	157289386	157323601	157311874	157312202	329	157312016	11399
TMEM255B	ENSG00000184497	transmembrane protein 255B	13	113768136	113799857	113774851	113775122	272	113774993	6715
TMEM255B	ENSG00000184497	transmembrane protein 255B	13	113799888	113804890	113795691	113796473	783	113796260	-3415
TMEM260	ENSG00000070269	transmembrane protein 260	14	56636516	56650606	56666264	56666659	396	56666536	29748
TMEM30A	ENSG00000112697	transmembrane protein 30A	6	75253613	75272900	75272190	75272585	396	75272379	315
TMPRSS6	ENSG00000187045	transmembrane serine protease 6	22	37065436	37109713	37111278	37111495	218	37111443	-1565
TNFRSF10B	ENSG00000120889	TNF receptor superfamily member 10b	8	23022311	23069021	23068625	23068959	335	23068876	62
TNFRSF1B	ENSG00000028137	TNF receptor superfamily member 1B	1	12191838	12193008	12206861	12207292	432	12207150	15023
TNRC6C	ENSG00000078687	trinucleotide repeat containing adaptor 6C	17	78051067	78077779	78054493	78055021	529	78054772	3426
TNS1	ENSG00000079308	tensin 1	2	217809714	217810304	217805564	217805804	241	217805564	4500
TOGARAM2	ENSG00000189350	TOG array regulator of axonemal microtubules 2	2	29014467	29052230	29005815	29006499	685	29006267	-7968
TOM1	ENSG00000100284	target of myb1 membrane trafficking protein	22	35344186	35347983	35342917	35343559	643	35343325	-627
TOM1	ENSG00000100284	target of myb1 membrane trafficking protein	22	35344186	35347983	35343636	35343850	215	35343675	-336
TOP1MT	ENSG00000184428	DNA topoisomerase I mitochondrial	8	143304384	143315807	143321359	143323490	2132	143323045	-5552
TOP1MT	ENSG00000184428	DNA topoisomerase I mitochondrial	8	143325355	143329433	143323614	143323836	223	143323651	5597
TOX2	ENSG00000124191	TOX high mobility group box family member 2	20	43945705	44069616	43969098	43969319	222	43969172	23393
TP53TG1	ENSG00000182165	TP53 target 1	7	87325347	87345463	87323148	87323430	283	87323265	22033
TP53TG1	ENSG00000182165	TP53 target 1	7	87325347	87345463	87330862	87331331	470	87331130	14132
TPD52	ENSG00000076554	tumor protein D52	8	80037866	80064670	80068401	80068941	541	80068682	-3731
TPO	ENSG00000115705	thyroid peroxidase	2	1484669	1516982	1488742	1489587	846	1489115	4073
TRANK1	ENSG00000168016	tetratricopeptide repeat and ankyrin repeat containing 1	3	36826826	36944861	36933073	36933298	226	36933181	11563
TRAPPC9	ENSG00000167632	trafficking protein particle complex 9	8	139988740	140238493	140196348	140196748	401	140196356	41745
TRAPPC9	ENSG00000167632	trafficking protein particle complex 9	8	139730996	139881295	139894676	139895236	561	139894962	-13381
TREML2	ENSG00000112195	triggering receptor expressed on myeloid cells like 2	6	41190277	41201194	41189551	41190288	738	41190044	10906
TRIB3	ENSG00000101255	tribbles pseudokinase 3	20	381297	396748	391243	391456	214	391317	9946
TRIM22	ENSG00000132274	tripartite motif containing 22	11	5691027	5698476	5690192	5690894	703	5690522	-133
TRIM55	ENSG00000147573	tripartite motif containing 55	8	66126896	66175485	66113308	66114091	784	66113639	-12805
TRIM55	ENSG00000147573	tripartite motif containing 55	8	66126896	66175485	66124295	66124600	306	66124439	-2296
TRPC2	ENSG00000182048	transient receptor potential cation channel subfamily C member 2 (pseudogene)	11	3609901	3637549	3616160	3616418	259	3616312	6259
TRPM2-AS	NA	TRPM2 antisense RNA	21	44414595	44416740	44403510	44403846	337	44403684	12894
TRRAP	ENSG00000196367	transformation/transcription domain associated protein	7	98970187	99036477	98946469	98946717	249	98946601	-23470
TSC22D1	ENSG00000102804	TSC22 domain family member 1	13	44538326	44573345	44551154	44551454	301	44551395	21891
TSGA10	ENSG00000135951	testis specific 10	2	99018200	99078928	99040850	99041346	497	99041020	37582
TSNARE1	ENSG00000171045	t-SNARE domain containing 1	8	142344260	142402888	142390616	142391261	646	142390929	11627
TSNARE1	ENSG00000171045	t-SNARE domain containing 1	8	142300116	142326225	142330498	142330715	218	142330622	-4273
TSNARE1	ENSG00000171045	t-SNARE domain containing 1	8	142300116	142326225	142328236	142328522	287	142328420	-2011
TSPAN32	ENSG00000064201	tetraspanin 32	11	2316636	2318142	2327247	2327460	214	2327291	10611
TSPAN9	ENSG00000011105	tetraspanin 9	12	3215251	3281281	3217314	3217580	267	3217416	2063
TSPEAR-AS1	ENSG00000235890	TSPEAR antisense RNA 1	21	44510686	44515623	44511409	44511680	272	44511554	723
TTC12	ENSG00000149292	tetratricopeptide repeat domain 12	11	113341655	113359997	113344056	113344367	312	113344240	2401
TTC28	ENSG00000100154	tetratricopeptide repeat domain 28	22	27978014	28306645	28316114	28316327	214	28316140	-9469
TTF1	ENSG00000125482	transcription termination factor 1	9	132375735	132379205	132377390	132378337	948	132378040	868
TTLL10	ENSG00000162571	tubulin tyrosine ligase like 10	1	1179697	1185864	1176993	1177226	234	1177121	-2471
TUBA3C	ENSG00000198033	tubulin alpha 3c	13	19173782	19181795	19137479	19137716	238	19137672	44079
TUBA3C	ENSG00000198033	tubulin alpha 3c	13	19173782	19181795	19138059	19138277	219	19138166	43518
TWIST2	ENSG00000233608	twist family bHLH transcription factor 2	2	238848032	238910543	238870242	238870485	244	238870432	22210
TXNRD2	ENSG00000184470	thioredoxin reductase 2	22	19895016	19915789	19909674	19909954	281	19909751	5835
UBAC2	ENSG00000134882	UBA domain containing 2	13	99367787	99377650	99414479	99414787	309	99414637	46692
UBE2G2	ENSG00000184787	ubiquitin conjugating enzyme E2 G2	21	44769040	44775436	44766233	44766621	389	44766423	8815
UBE2QL1	ENSG00000215218	ubiquitin conjugating enzyme E2 Q family like 1	5	6448623	6494909	6447497	6447848	352	6447780	-775
UBE2QL1	ENSG00000215218	ubiquitin conjugating enzyme E2 Q family like 1	5	6448623	6494909	6448099	6448522	424	6448268	-101
UCN3	ENSG00000178473	urocortin 3	10	5365009	5374692	5370013	5370968	956	5370106	5004
UPF1	ENSG00000005007	UPF1 RNA helicase and ATPase	19	18862933	18868229	18868742	18868972	231	18868821	5809
USP49	ENSG00000164663	ubiquitin specific peptidase 49	6	41796498	41887329	41846519	41846998	480	41846784	40331
USP9X	ENSG00000124486	ubiquitin specific peptidase 9 X-linked	23	41195905	41198571	41192823	41193260	438	41193133	-2645
UTF1	ENSG00000171794	undifferentiated embryonic cell transcription factor 1	10	133230274	133231558	133225559	133225832	274	133225696	-4442
UTF1	ENSG00000171794	undifferentiated embryonic cell transcription factor 1	10	133230274	133231558	133209131	133209422	292	133209238	-20852
UTF1	ENSG00000171794	undifferentiated embryonic cell transcription factor 1	10	133230274	133231558	133223535	133223913	379	133223619	-6361
UTP14C	ENSG00000253797	UTP14C small subunit processome component	13	52024691	52033600	52026621	52026971	351	52026659	1930
VAV2	ENSG00000160293	vav guanine nucleotide exchange factor 2	9	133925851	133939301	133881177	133881488	312	133881374	57813
VAV2	ENSG00000160293	vav guanine nucleotide exchange factor 2	9	133925851	133939301	133915718	133916127	410	133915796	23174
VPS35L	ENSG00000103544	VPS35 endosomal protein sorting factor like	16	19647847	19652691	19646158	19646430	273	19646157	-1417
VWA5B2	ENSG00000145198	von Willebrand factor A domain containing 5B2	3	184235019	184236646	184235564	184235803	240	184235685	545
VWA8	ENSG00000102763	von Willebrand factor A domain containing 8	13	41865591	41868403	41802886	41803414	529	41803009	64989
VWC2	ENSG00000188730	von Willebrand factor C domain containing 2	7	49773661	49921950	49788356	49788769	414	49788641	14695
VWCE	ENSG00000167992	von Willebrand factor C and EGF domains	11	61286263	61295026	61294554	61294787	234	61294678	239
VWCE	ENSG00000167992	von Willebrand factor C and EGF domains	11	61258290	61295424	61297745	61298002	258	61297910	-2321
WASF1	ENSG00000112290	WASP family member 1	6	110108528	110179649	110123897	110124286	390	110124086	55363
WDR27	ENSG00000184465	WD repeat domain 27	6	169457212	169649233	169637558	169637775	218	169637682	11458
WDR4	ENSG00000160193	WD repeat domain 4	21	42849226	42879275	42840754	42841109	356	42840967	38166
WDR4	ENSG00000160193	WD repeat domain 4	21	42849226	42879275	42848496	42849169	674	42848657	30106
WDR60	ENSG00000126870	WD repeat domain 60	7	158934193	158956747	158920153	158920422	270	158920323	-13771
WNT10A	ENSG00000135925	Wnt family member 10A	2	218883850	218890099	218890518	218890768	251	218890725	6668
WNT7B	ENSG00000188064	Wnt family member 7B	22	45922111	45972715	45942800	45943071	272	45942952	29644
WSCD1	ENSG00000179314	WSC domain containing 1	17	6070424	6088104	6069949	6070168	220	6070004	-256
XKR4	ENSG00000206579	XK related 4	8	55102457	55526149	55210744	55211151	408	55211013	108287
XKR4	ENSG00000206579	XK related 4	8	55102457	55526149	55215094	55215398	305	55215228	112637
XRCC5	ENSG00000079246	X-ray repair cross complementing 5	2	216107464	216206303	216098704	216099286	583	216098916	-8178
XXYLT1	ENSG00000173950	xyloside xylosyltransferase 1	3	195069715	195122192	195110511	195110813	303	195110722	11379
ZBTB7A	ENSG00000178951	zinc finger and BTB domain containing 7A	19	4047742	4065732	4053418	4053736	319	4053583	11996
ZC3H3	ENSG00000014164	zinc finger CCCH-type containing 3	8	143484497	143507840	143478894	143479173	280	143479100	28667
ZC3H4	ENSG00000130749	zinc finger CCCH-type containing 4	19	47093749	47094487	47089833	47090133	301	47089991	4354
ZDHHC14	ENSG00000175048	zinc finger DHHC-type containing 14	6	157631122	157673529	157648550	157648878	329	157648695	17428
ZFAND3	ENSG00000156639	zinc finger AN1-type containing 3	6	38142997	38152995	38245305	38245520	216	38245359	102308
ZFAT	ENSG00000066827	zinc finger and AT-hook domain containing	8	134512574	134594885	134584230	134584454	225	134584348	10431
ZMIZ1	ENSG00000108175	zinc finger MIZ-type containing 1	10	79069035	79316519	79099865	79100210	346	79100020	30830
ZMIZ1	ENSG00000108175	zinc finger MIZ-type containing 1	10	79069035	79316519	79108962	79109288	327	79109192	39927
ZNF16	ENSG00000170631	zinc finger protein 16	8	144932144	144948035	144946948	144947202	255	144946980	833
ZNF236	ENSG00000130856	zinc finger protein 236	18	76898092	76899123	76897009	76897783	775	76897300	-309
ZNF236	ENSG00000130856	zinc finger protein 236	18	76898092	76899123	76895461	76896048	588	76895642	-2044
ZNF251	ENSG00000198169	zinc finger protein 251	8	144753454	144755441	144701096	144702288	1193	144702016	53153
ZNF322	ENSG00000181315	zinc finger protein 322	6	26634393	26659752	26687020	26687307	288	26687166	-27268
ZNF436-AS1	ENSG00000249087	ZNF436 antisense RNA 1	1	23371144	23371783	23392344	23392767	424	23392607	21200
ZNF516	ENSG00000101493	zinc finger protein 516	18	76361768	76380285	76418147	76418404	258	76418278	-37862
ZNF554	ENSG00000172006	zinc finger protein 554	19	2819950	2834154	2823110	2823326	217	2823250	3160
ZNF561-AS1	ENSG00000267106	ZNF561 antisense RNA 1 (head to head)	19	9621553	9632372	9621859	9622239	381	9622046	306
ZNF605	ENSG00000196458	zinc finger protein 605	12	132945716	132948615	132951699	132951957	259	132951787	-3084
ZNF605	ENSG00000196458	zinc finger protein 605	12	132945716	132948615	132951055	132951327	273	132951223	-2440
ZNF608	ENSG00000168916	zinc finger protein 608	5	124636913	124644337	124646606	124646879	274	124646722	-2269
ZNF696	ENSG00000185730	zinc finger protein 696	8	143289676	143295964	143289053	143289286	234	143289085	-390
ZNF778	ENSG00000170100	zinc finger protein 778	16	89224634	89226778	89233398	89233657	260	89233605	8764
ZNRF3	ENSG00000183579	zinc and ring finger 3	22	28987052	29053965	28983168	28983773	606	28983380	-3279

## Sheet: WORKSHEET 2
HGNC SYMBOL
AA06
AATK
ABCB9
ABCC11
ABCC5
ABCG1
ABLIM2
ABR
ACAP3
ACKR2
ACOX3
ACSBG2
ACSF3
ACSS1
ACTB
ACY3
ADA
ADAM12
ADAMTS16
ADAMTS9
ADAR
ADARB1
ADARB2
ADCY8
ADCYAP1R1
ADGRA1
ADGRA3
ADGRB1
ADGRB2
ADGRD1
ADGRG1
ADGRL1
ADNP2
ADPRHL1
ADRA1D
ADRA2C
ADSSL1
AEBP2
AEN
AFAP1L2
AGAP1
AGPAT3
AGPAT4
AGRN
AHDC1
AHRR
AKAP6
ALDH1A2
ALDH3B2
ALG12
ALKAL1
ALOX5
AMZ1
AMZ2P1
ANGPT2
ANK1
ANKLE2
ANKRD11
ANKRD18B
ANKRD18CP
ANKRD29
ANKRD30BP2
ANKRD46
ANO2
ANO7
ANTXRLP1
APBA2
APBB1
APBB2
APCDD1L
ARHGAP22
ARHGAP26
ARHGAP39
ARHGDIG
ARHGEF1
ARHGEF10L
ARHGEF3
ARID3A
ARMC2-AS1
ASB9P1
ASXL3
ATAD1
ATAD3A
ATF3
ATG9B
ATP11AUN
ATP12A
ATP2B2
ATXN3
AUTS2
B3GNTL1
BACH1-IT2
BAIAP2
BAIAP3
BASP1
BAX
BBC3
BBS9
BCKDHB
BGN
BICD1
BLACE
BPIFB1
BRAF
BRD7
BRF1
BTG3
BTG4
C16orf47
C17orf53
C22orf34
C2CD2
C3orf67
C3orf79
C8orf34
C8orf37-AS1
CA10
CACNA1A
CACNA1C
CACNA1C-AS1
CACNA1D
CACNA1E
CADM1
CALD1
CALN1
CAMK2B
CAMTA1
CAP2
CAPN11
CARS2
CASC19
CASKIN1
CASZ1
CAV3
CAVIN1
CBFA2T3
CBLB
CCDC158
CCDC170
CCDC187
CCDC57
CCDC60
CCDC77
CCDC85C
CCM2
CCN2
CCN4
CCNG1
CCNG2
CD300H
CD7
CDC42EP3
CDC42P3
CDH4
CDKN1A
CDRT4
CEACAM16
CELF5
CENPBD1P1
CEP112
CEP164
CEP170B
CEP68
CEP72
CEP85L
CERS5
CERS6
CFAP46
CFAP74
CFTR
CHD2
CHGA
CHRM3-AS2
CHRNA6
CHST13
CHST14
CLASP1
CLCN2
CLDN14
CLEC17A
CLEC18B
CLEC2A
CLIC6
CLMN
CLSTN2-AS1
CMAS
CMIP
CNNM4
CNOT2
COBL
COL17A1
COL18A1
COL22A1
COL4A1
COL4A2
COL5A1
COL6A4P2
COL9A3
COLEC10
COTL1
COX4I2
CRYAA
CRYL1
CSF2RA
CSMD1
CTDP1
CTNND2
CTTNBP2NL
CUX2
CXCL13
CYP3A7
CYP4F2
CYP4F3
CYP4F35P
CYTH4
CYYR1-AS1
DAAM2
DAO
DCLK1
DCLK3
DCP1B
DDB2
DDX11L16
DDX24
DDX43
DENND2D
DENND3
DERA
DIP2C
DLEU1
DLEU1-AS1
DLEU7
DLGAP2
DLGAP4
DLGAP4-AS1
DMRTB1
DNAH17
DNM2
DOCK1
DOT1L
DPH1
DPH6
DPP6
DPYSL4
DRAXIN
DRC3
DTWD1
DTX2
DTX2P1-UPK3BP1-PMS2P11
DVL1
DYNC1H1
DYRK1A
DYSF
ECE2
EDA2R
EDN2
EEFSEC
EFCAB11
EFCAB5
EFCAB6
EFNA5
EFR3A
EGFLAM
EGFR
EGLN3
EIF1B-AS1
EIF3D
ELAVL3
ELFN1
EN2
EPHA2
EPHA8
EPHB2
EPS15L1
ERG
ERICH1
ESRG
ESRP1
ESRRB
ESRRG
ETNK1
EVA1C
EVC
EVI5L
EXD3
F10
F11-AS1
FA2H
FABP6
FAIM2
FAM110B
FAM183A
FAM230E
FAM230G
FAM230J
FAM3B
FAM49A
FAM53A
FAM57B
FAM95C
FAS
FBN3
FBRSL1
FBXO15
FBXO22
FCGBP
FCMR
FGD3
FGF3
FIZ1
FLJ42969
FMN1
FOSL1
FOXI2
FOXN1
FOXN3-AS1
FOXRED1
FRG2B
FRMD1
FRY
FSCB
FSTL1
FTCD
GABRA5
GABRG3
GADD45A
GADD45B
GAK
GALNT11
GALNT9
GALR1
GAS6
GATC
GCC2
GCNT2
GDNF-AS1
GGT2
GHR
GHRHR
GIPC2
GJB5
GLRX3
GMDS
GNA14
GNG4
GOLGA2P11
GPC3
GPC6
GPHN
GPR162
GPR26
GPR39
GPRIN2
GPX1
GPX7
GRAMD1B
GRAMD4
GREM2
GRHL2
GRIK3
GRIN1
GRK1
GRK7
GRN
GSDMD
GSDME
GSG1L
GUCA2A
HACL1
HDAC4
HDAC9
HDGFL2
HDHD5
HERC5
HES2
HGFAC
HIKESHI
HIPK2
HIVEP3
HMCN2
HNRNPA3
HPCAL1
HS6ST2
HSD3B7
HTT
HUNK
IFNG-AS1
IGF2BP2-AS1
IGFBP7
IGFL3
IGSF9B
IKZF1
IL23R
IL31RA
IMMP2L
INSM1
INSR
IP6K3
IQCE
IQSEC1
ITGA9
ITIH5
ITPKB-IT1
JADE1
JADE2
JADE3
JAK2
JAKMIP1
KALRN
KCNB2
KCNIP3
KCNJ1
KCNJ12
KCNMA1
KCNN4
KCNQ1
KCNQ2
KCNQ3
KCNS3
KCNT1
KCTD16
KIAA1211L
KIF16B
KIF1A
KIF5C
KIF9
KIRREL3
KISS1
KITLG
KLHL29
KLKP1
KLRG1
KMT5B
KNDC1
KPNA1
KRT42P
KRT80
KRTAP10-6
KRTAP10-7
KSR2
LAMA5
LAMC3
LAMP5
LAPTM5
LEXM
LGR6
LINC00052
LINC00092
LINC00159
LINC00229
LINC00276
LINC00323
LINC00421
LINC00475
LINC00487
LINC00548
LINC00578
LINC00598
LINC00678
LINC00683
LINC00898
LINC00900
LINC00951
LINC00993
LINC01033
LINC01037
LINC01095
LINC01114
LINC01164
LINC01173
LINC01232
LINC01250
LINC01304
LINC01310
LINC01320
LINC01370
LINC01372
LINC01399
LINC01435
LINC01470
LINC01482
LINC01483
LINC01515
LINC01524
LINC01550
LINC01568
LINC01605
LINC01707
LINC01752
LINC01812
LINC01817
LINC01865
LINC01869
LINC01872
LINC01880
LINC01898
LINC01940
LINC01949
LINC02028
LINC02035
LINC02133
LINC02181
LINC02182
LINC02208
LINC02237
LINC02249
LINC02251
LINC02304
LINC02337
LINC02346
LINC02370
LINC02418
LINC02471
LINC02483
LINC02487
LINC02510
LINC02533
LINC02564
LINC02645
LINGO1
LMF1
LMF1-AS1
LNCAROD
LNCTAM34A
LOC100128317
LOC100129027
LOC100129697
LOC100132686
LOC100133077
LOC100134040
LOC100134317
LOC100287015
LOC100420587
LOC100505585
LOC100506271
LOC100506422
LOC100506585
LOC100507065
LOC100996325
LOC100996664
LOC101927429
LOC101927543
LOC101927551
LOC101927557
LOC101927661
LOC101927798
LOC101927815
LOC101927914
LOC101928211
LOC101928371
LOC101928417
LOC101928626
LOC101928708
LOC102546299
LOC102724908
LOC102725072
LOC102725121
LOC102725193
LOC105371267
LOC105371414
LOC105371855
LOC105371998
LOC105373100
LOC105373352
LOC105374428
LOC105377448
LOC105616981
LOC110091776
LOC200772
LOC284240
LOC284930
LOC284933
LOC285097
LOC286083
LOC339685
LOC389906
LOC401357
LOC728554
LOC729305
LOC91370
LOXHD1
LOXL2
LSM3
LTBP1
MACF1
MAD1L1
MAGI2
MAN1B1
MAP4K4
MAST3
MBOAT1
MCF2L
MDM2
MDM4
MDS2
MED4-AS1
MEGF6
MELTF-AS1
METTL15
METTL7A
METTL8
MGC4859
MGRN1
MICALL2
MIR100HG
MIR1204
MIR1250
MIR1257
MIR1272
MIR1287
MIR153-2
MIR1913
MIR1973
MIR202
MIR2116
MIR218-2
MIR30C2
MIR3118-3
MIR3127
MIR3164
MIR3177
MIR3612
MIR3648-2
MIR3659
MIR3667
MIR378D1
MIR3910-2
MIR4251
MIR4266
MIR4274
MIR4278
MIR4295
MIR4296
MIR4441
MIR4468
MIR4472-2
MIR4480
MIR4645
MIR4697HG
MIR4760
MIR4798
MIR483
MIR5003
MIR5093
MIR595
MIR6124
MIR6504
MIR6507
MIR6512
MIR6515
MIR6724-1
MIR6724-4
MIR6815
MIR6867
MIR7850
MIR8059
MIR8065
MIR8089
MIR885
MIR924HG
MLPH
MLXIP
MLYCD
MMEL1
MN1
MOB3A
MPND
MRM2
MRPS22
MSGN1
MTDH
MTFR1
MTURN
MTUS2
MTUS2-AS1
MUC12
MUC19
MYBL1
MYBPC3
MYH13
MYMK
MYO3B
MYT1
MYT1L
N4BP1
NACA4P
NALCN
NALT1
NAPA
NCKAP5-AS1
NCOR2
NCR3LG1
NDUFAF8
NDUFS7
NEAT1
NEGR1
NEO1
NEURL1
NGEF
NIPAL2
NKAIN4
NOBOX
NOC4L
NPIPB9
NPY4R
NRG3
NRXN2
NSMCE2
NTM
NTM-AS1
NTPCR
NXN
NYAP2
OBSCN
OCA2
OLFM1
OMA1
OR1E1
OR4F16
OR52K2
OSBPL3
OSER1
OSGIN1
OTOF
OTOS
OTP
PAK4
PAQR5
PARD3B
PARD6G
PARVB
PCMTD1
PCNA
PCNT
PCNX1
PCNX2
PDE10A
PDE1B
PDE4D
PDE6A
PDE9A
PDGFC
PDGFRB
PDSS2
PDXK
PDZD2
PEPD
PGF
PHF14
PHYKPL
PIAS2
PIAS4
PIDD1
PIFO
PIK3R6
PINCR
PKD1L2
PKHD1
PKN1
PKN2
PLA2G4F
PLAAT4
PLCG2
PLCXD1
PLEKHA2
PLEKHG4B
PLEKHN1
PLK2
PLK3
PLSCR5
PLXNA2
POC1A
POLE
POLN
POLR2J4
PON3
POTEH
POU2F2
PPARGC1B
PPDPFL
PPL
PPP1R37
PPP2R2C
PPP2R3B
PPP4R3A
PPP4R4
PRAG1
PRDM1
PRDM16
PRIMA1
PRKAG2
PRKAR2A
PRKCE
PRLH
PRMT7
PRPF40A
PRR20G
PRR26
PRR5
PSD2-AS1
PSMC2
PTAFR
PTDSS2
PTP4A1
PTPN14
PTPRF
PTPRM
PTPRN2
PTPRU
PUM1
PURPL
PVT1
PXDN
RAB40B
RAB40C
RAB7B
RADIL
RAP1GAP2
RAPGEF1
RASA3
RASA4
RASSF3
RBFOX1
RBFOX3
RBM19
RBPJ
RCN1
RDM1P5
RET
REV3L
RFC3
RFLNA
RGS20
RGS7
RGS8
RHPN1
RIDA
RILPL1
RIPK1
RNA45SN2
RNA5-8SN4
RNA5S17
RNASET2
RNF216
ROCK1P1
ROR2
RPL23AP7
RPL23AP82
RPL23AP87
RPL39L
RPS19
RPS27L
RPS6KA2
RPTOR
RRAD
RRM2B
RRP1
RUNX2
RXRA
S100A2
SACS-AS1
SAMD12-AS1
SARDH
SBF1
SBF2
SCAMP1-AS1
SCGB2A1
SCML4
SCN5A
SCNN1D
SCOC
SDHAF3
SDK1
SDK2
SEMA3B
SEMA6A
SEPTIN10
SERINC2
SESN1
SEZ6L
SFSWAP
SH3BP2
SH3TC1
SHANK1
SHANK2
SHANK2-AS1
SHANK3
SHB
SHC2
SHISA7
SHISA9
SIL1
SIPA1L3
SLC12A4
SLC12A7
SLC16A10
SLC22A31
SLC25A12
SLC26A11
SLC2A5
SLC38A10
SLC40A1
SLC4A4
SLC5A9
SLC6A11
SLC6A18
SLC6A19
SLC6A3
SLC9A9-AS1
SMARCA2
SMARCB1
SMOC2
SMYD3
SNAP25-AS1
SNAP29
SNAP47
SNED1
SNORA20B
SNRPN
SNTG1
SNTG2
SOHLH1
SORCS2
SORCS3-AS1
SPAAR
SPIRE1
SPNS3
SPPL2B
SRC
SRGAP2
SRGAP2B
SRGAP2C
SRSF8
SSUH2
ST18
ST5
STARD8
STAT5B
STAT6
STK32C
STON1-GTF2A1L
STX18-AS1
STXBP2
STXBP5-AS1
SUGCT
SWAP70
SYNE1
SYT2
SYT6
SYT8
SYTL2
SZT2
TAB2
TAGAP
TAPT1
TBC1D16
TBC1D22A-AS1
TCERG1L-AS1
TCP10L2
TEKT4P2
TERT
TET2
TFAP2E
TG
THBS2
THOC3
THSD4-AS1
TIGAR
TIMM21
TJP3
TLE1
TMEM132D
TMEM163
TMEM174
TMEM18
TMEM225B
TMEM241
TMEM242
TMEM255B
TMEM260
TMEM30A
TMPRSS6
TNFRSF10B
TNFRSF1B
TNRC6C
TNS1
TOGARAM2
TOM1
TOP1MT
TOX2
TP53TG1
TPD52
TPO
TRANK1
TRAPPC9
TREML2
TRIB3
TRIM22
TRIM55
TRPC2
TRPM2-AS
TRRAP
TSC22D1
TSGA10
TSNARE1
TSPAN32
TSPAN9
TSPEAR-AS1
TTC12
TTC28
TTF1
TTLL10
TUBA3C
TWIST2
TXNRD2
UBAC2
UBE2G2
UBE2QL1
UCN3
UPF1
USP49
USP9X
UTF1
UTP14C
VAV2
VPS35L
VWA5B2
VWA8
VWC2
VWCE
WASF1
WDR27
WDR4
WDR60
WNT10A
WNT7B
WSCD1
XKR4
XRCC5
XXYLT1
ZBTB7A
ZC3H3
ZC3H4
ZDHHC14
ZFAND3
ZFAT
ZMIZ1
ZNF16
ZNF236
ZNF251
ZNF322
ZNF436-AS1
ZNF516
ZNF554
ZNF561-AS1
ZNF605
ZNF608
ZNF696
ZNF778
ZNRF3
