# Supplementary material for: Activating p53 abolishes self-renewal of quiescent leukaemic stem cells in residual CML disease
Source: Nat Commun. 2024 Jan 22;15:651. doi: 10.1038/s41467-024-44771-9 (PMC10800356; doi:10.1038/s41467-024-44771-9)
Supplement: Supplementary file 10 — Supplementary Data 6 [file 41467_2024_44771_MOESM10_ESM.xlsx]

## Sheet: WORKSHEET 1
HGNC SYMBOL	NIL vs VEH	NIL + IDASA vs VEH	NIL + IDASA vs NIL
LYZ	-0.155296	-2.09025	-1.93496
CORO1A	-0.338684	-1.69848	-1.3598
H3F3C	0.0595138	-1.09102	-1.15053
CD24	0.0592129	-1.01221	-1.07143
NCF1	0.228679	-0.838637	-1.06732
EDARADD	-0.245783	-1.30733	-1.06155
ZFP36	-0.227097	-1.28415	-1.05705
HMGB2	-0.0401867	-1.02617	-0.985979
CYBB	-0.000293348	-0.956946	-0.956653
CYBA	-0.0999572	-1.05545	-0.955494
TKT	-0.131129	-1.06835	-0.937218
CCND3	-0.138286	-1.07233	-0.934042
CNN2	-0.483009	-1.40883	-0.925817
PYGL	-0.291894	-1.21217	-0.920274
CEBPD	-0.329491	-1.23216	-0.902668
TECR	-0.0665073	-0.93953	-0.873023
VASP	-0.163744	-0.997487	-0.833743
CD74	-0.545847	-1.37244	-0.826594
RAB5IF	-0.00344073	-0.815649	-0.812208
SPI1	0.111373	-0.700704	-0.812076
DUSP1	-0.209926	-1.00237	-0.792441
FOS	-0.220995	-1.00645	-0.78546
MSRB1	-0.261054	-1.01114	-0.750086
PKM	-0.0842002	-0.811085	-0.726885
UBC	-0.176725	-0.882473	-0.705748
MYL6	0.345057	-0.359949	-0.705006
UCP2	-0.288413	-0.9584	-0.669986
NCF2	0.161708	-0.496461	-0.658169
GAPDH	0.278241	-0.348798	-0.627039
TALDO1	-0.148263	-0.767737	-0.619475
PHOSPHO1	-0.223955	-0.834417	-0.610463
ALOX5AP	-0.331684	-0.939429	-0.607745
ACTB	0.143317	-0.438911	-0.582228
SAT1	-0.522274	-1.09498	-0.572709
MKRN1	0.345051	-0.221846	-0.566897
MAP1LC3A	0.0873402	-0.446406	-0.533746
FIS1	0.172179	-0.357685	-0.529864
SLC25A39	0.0274319	-0.473373	-0.500805
HIST3H2A	-0.674852	-1.16774	-0.492885
H2AFX	0.0730364	-0.406758	-0.479795
BLVRB	0.121785	-0.348154	-0.469939
EIF1	-0.0118387	-0.479366	-0.467527
CDK2AP2	-0.0921989	-0.556781	-0.464582
RPLP1	0.516732	0.074744	-0.441988
SLC25A37	0.0526999	-0.38249	-0.43519
UBL5	0.184935	-0.249327	-0.434262
GLRX	-0.293479	-0.726233	-0.432754
GRINA	-0.0761477	-0.507744	-0.431597
GABARAPL2	0.055122	-0.36806	-0.423182
ATP5MG	0.245499	-0.145087	-0.390586
MTRNR2L10	-0.148255	-0.512663	-0.364407
ARF5	0.331519	-0.0291707	-0.360689
FAU	0.358057	0.00046557	-0.357591
UQCRHL	-0.0125575	-0.357129	-0.344572
GDA	-0.26211	-0.578065	-0.315956
SLC48A1	0.0852672	-0.217895	-0.303163
RPL39	0.671031	0.371921	-0.299109
RPL41	0.391712	0.0961842	-0.295528
RNF10	-0.0372617	-0.323707	-0.286445
MTRNR2L6	-0.666195	-0.950635	-0.28444
MARCH2	0.185988	-0.0924616	-0.27845
ADIPOR1	-0.295423	-0.571022	-0.275598
GCLM	-0.057425	-0.304956	-0.247531
RPS28	0.236521	-0.0087531	-0.245274
CARHSP1	-0.23456	-0.456785	-0.222224
RPL11	0.694017	0.483267	-0.21075
UBB	-0.230178	-0.426475	-0.196297
RPL12	0.557242	0.363261	-0.193981
PIM1	-0.417614	-0.581504	-0.16389
FTH1	0.145919	0.187194	0.0412752
RPL34	0.168594	0.376467	0.207874
MT-CO2	0.391842	0.655324	0.263482
RPL37	-0.119579	0.165537	0.285115
MT-ND3	0.243633	0.530636	0.287003
IL1RL1	0.261308	0.56404	0.302731
PTMA	0.183254	0.497312	0.314058
SLC18A2	0.13746	0.462816	0.325357
KIT	-0.195438	0.15787	0.353309
RPL37A	-0.278394	0.0986916	0.377085
HPGDS	0.0231639	0.401915	0.378752
XIST	-0.366838	0.0296501	0.396488
VWA5A	0.259943	0.672243	0.412299
MCTP2	-0.777284	-0.321904	0.45538
PPDPF	-0.0945261	0.361215	0.455741
TESPA1	-0.0728413	0.384518	0.457359
FOXP1	-0.61749	-0.158377	0.459113
AL157895.1	0.0676329	0.527478	0.459845
ZEB2	-0.777353	-0.313201	0.464151
CAST	-0.273545	0.21197	0.485515
PRNP	-0.311812	0.174495	0.486308
SRRM2	-0.671068	-0.181043	0.490024
TGOLN2	-0.514465	0.0169423	0.531407
LMO4	-0.263696	0.27505	0.538746
RSRP1	-0.332139	0.21205	0.544189
RAB27B	0.0692991	0.623456	0.554157
NAP1L1	-0.531566	0.0301844	0.561751
EEF1A1	-0.233367	0.329981	0.563348
SET	-0.33762	0.225892	0.563512
ARID1B	-0.668347	-0.0978438	0.570503
SCAF11	-0.163765	0.410394	0.574159
NEAT1	-0.540903	0.0568342	0.597737
ATP6V0A2	-0.138875	0.459051	0.597925
RGS13	-0.605075	-0.00595447	0.599121
CD84	-0.489902	0.116862	0.606764
ALDH1A1	-0.312942	0.294944	0.607885
TPSAB1	-0.376211	0.233565	0.609776
MALAT1	-0.219465	0.419757	0.639222
RHEX	-0.404565	0.246588	0.651153
CPA3	-0.513628	0.145934	0.659562
MT-ATP8	0.0814445	0.741025	0.65958
MT-ND4L	-0.00956166	0.668518	0.67808
TXNIP	-1.10452	-0.419254	0.685269
MS4A2	-0.28041	0.444266	0.724676
MT-ND1	-0.520071	0.215024	0.735095
TPSB2	-0.25027	0.497559	0.747829
BMP2K	-0.199082	0.550465	0.749547
CTSG	-0.142646	0.628056	0.770702
MT-ND4	-0.212456	0.562191	0.774647
MT-CO1	-0.253907	0.591071	0.844978
MT-ATP6	-0.524499	0.324492	0.848991
NTM	-0.331795	0.522372	0.854167
RPL13A	-0.896393	-0.029466	0.866927
MT-CO3	-0.564703	0.47705	1.04175
AHNAK	-0.792562	0.280763	1.07332
MT-ND2	-0.48558	0.590321	1.0759
MT-ND5	-0.50002	0.724241	1.22426
MT-CYB	-0.56815	0.741458	1.30961
MT-ND6	-1.40753	0.536772	1.9443

## Sheet: WORKSHEET 2
HGNC SYMBOL	NIL vs VEH	NIL + IDASA vs VEH	NIL + IDASA vs NIL
HBD	-0.279049	0.475435	0.754484
HBA1	-1.02529	-0.333204	0.692089
RPS10	-0.411367	-0.10772	0.303647
ALAS2	-0.426239	-0.123638	0.3026
HBB	-0.194258	0.10781	0.302069
DDIT4	-0.273509	0.0281706	0.30168
BPGM	-0.212693	0.0818299	0.294523
UCP2	0.00905225	0.288094	0.279042
TENT5C	-0.286684	-0.0131082	0.273576
MKRN1	-0.180222	0.0915442	0.271766
SNCA	-0.165564	0.0807518	0.246316
FECH	-0.220359	0.0107614	0.23112
SLC25A39	-0.219304	0.00580702	0.225111
FAM220A	-0.107912	0.102816	0.210727
SLC25A37	-0.259508	-0.0534871	0.206021
ISCA1	-0.162608	0.0406954	0.203303
BLVRB	-0.178926	0.0241985	0.203125
UBE2L6	-0.179641	-0.00826859	0.171372
RSAD2	-0.335295	-0.183878	0.151417
ISG20	-0.168318	-0.018017	0.150301
FAM213A	-0.198238	-0.072818	0.12542
RNF10	-0.307124	-0.192746	0.114378
UBB	0.144459	0.258013	0.113554
ANXA1	0.525586	0.628002	0.102416
H3F3A	0.236961	0.297873	0.0609123
PABPC1	-0.232684	-0.188779	0.0439049
CCL2	-0.417725	-0.377366	0.0403586
SRP14	0.289068	0.325271	0.0362035
HPGD	0.50933	0.543538	0.0342086
EPB41	-0.219257	-0.186469	0.0327875
LAPTM4A	0.379268	0.40245	0.0231822
S100A4	0.378194	0.39406	0.0158662
FCER1G	0.307476	0.321848	0.0143726
CD63	0.341334	0.352527	0.0111924
LGALS3	0.577706	0.586294	0.00858833
MT-ND2	-0.358482	-0.354664	0.00381761
ACTB	0.418227	0.420391	0.00216385
S100A6	0.33391	0.326124	-0.00778623
ARPC3	0.322096	0.309305	-0.012791
LYZ	0.453324	0.435757	-0.0175664
CTSC	0.45795	0.438157	-0.0197928
RPL3	-0.252642	-0.277785	-0.0251431
MT-CYB	-0.544438	-0.570988	-0.0265498
RPL13	-0.245229	-0.27316	-0.0279312
EEF2	-0.352862	-0.382095	-0.0292331
RPL6	-0.0849395	-0.115727	-0.0307874
H3F3B	0.369853	0.338229	-0.0316242
IFITM2	0.406609	0.365808	-0.0408014
KIT	-0.583496	-0.626414	-0.0429188
MTRNR2L10	-0.126285	-0.170124	-0.0438387
RPL15	-0.202908	-0.251939	-0.049031
KRT1	-0.196897	-0.257776	-0.0608791
MT-CO3	-0.576957	-0.638116	-0.0611592
ZEB2	-0.26493	-0.328441	-0.0635109
ZFP36L1	-0.354728	-0.419292	-0.0645643
RPL18A	-0.229279	-0.294906	-0.0656265
RPLP0	-0.234843	-0.303401	-0.0685583
AHNAK	-0.56283	-0.641024	-0.0781938
MT-ND3	-0.565274	-0.647491	-0.0822177
RPS19	-0.178446	-0.261855	-0.0834093
TPSB2	0.279147	0.190725	-0.0884217
GATA2	-0.389631	-0.479606	-0.0899751
RAB27B	-0.202208	-0.294161	-0.0919536
MT-ND1	-0.321083	-0.413229	-0.0921452
RPS27	-0.239696	-0.335622	-0.095926
EEF1B2	-0.197275	-0.294572	-0.0972978
MTHFD2	-0.168533	-0.266759	-0.0982257
MT-CO1	-0.505224	-0.604229	-0.099005
MT-CO2	-0.50969	-0.610909	-0.10122
RPL30	0.0352881	-0.0689803	-0.104268
RPL39	0.047103	-0.0572758	-0.104379
MT-ATP6	-0.447301	-0.553633	-0.106332
RPS3	-0.220948	-0.331165	-0.110218
MT-ND5	-0.528646	-0.639763	-0.111117
MS4A2	-0.235302	-0.346761	-0.111459
CLU	0.567185	0.453603	-0.113582
NEAT1	-0.235145	-0.35276	-0.117615
ARHGEF6	-0.168385	-0.287156	-0.118771
GAPDH	0.353238	0.23373	-0.119508
RACK1	-0.133625	-0.254448	-0.120822
RPS25	-0.132316	-0.255474	-0.123158
MALAT1	-0.191586	-0.314761	-0.123176
RPL26	-0.20078	-0.331383	-0.130603
TPSAB1	0.393215	0.261514	-0.131701
JUNB	-0.199718	-0.332151	-0.132433
MT-ND4L	-0.689887	-0.823981	-0.134094
MT-ND4	-0.29851	-0.432772	-0.134262
RPL29	-0.181898	-0.319892	-0.137994
HS3ST1	-0.246243	-0.388913	-0.14267
RPLP1	-0.140129	-0.283794	-0.143665
RPL8	-0.0119739	-0.157704	-0.14573
B2M	0.275717	0.127394	-0.148323
RPS13	0.182557	0.033002	-0.149555
RPS26	0.124973	-0.0257176	-0.150691
ZFAS1	-0.112861	-0.265566	-0.152705
RPL28	-0.171943	-0.325167	-0.153224
JUN	-0.219976	-0.374395	-0.154419
RPL41	-0.131094	-0.285915	-0.154821
MT-ND6	-0.509552	-0.673164	-0.163612
IGFL2	-0.134219	-0.303028	-0.168809
LTC4S	-0.17912	-0.348288	-0.169168
RPL10	-0.0820587	-0.251335	-0.169277
AKAP13	-0.184072	-0.353528	-0.169457
AC020916.1	-0.521676	-0.691519	-0.169842
RPS18	-0.253093	-0.427211	-0.174118
BTK	-0.0952957	-0.270194	-0.174898
FOS	-0.0216593	-0.197533	-0.175874
RPS15A	-0.128113	-0.304076	-0.175963
RPL12	0.0199524	-0.157108	-0.17706
KLF6	-0.0990473	-0.2793	-0.180253
EEF1A1	-0.422753	-0.61573	-0.192977
CTTNBP2	-0.294467	-0.487514	-0.193047
MTRNR2L12	-0.684685	-0.889818	-0.205133
ARPC1B	0.12264	-0.121978	-0.244617
HSPA8	0.0871502	-0.182795	-0.269946
HERPUD1	0.180065	-0.123912	-0.303977
APOC1	0.456149	0.129896	-0.326253
HLA-B	0.118027	-0.209101	-0.327129
