# Supplementary material for: Activating p53 abolishes self-renewal of quiescent leukaemic stem cells in residual CML disease
Source: Nat Commun. 2024 Jan 22;15:651. doi: 10.1038/s41467-024-44771-9 (PMC10800356; doi:10.1038/s41467-024-44771-9)
Supplement: Supplementary file 11 — Supplementary Data 7 [file 41467_2024_44771_MOESM11_ESM.xlsx]

## Sheet: Sheet1
Reagent	Supplier	Catalogue Number
BIT	StemCell Technologies	09500
β-mercaptoethanol	Thermo Fisher Scientific	31350-010
low density lipoprotein	Sigma Aldrich	L4646
L-glutamine	Thermo Fisher Scientific	25030-024
penicillin-streptomycin	Thermo Fisher Scientific	15140-122
IMDM	Sigma Aldrich	13390
SCF	Peprotech	300-07
G-CSF	Peprotech	300-23
GM-CSF	Peprotech	300-03
IL-6	Peprotech	200-06
LIF	Peprotech	300-05
MIP-α	Peprotech	300-08
Flt3	Peprotech	300-19
IL-3	Peprotech	200-03
RPMI 1640	Thermo Fisher Scientific	31870-025
foetal bovine serum	Thermo Fisher Scientific	10500064
nilotinib	Selleckchem	S1033
nilotinib	LC Laboratories	N-8207
DAPI	Abcam	ab228549
MethoCult H4434	StemCell Technologies	04434
MyeloCult H5100	StemCell Technologies	05100
mitomycin C	Sigma Aldrich	M4287
RIPA buffer	Thermo Fisher Scientific	89900
phosphatase inhibitors	Roche	04 906 837 001
protease inhibitors	Roche	05 892 970 001
NuPAGE™ 4-12% Bis-Tris polyacrylamide gels	Thermo Fisher Scientific	NP0321BOX
RG7112/Idasanutlin Vehicle (2% Klucel LF, 0.1% Tween 80, 0.09%Methylparaben, 0.01%Propylparaben, H20)	Roche	GTX014903
LS1 BCR-ABL Dual Color, Dual Fusion	Vysis	08L10-001
TRIzoLTM Reagent	Thermo Fisher Scientific	15596026
TruSeq RNA Library Prep Kit v2 set A	Illumina	RS-122-2001
TruSeq RNA Library Prep Kit v2 set B	Illumina	RS-122-2002
Agilent Bioanalyser RNA Nano kit	Agilent	5067-1511
RNAeasy Mini Kit Plus	Qiagen	74134
Kapa RNA HyperPrep kit	Roche	08098093702
rabbit IgG	Millipore	12-370
protein G-agarose	Roche	11719416001
proteinase K	Thermo Fisher Scientific	25530049
Nextera XT DNA Library Preparation Kit	Illumina	FC-131-1024
Nextera XT Index Kit	Illumina	TG-131-2001
Chromium™ Single Cell 3’ kit V2	10X Genomics	120237
Chromium™ Single Cell 5’ kit V1	10X Genomics	1000006
Chromium™ Single Cell A Chip Kit	10X Genomics	120236
