# Supplementary material for: Activating p53 abolishes self-renewal of quiescent leukaemic stem cells in residual CML disease
Source: Nat Commun. 2024 Jan 22;15:651. doi: 10.1038/s41467-024-44771-9 (PMC10800356; doi:10.1038/s41467-024-44771-9)
Supplement: Supplementary file 12 — Supplementary Data 8 [file 41467_2024_44771_MOESM12_ESM.xlsx]

## Sheet: Sheet1
Antibody	Supplier	Catalog no.	Clone	Lot no.	Validation	Dilution
PE mouse anti-human CD45	BD Bioscience	555483	H130	1075455	https://www.bdbiosciences.com/en-gb/products/reagents/flow-cytometry-reagents/research-reagents/single-color-antibodies-ruo/pe-mouse-anti-human-cd45.555483	5 in 50
APC mouse anti-human CD34	BD Bioscience	555824	581	9224663	https://www.bdbiosciences.com/en-gb/products/reagents/flow-cytometry-reagents/research-reagents/single-color-antibodies-ruo/apc-mouse-anti-human-cd34.555824	1 in 10
APC-Cy7 rat anti-mouse CD45	BD Bioscience	557659	30-F11	2201748	https://www.bdbiosciences.com/en-gb/products/reagents/flow-cytometry-reagents/research-reagents/single-color-antibodies-ruo/apc-cy-7-rat-anti-mouse-cd45.557659	1 in 50
V450 mouse anti-human CD38	BD Bioscience	561378	HIT2	2259756	https://www.bdbiosciences.com/en-gb/products/reagents/flow-cytometry-reagents/research-reagents/single-color-antibodies-ruo/v450-mouse-anti-human-cd38.561378	3 in 50
PE-Cy7 mouse anti-human CD38	BD Bioscience	560677	HIT2	2129025	https://www.bdbiosciences.com/en-gb/products/reagents/flow-cytometry-reagents/research-reagents/single-color-antibodies-ruo/pe-cy-7-mouse-anti-human-cd38.560677	3 in 50
PE-Cy7 mouse anti-human CD90	BD Bioscience	561558	5E10	2312443	https://www.bdbiosciences.com/en-gb/products/reagents/flow-cytometry-reagents/research-reagents/single-color-antibodies-ruo/pe-cy-7-mouse-anti-human-cd90.561558	1 in 50
Rat anti-mouse CD16/CD32	BD Bioscience	553142	2.4G2	8179557	https://www.bdbiosciences.com/en-gb/products/reagents/flow-cytometry-reagents/research-reagents/single-color-antibodies-ruo/purified-rat-anti-mouse-cd16-cd32-mouse-bd-fc-block.553142	1 in 50
FITC anti-mouse CD45.1	Biolegend	110706	A20	B249479	https://www.biolegend.com/en-gb/products/fitc-anti-mouse-cd45-1-antibody-198	1 in 100
APC anti-mouse Ly-6G/Ly-6C (Gr-1)	Biolegend	108412	RB6-8C5	B262855	https://www.biolegend.com/en-gb/products/apc-anti-mouse-ly-6g-ly-6c-gr-1-antibody-456	1 in 100
PE/Cy7 anti-mouse/human CD11b (Mac-1)	Biolegend	101216	M1/70	B249268	https://www.biolegend.com/en-gb/products/pe-cyanine7-anti-mouse-human-cd11b-antibody-1921	1 in 100
PE-Cy7 rat anti-mouse Ly-6A/E (Sca-1)	BD Bioscience	561021	D7	8341932	https://www.bdbiosciences.com/en-gb/products/reagents/flow-cytometry-reagents/research-reagents/single-color-antibodies-ruo/pe-cy-7-rat-anti-mouse-ly-6a-e.561021	1 in 100
APC anti-mouse CD150 (SLAM)	Biolegend	115910	TC15-12F12.2	B283740	https://www.biolegend.com/en-gb/products/apc-anti-mouse-cd150-slam-antibody-2894	1 in 50
PE anti-mouse CD48	Biolegend	103406	HM48-1	B281646	https://www.biolegend.com/en-gb/products/pe-anti-mouse-cd48-antibody-293	3 in 50
PerCP/Cy5.5 anti-mouse CD45.2	Biolegend	109828	104	B266798	https://www.biolegend.com/en-gb/products/percp-cyanine5-5-anti-mouse-cd452-antibody-4271	3 in 50
APC 780 anti-mouse CD117 (c-kit)	eBiosciences	47-1171-82	2B8	2577317	https://www.thermofisher.com/antibody/product/CD117-c-Kit-Antibody-clone-2B8-Monoclonal/47-1171-82	1 in 50
β-actin rabbit mAb	Cell Signalling Technology	4970S	13E5	19	https://www.cellsignal.com/products/primary-antibodies/b-actin-13e5-rabbit-mab/4970?gclid=EAIaIQobChMIoO2B8_L6ggMVHY9QBh1ilgWtEAAYASAAEgK3bvD_BwE&gclsrc=aw.ds	1 in 1000
recombinant anti-c-Myc	Abcam	ab32072	Y69	GR3377350-7	https://www.abcam.com/products/primary-antibodies/c-myc-antibody-y69-chip-grade-ab32072.html	1 in 1000
p53 (DO-1)	Santa-Cruz Biotechnology	sc-126	DO-1	D0412	https://www.scbt.com/p/p53-antibody-do-1?requestFrom=search	1 in 1000
anti-GAPDH	Abcam	181602	EPR16891	GR3316865-19	https://www.abcam.com/products?keywords=GAPDH+181602	1 in 5000
PE/Cy7 anti-human CD203c (E-NPP3)	Biolegend	324618	NP4D6	B294402	https://www.biolegend.com/en-gb/products/pe-cyanine7-anti-human-cd203c-e-npp3-antibody-8734	1 in 50
APC annexin V	BD Bioscience	550475		3104242	https://www.bdbiosciences.com/en-gb/products/reagents/flow-cytometry-reagents/research-reagents/single-color-antibodies-ruo/apc-annexin-v.550475	4 in 100
APC anti-human HLA-DR	Biolegend	307610	L243	B372977	https://www.biolegend.com/en-gb/products/apc-anti-human-hla-dr-antibody-787	1 in 50
Rabbit IgG HRP-linked antibody	Cell Signalling Technology	7074	na	33	https://www.cellsignal.com/product/productDetail.jsp?productId=7074	1 in 5000
