# Supplementary material for: Activating p53 abolishes self-renewal of quiescent leukaemic stem cells in residual CML disease
Source: Nat Commun. 2024 Jan 22;15:651. doi: 10.1038/s41467-024-44771-9 (PMC10800356; doi:10.1038/s41467-024-44771-9)
Supplement: Supplementary file 13 — Source Data File [file 41467_2024_44771_MOESM13_ESM.xlsx]

## Sheet: Figure 1
Figure 1c (histogram: right panel)								Figure 1d (histogram: right panel)
BCR::ABL1-	PCC bin center	count		BCR::ABL1+	PCC bin centre	count		BCR::ABL1+	PCC bin center	count		BCR::ABL1+	PCC bin center	count
	0.264931	2			0.264931	0			0.264453	2			0.264453	0
	0.283855	5			0.283855	0			0.282083	10			0.282083	0
	0.302779	17			0.302779	0			0.299714	17			0.299714	0
	0.321703	27			0.321703	0			0.317344	47			0.317344	0
	0.340626	66			0.340626	0			0.334974	50			0.334974	0
	0.35955	81			0.35955	0			0.352604	68			0.352604	0
	0.378474	86			0.378474	0			0.370234	58			0.370234	0
	0.397397	118			0.397397	0			0.387865	89			0.387865	0
	0.416321	140			0.416321	0			0.405495	82			0.405495	0
	0.435245	187			0.435245	1			0.423125	69			0.423125	0
	0.454168	199			0.454168	7			0.440755	64			0.440755	1
	0.473092	61			0.473092	12			0.458385	74			0.458385	9
	0.492016	0			0.492016	22			0.476016	73			0.476016	23
	0.510939	0			0.510939	20			0.493646	69			0.493646	32
	0.529863	0			0.529863	30			0.511276	81			0.511276	67
	0.548787	0			0.548787	48			0.528906	75			0.528906	74
	0.56771	0			0.56771	43			0.546537	66			0.546537	77
	0.586634	0			0.586634	42			0.564167	31			0.564167	85
	0.605558	0			0.605558	47			0.581797	0			0.581797	57
	0.624481	0			0.624481	58			0.599427	0			0.599427	67
	0.643405	0			0.643405	64			0.617057	0			0.617057	61
	0.662329	0			0.662329	50			0.634688	0			0.634688	59
	0.681252	0			0.681252	52			0.652318	0			0.652318	68
	0.700176	0			0.700176	78			0.669948	0			0.669948	61
	0.7191	0			0.7191	66			0.687578	0			0.687578	74
	0.738023	0			0.738023	66			0.705208	0			0.705208	69
	0.756947	0			0.756947	69			0.722839	0			0.722839	56
	0.775871	0			0.775871	83			0.740469	0			0.740469	52
	0.794794	0			0.794794	93			0.758099	0			0.758099	25
	0.813718	0			0.813718	38			0.775729	0			0.775729	8

## Sheet: Figure 2
Figure 2a(ii)
	-log10 P adj
	human	mouse
Embryonic Stem Cell	15.0458	15.0458
Hematopoietic Stem Cell	12.5694	15.0458
Embryonic Stem Cell	15.0458	15.0458
Hematopoietic Stem Cell	2.39794	9.92959

## Sheet: Suppl. Figure 2
Supplementary Figure 3a			cell number and % cells in each stage of cell cycle in each cluster
HSC clusters		G1	S	G2/M	TOTAL		%G1	%S	%G2/M
1		4213	47	16	4276		0.985267	0.0109916	0.00374181
9		1030	24	0	1054		0.97723	0.0227704	0
0		4962	98	171	5231		0.948576	0.0187345	0.0326897
16		176	45	12	233		0.755365	0.193133	0.0515021
6		1559	389	128	2076		0.750963	0.18738	0.061657
17		123	48	3	174		0.706897	0.275862	0.0172414
5		1298	1314	164	2776		0.467579	0.473343	0.0590778
8		229	1205	9	1443		0.158697	0.835066	0.00623701
12		6	649	75	730		0.00821918	0.889041	0.10274
LSC clusters		G1	S	G2/M	TOTAL		%G1	%S	%G2/M
3		3514	217	86	3817		0.920618	0.0568509	0.0225308
13		574	27	21	622		0.92283	0.0434084	0.0337621
18		61	3	5	69		0.884058	0.0434783	0.0724638
10		723	34	47	804		0.899254	0.0422886	0.0584577
15		313	7	17	377		0.830239	0.830239	0.830239
14		262	218	34	514		0.509728	0.424125	0.0661479
4		1593	1058	536	3187		0.499843	0.331974	0.168183
7		131	1102	393	1626		0.0805658	0.677737	0.241697
2		164	3138	599	3901		0.0420405	0.804409	0.15355
11		0	10	766	776		0	0.0128866	0.987113
Supplementary Figure 3b	Total cell number in each stage of cell cycle
	G1	S	G2/M
HSC	13633	3843	619
LSC	7349	5815	2506

## Sheet: Figure 3 
				sample from female
Figure 3 a				sample from male						Figure 3 B
K562 CFC					BV173 CFC
	I	II	III			I	II	III
NDC	5058.18	4174.9	4808.16		NDC	1428.9	1557.84	833.28
100 nM	6318.96	5015.04	4858.56		100 nM	349.792	263.396	254.587
333 nM	5748.64	3742.18	6664.75		333 nM	26.784	27.1928	31.0112
1000 nM	6674.4	4608.4	4705.96		1000 nM	0	0	4.2992
Figure 3c
CP CML Cell Counts					CP CML CFC
	CML I	CML II	CML III			CML I	CML II	CML III
NDC	100	100	100		NDC	100	100	100
IDASA	60.0917	76.2963	49.5283		IDASA	54.075	39.5867	41.6647
NIL	39.4495	45.1852	33.6478		NIL	30.5732	31.3693	21.969
NIL + IDASA	21.789	26.6667	18.239		NIL + IDASA	13.8029	11.3009	8.10923
CP CML Apoptosis					CP CML LT-CIC
	CML I	CML II	CML III			CML I	CML II	CML III
NDC	31.68	12.03	8.75		NDC	100	100	100
IDASA	29.54	26.8	30.22		IDASA	96.0225	105.352	56.1316
NIL	48.99	34.6	39.74		NIL	68.3049	87.8776	63.6316
NIL + IDASA	58.85	50.6	55.01		NIL + IDASA	49.9792	40.779	36
Figure 3d
BP CML Cell Counts					BP CML CFC
	CML I	CML II	CML III			CML I	CML II	CML III
NDC	100	100	100		NDC	100	100	100
IDASA	71.1219	59.526	96.4645		IDASA	66.9382	59.526	51.1853
NIL	32.204	64.4029	130.588		NIL	32.204	23.7274	22.653
NIL + IDASA	23.9253	67.639	104.701		NIL + IDASA	10.1715	7.1199	0
Figure 3f
	Log2 fold change
	24h_Treatment_NIL_vs_NDC	24h_Treatment_RG7388_NIL_vs_NDC	24h_Treatment_RG7388_NIL_vs_NIL	24h_Treatment_RG7388_vs_NDC	3d_Treatment_NIL_vs_NDC	3d_Treatment_RG7388_NIL_vs_NDC	3d_Treatment_RG7388_NIL_vs_NIL	3d_Treatment_RG7388_vs_NDC
LINC01707	2.44534	4.14028	1.69494	3.88699	-0.614267	1.0961	1.71037	-0.161949
TP53TG1	0.398996	0.591613	0.192618	0.398491	-0.221127	0.131132	0.35226	0.116974
BTG2	0.7882	1.1087	0.320505	0.488532	-0.593835	-0.159358	0.434477	-0.0879039
SOCS1	0.267049	0.623426	0.356377	0.115316	0.0222566	0.736405	0.71415	0.0198841
ARC	0.747547	1.58174	0.834194	0.69522	0.619327	1.81745	1.19813	0.086839
BBC3	0.338719	1.0234	0.684677	0.664627	0.138648	0.999293	0.860645	0.365304
CYFIP2	0.0131992	0.33183	0.318631	0.314744	-0.244042	0.344909	0.588952	0.190071
PLXNB2	0.211937	0.853612	0.641676	0.724045	-0.350191	0.72806	1.07825	0.266211
TNFSF9	0.0190628	1.46028	1.44122	1.64766	-0.624275	1.27708	1.90135	0.624831
PHLDA3	0.227471	1.95754	1.73007	1.88058	-0.900155	1.22837	2.12853	0.647712
TNFRSF10B	0.137953	1.32542	1.18747	1.35658	-0.727635	0.924777	1.65241	0.420963
FDXR	0.0823484	1.03356	0.951211	1.11552	-0.535949	0.734137	1.27009	0.3914
ASTN2	0.0579127	0.79932	0.741408	0.815065	-0.486124	0.498997	0.985122	0.134435
TNFRSF10D	0.0792798	0.87464	0.795361	0.871399	-0.519183	0.68725	1.20643	0.236112
SESN1	-0.0128974	0.506664	0.519561	0.471278	-0.287762	0.450004	0.737766	0.12241
GDF15	-0.936011	1.55169	2.4877	1.5943	-1.9418	1.06837	3.01017	0.3841
RPS27L	-0.201751	0.839122	1.04087	1.03026	-0.595282	0.603535	1.19882	0.264118
BAX	-0.209276	0.716033	0.925309	0.862993	-0.495722	0.504979	1.0007	0.327999
MDM2	-0.199229	0.584423	0.783652	0.774225	-0.532608	0.345917	0.878526	0.140318
CDKN1A	-0.0486936	1.44324	1.49193	1.636	-1.34792	0.703059	2.05098	0.0875442
ZMAT3	0.178673	1.30142	1.12274	1.0525	-0.815227	0.41103	1.22626	0.113474
EDA2R	0.412725	2.27305	1.86033	2.12396	-1.42795	1.00731	2.43527	0.371806
TNFRSF10C	0.284936	1.23474	0.949805	1.08602	-0.829349	0.295163	1.12451	-0.310211
MIR34AHG	0.837744	3.00142	2.16368	2.78326	-1.29849	1.25003	2.54852	0.443575
LNCTAM34A	1.14126	3.05518	1.91392	2.73783	-1.02164	1.63848	2.66012	0.661816
APOBEC3H	0.825277	2.19038	1.3651	1.94665	-0.748544	1.04704	1.79558	0.28308
DDB2	0.297185	1.08411	0.786926	0.91851	-0.327155	0.652699	0.979855	0.291733
DENND2D	0.20242	0.845278	0.642858	0.775239	-0.205488	0.595592	0.801081	0.152126
TRIM22	0.512535	1.18721	0.674671	0.861749	-0.285513	0.647599	0.933112	0.260613
ACTA2	0.707114	1.81725	1.11014	1.20302	-0.577078	0.570383	1.14746	-0.0472184
CCNG1	0.241341	0.586063	0.344722	0.356705	-0.198805	0.162161	0.360966	0.0590475
SULF2	0.15574	0.617572	0.461832	0.467679	-0.903145	0.035464	0.938609	-0.0250837
LIF	0.202478	0.591345	0.388867	0.245195	-0.492005	0.139709	0.631716	0.0221882
NLRP1	0.520381	0.786344	0.265963	0.360904	-0.440152	0.333632	0.773784	-0.0392989
VWCE	-0.281477	0.481548	0.763026	0.619093	-0.28216	0.795277	1.07744	0.22938
AEN	-0.483521	0.196392	0.679913	0.528797	-0.431458	0.527133	0.958591	0.344063

## Sheet: Suppl. Figure 3
Suppl. Figure 3a K562 Cell Counts					Suppl. Figure 3a KCL-22 Cell Counts					Suppl. Figure 3a BV173 Cell Counts
	Rep 1	Rep 2	Rep 3			Rep 1	Rep 2	Rep 3			Rep 1	Rep 2	Rep 3
0	875700	1116000	1066000		0	825500	787600	881000		0	745300	638700	987600
10	787600	1182000	1075000		10	788500	838700	945300		10	792900	670500	951500
50	869600	1337000	1001000		50	764700	678400	983200		50	463400	484600	629900
100	802600	1193000	1142000		100	775300	750600	888100		100	241400	235200	385900
333	837800	1154000	1100000		333	638700	786700	860800		333	225500	141800	146200
1000	888100	1035000	1057000		1000	547100	723300	773500		1000	115400	135700	108400
Suppl. Figure 3b normal CD34+ Cell Counts					Suppl. Figure 3b normal CD34+ Apoptosis
	Normal I	Normal II	Normal III			Normal I	Normal II	Normal III
NDC	100	100	100		NDC	0.678	18.16	36.67
IDASA	220	73.47	133.33		IDASA	11.64	13.79	43.5
NIL	88.57	34.35	100.93		NIL	16.84	16.31	45.41
NIL + IDASA	168	37.07	98.15		NIL + IDASA	13.45	19.04	34.9
Suppl. Figure 3b normal CD34+ CFC					Suppl. Figure 3b normal CD34+ LT-CIC
	Normal I	Normal II	Normal III			Normal I	Normal II	Normal III
NDC	100	100	100		NDC	100	100	100
IDASA	104.98	81.3843	135.11		IDASA	111.797	110.187	121.961
NIL	71.8062	39.0308	91.4514		NIL	109.339	94.5591	110.476
NIL + IDASA	102.926	54.9752	95.5111		NIL + IDASA	90.726	83.515	86.9077

## Sheet: Figure 4
Figure 4b(i)					Figure 4b(ii)
28 d Treatment - Cohort 2 Cell Count					28 d Treatment - Cohort 2 CFC
VEH	IDASA	NIL	NIL+ IDASA		VEH	IDASA	NIL	NIL+ IDASA
0.863552	3.91212	1.91563	2.14556		131.174	3.64372	69.838	4.25101			female mice
1.93708	2.3312	3.74748	3.03585		153.644	2.87473	4.25101	6.68016			male mice
1.17983	0.577644	0.568565	0.101319		15.1822	45.277	71.1496	0.461155
0.618446	0.0508988	0.391681	0.511372		105.457	3.73769	113.751
					94.5434
Figure 4c(i) 28 d treatment – cohort 3 CP %Live cells					Figure 4c(ii) 28 d drug-free – cohort 3 CP %Live cells
VEH	IDASA	NIL	NIL+ IDASA		VEH	IDASA	NIL	NIL+ IDASA
0.129927	0.003861	0.00606	0.003222		0.05025	0	0.022533	0
0.082904	0.069	0.005328	0.0055104		0.022015	0.00031	0.007751	0.00034
0.002491	0.007372	0.0009744	0.022068		0.0295	0.000976	0.022015	0.001014
0.0111355	0.0074399	0.0201243	0		0.02562	0.0019314	0.00481398	0.002976
0.00553535	0.00320158	0.0144615	0.00597069		0.00467077	0.00556104	0.00266303	0.0009356
0.00427372	0.00360882	0.0442645	0.0192631		0.0502968	0.00784119	0.00387462	0.00166896
0.00112455	0.00600336	0.00383292	0.00783655		0.0193543	0.0173267		0.000268834
0.00393602			0.0032375		0.0207967	0.00806392		0.000621452
					0.0143151
Figure 4d(i) 28 d treatment – cohort 3 BP %Live cells					Figure 4d(ii) 28 d drug-free – cohort 3 BP %Live cells
VEH	IDASA	NIL	NIL + IDASA		VEH	IDASA	NIL	NIL + IDASA
1.09191	0.140287	0.0137864	0.0281127		3.3109	0.729463	0.0591725	0.0143161
0.301178	0.698094	0.127628	0.0315376		4.78588	2.45171	0.0599393	0.00158863
0.172202	0.125768	0.0828241	0.0328186		4.44938	1.153	0.0217399	0.00079779
0.860071	0.256281	0.019992	0.0575066		2.16685	1.7207	0.118698	0.00282638
1.12132	0.420793	0.0519777	0.0316635		2.21115	1.12946	0.0122144	0.0014484
1.53813	0.0958408	0.104278	0.0448722			2.00435	0.0340157	0.00202287
Figure 4e CP huCD45+CD34+CD38- (Left panel)
	28 d Treatment							28 d Drug Free
NIL	0.00606	0.005328	0.000974	0.020124	0.014462	0.044265	0.003833	0.022533	0.007751	0.022015	0.004814	0.002663	0.003875
NIL + IDASA	0.022533	0.007751	0.022015	0.004814	0.002663	0.003875		0	0.00034	0.001014	0.002976	0.000936	0.001669	0.000269	0.000621
Figure 4e BP huCD45+CD34+CD38- (Right panel)
	28 d Treatment						28 d Drug Free
NIL	0.013786	0.127628	0.082824	0.019992	0.051978	0.104278	0.0591725	0.0599393	0.0217399	0.118698	0.0122144	0.0340157
NIL + IDASA	0.028113	0.031538	0.032819	0.057507	0.031663	0.044872	0.0143161	0.00158863	0.00079779	0.00282638	0.0014484	0.00202287

## Sheet: Suppl. Figure 4
Suppl. Figure 4a(i)						Suppl. Figure 4a(ii)						Suppl. Figure 4b(i)						Suppl. Figure 4b(ii)
5 d treatment – cohort 1 Cell count						5 d treatment – cohort 1 CFC						28 d treatment – cohort 3 CP (CD45 %Live)						28 d treatment – cohort 3 CP (CD34 %Live)							female mice
Vehicle	IDASA	NIL	NIL+ IDASA			VEH	IDASA	NIL	NIL+ IDASA			Vehicle	IDASA	NIL	NIL+ IDASA			Vehicle	IDASA	NIL	NIL+ IDASA				male mice
2.68	1.91	1.34	2.02			198.361	75.4098	19.6721	14.7541			8.07	0.27	0.2	0.18			0.89577	0.011583	0.0424	0.0225
0.76	1.3	2.97	1.31			1.63934	19.6721	72.1312	0			9.64	0.69	0.24	0.084			0.830968	0.207	0.021336	0.013776
3.42	1.82	1.56	0.91			156.007	31.7619	65.0429	4.91409			0.53	0.19	0.084	0.36			0.012508	0.07201	0.003906	0.04284
2.24	0.73	2.47	0.1			100.339	13.6273	69.5625	11.9377			0.111	0.065	3.13	0.444
3.39	0.45	1.93				43.6539	15.1172	198.182				1.85	0.119	0.141	0.075			0.050616	0.03835	0.120505	0.147852
												0.074	0.123	0.217	0.081			0.076035	0.021063	0.046953	0.06105
												1.25	0.099	0.035	0.071			0.020646	0.02214	0.065968	0.059454
												0.772			0.05			0.03825	0.037521		0.045298
																		0.0511836		0.017745	0.01295
Suppl. Figure 4c(i)						Suppl. Figure 4c(ii)						Suppl. Figure 4d(i)						Suppl. Figure 4d(ii)
28 d drug free – cohort 3 CP (CD45 %Live)						28 d drug free – cohort 3 CP (CD34 %Live)						28 d treatment – cohort 3 BP (CD45 %Live)						28 d treatment – cohort 3 BP (CD34 %Live)
Vehicle	IDASA	NIL	NIL+ IDASA			Vehicle	IDASA	NIL	NIL+ IDASA			VEH	IDASA	NIL	NIL + IDASA			VEH	IDASA	NIL	NIL + IDASA
3.75	0.46	0.87	0.16			0.24825	0.008556	0.064119	0.011104			11.5	9.2	0.11	0.2			8.27205	3.59709	0.0206692	0.105291
1.19	0.1	0.23	0.17			0.064141	0.00314	0.011017	0.006018			18	39.1	1.02	0.35			2.92406	15.3427	0.127628	0.145335
1.25	0.16	1.19	0.13			0.091	0.00424	0.043435	0.007072			8.02	6.98	0.29	0.19			0.487824	1.63548	0.107704	0.0914166
1.05	0.087	0.073	0.24			0.06363	0.0080562	0.039785	0.013656			1.17	15.7	0.04	0.59			3.64437	6.45543	0.03332	0.299513
0.209	0.047	0.046	0.042			0.0130834	0.016356	0.016238	0.011382			17.8	3.26	0.46	0.31			4.32941	3.36634	0.259889	0.0820297
7.27	0.302	0.041	0.016			0.133768	0.0299282	0.013407	0.008784			6.18	6.88	0.38	0.11			8.4051	1.31831	0.208555	0.227777
0.656	0.542		0.021			0.0434928	0.060162		0.005292
0.882	0.067		0.065			0.064386	0.025929		0.01924
0.706						0.0391124
Suppl. Figure 4e(i)						Suppl. Figure 4e(ii)
28 d drug free – cohort 3 BP (CD45 %Live)						28 d drug free – cohort 3 BP (CD34 %Live)
VEH	IDASA	NIL	NIL + IDASA			VEH	IDASA	NIL	NIL + IDASA
51.2	49.9	2.69	0.38			15.2576	8.4331	0.214393	0.017784
51.3	42.3	3.76	0.39			17.0316	10.6596	0.250792	0.002418
45.8	40.3	0.87	0.29			13.6484	12.5736	0.062292	0.001015
31.5	56.6	5.95	0.33			9.9855	17.0366	0.559895	0.003333
42.2	48	0.67	0.2			14.6434	15.12	0.028274	0.00204
	44.7	0.8	0.31				16.986	0.06096	0.003658

## Sheet: Figure 5
Figure 5b
	Cohort 4									Cohort 5
Vehicle	53.764	38.035	233.932	174.734	157.575	16.987	48.331	76.643		82.89	14.55	0	206.99	124.01	171.56					female mice
Nilotinib	74.927	10.038	28.598	119.826	109.244	140.13	39.465	67.205	11.439	219.11	310.49	56.5	165.03	72.63	209.79					male mice
Nil + Idas	46.901	57.196	168.156	67.491	106.67	149.853	28.598	15.043	25.996	0	31.05	0	46.62	0	51.28	67.97	17.25
Figure 5d		<10% mt	10-20% mt	>20% mt
VEH
	a	276	50	23
	b	50	21	8
NIL
	a	505	50	2
	b	346	50	2
NIL + IDASA
	a	119	222	53
	b	68	193	53
Figure 5f
	huCD45+				huCD34+
VEH	21.4	31.7	24.6	15.4	23.7	53	37.9	29.8
NIL	29.5	22.7	15.9	18.7	54.7	45.3	60.1	50.5
NIL + IDASA	19.4	11.6	18.9	13.5	60.5	73.2	62.2	69.8

## Sheet: Suppl. Figure 5
Suppl. Figure 5 a							Suppl. Figure 5 b							Suppl. Figure 5 c
Spleen size							White Blood Cells							neutrophils (blood)
TET+	VEH	RG7112	NIL	NIL + RG7112			TET+	VEH	RG7112	NIL	NIL + RG7112			TET+	VEH	RG7112	NIL	NIL + RG7112			female mice
81	373	143	133	65			10.24	10.54	10.14	7.7	6.32			3.06	6.09	2.56	1.89	2.03			male mice
101	444	328	96	73			8.56	11.78	10.74	12.8	11.32			2.49	8.95	4.35	4.23	3
111	331	415	89	30			4.36	14.24	14.36	5.26	3.38			0.59	4.39	10.12	1.84	0.99
	576	150	47	38				25.14	4.32	12.5	7.3				13.56	0.97	2.3	2.93
	471	143	85	49				30.12	2.64	10.12	3.98				17.67	0.54	2.54	1.34
	493	135	134	49				22.18	6.12	5.28	3.9				8.04	2.52	1.07	0.75
	275		86	35				10.4		7.98	3.74				2.44		1.98	0.92
	485		92	38				9.84		5.74	4.04				3.01		1.24	0.85
	346		97	80				33.4		12.18	6.76				21.07		0.76	1.77
			98	60						15.8							2.52
			105							8.06							0.93
			11							12.64							1.46
Suppl. Figure 5 e							Suppl. Figure 5 f							Suppl. Figure 5 g
LSK (BM)							LT-HSC (BM)							CD45.2 (BM 2o Transplants)
TET+	VEH	RG7112	NIL	NIL + RG7112			TET+	VEH	RG7112	NIL	NIL + RG7112			NIL	NIL + RG7112
0.323	0.243	0.02	0.139	0.146			0.02266	0.0024	0	0.00845	0.01799			29.1	57.8
0.323	0.227	0.081	0.349	0.171			0.01571	0.00687	0.00184	0.02827	0.03431			25.7	0.03
0.283	0.08	0.073	0.689	0.01			0.05652	0.00142	0.00066	0.0062	0.00019			63	0.1
0.335071	0.15912	0.198596	0.443	0.045			0.0392033	0.00141458	0.0132464	0.12226	0.00482			75	0.1
0.56304	0.34611	0.068808	0.514	0.065			0.0162719	0.00699142	0.00686016	0.06169	0.00171			74.5	68
0.4536	0.29678	0.174632	0.228	0.131936			0.018643	0.00765692	0.00487223	0.01438	0.043275			55	0.42
	0.3762		0.38019	0.088914				0.00643302		0.024028	0.0267631			0.059	2.34
	0.54528		0.31309	0.271287				0.019412		0.00237635	0.0309267
	0.428582		0.41971	0.37373				0.0382295		0.0432301	0.0530697
			0.453791	0.409365						0.0526398	0.0344685
			0.47424							0.0550118
			0.60738							0.0458572

## Sheet: Figure 6
Figure 6d Left Cohort 4					Figure 6d Right Cohort 2
VEH	NIL	NIL+ IDASA			VEH	IDASA	NIL	NIL+ IDASA				female mice
28.27	27.72	1.28			50.88	1.71	41.64	0.22				male mice
9.84	31.33	17.75			17.42	9.15	41.91	0.42
36.76	34.43	20.49
20.93	17.31	15.6
Figure 6b
		eosinophil	megakaryocyte	neutrophil	lymphoid
		basophil	erythrocyte	monocyte	(LYM)
		mast (EBM)	(ME)	macrophage (NMM)
VEH		148196	90457	274740	0
NIL + IDASA		288884	11941	43172	0
Figure 6e Left Cohort 4				Figure 6e Right Cohort 2
VEH	NIL	NIL+ IDASA		VEH	IDASA	NIL	NIL+ IDASA
7.49	7.13	24.71		5.23	11.82	8.42	19.99
13.89	9.81	15.84		2.5	19.91	6.46	19.3
6.89	10.84	16.04
15.14	12.58	7.65

[truncated: 2 more sheets: Suppl. Figure 6, Suppl. Figure 7]
